# Supplementary material for: A Multi-Layered Analytical Pipeline Combining Informatics, UHPLC–MS/MS, Network Pharmacology, and Bioassays for Elucidating the Skin Anti-Aging Activity of Melampyrum roseum
Source: Int J Mol Sci. 2025 Dec 8;26(24):11853. doi: 10.3390/ijms262411853 (PMC12733246; doi:10.3390/ijms262411853)
Supplement: Supplementary file 1 [file ijms-26-11853-s001.zip]

Archive with 2 entries (2 files):
- IJMS_CHO_article_supplementary_material.pdf
- IJMS_CHO_article_supplementary_tables_revised.xlsx
