# Supplementary material for: A Multi-Layered Analytical Pipeline Combining Informatics, UHPLC–MS/MS, Network Pharmacology, and Bioassays for Elucidating the Skin Anti-Aging Activity of Melampyrum roseum
Source: Int J Mol Sci. 2025 Dec 8;26(24):11853. doi: 10.3390/ijms262411853 (PMC12733246; doi:10.3390/ijms262411853)
Supplement: Supplementary file 1 [file ijms-26-11853-s001.zip › IJMS_CHO_article_supplementary_tables_revised.xlsx]

## Sheet: S1
Peak No.	RT	Precursor ion (m/z)	Molecular formula	Identification	Molecule_image	MS/MS profile	PubChem_CID	SMILES	Reference
1	1.32	205.0678 [M+Na]+ 181.0713 [M-H]-	C6H14O6	Hexitol		(POS) 69.03310, 57.03315, 83.04868, 99.04359, 85.02797, 55.01750, 111.0435481.03308, 45.03323 (NEG) 71.01302, 59.01306, 101.02345, 83.01297, 85.02856, 73.02863, 55.01817, 89.02347, 43.01825	453	C(C(C(C(C(CO)O)O)O)O)O	[Primary metabolite]
2	1.95	115.0033 [M-H]-	C4H4O4	Fumaric acid		(NEG) 71.01315, 79.78099, 81.93791, 83.56182, 68.94749, 69.12476	444972	C(=C/C(=O)O)\C(=O)O	[Primary metabolite]
3	2.47	391.1233 [M-H]-	C15H22O9	Aucubin		(NEG) 183.06465, 165.05423, 139.03873, 173.41837, 137.05975, 71.01316, 153.05446, 157.36263	91458	C1=CO[C@H]([C@H]2[C@@H]1[C@@H](C=C2CO)O)O[C@H]3[C@@H]([C@H]([C@@H]([C@H](O3)CO)O)O)O
4	3.05	373.1126 [M-H]-	C16H22O10	Geniposidic acid		(NEG) 123.04401, 193.04898, 149.05925, 59.01304, 121.06470, 167.06993, 71.01289, 174.95486	443354	C1C=C([C@@H]2[C@H]1C(=CO[C@H]2O[C@H]3[C@@H]([C@H]([C@@H]([C@H](O3)CO)O)O)O)C(=O)O)CO
5	6.27	394.1703 [M+NH4]+ 375.1289 [M-H]-	C16H24O10	Loganic acid		(NEG) 151.07581, 125.06030, 169.08630, 107.04982, 213.07600, 59.01340, 71.01338	89640	C[C@H]1[C@H](C[C@H]2[C@@H]1[C@@H](OC=C2C(=O)O)O[C@H]3[C@@H]([C@H]([C@@H]([C@H](O3)CO)O)O)O)O
6	6.85	399.1261 [M+Na]+ 375.1290 [M-H]-	C16H24O10	Mussaenosidic acid		(POS) 219.06242, 399.12601, 237.07387, 148.60811, 183.79239, 117.23588, 125.20363, 55.81042, 77.28649 (NEG) 169.08543, 151.07510, 213.07510, 95.04929, 107.04920, 113.02338, 69.03375, 59.01302, 101.02352	21633105	C[C@@]1(CC[C@H]2[C@@H]1[C@@H](OC=C2C(=O)O)O[C@H]3[C@@H]([C@H]([C@@H]([C@H](O3)CO)O)O)O)O
7	7.59	411.1262 [M+Na]+ 433.1341 [M+FA-H]-	C17H24O10	Secologanin		(POS) 411.12589, 249.07385, 153.73248, 127.42481, 60.55111 (NEG) 101.02332, 59.01302, 225.07446, 89.02341, 71.01300, 113.02357, 173.43916	161276	COC(=O)C1=CO[C@H]([C@@H]([C@@H]1CC=O)C=C)O[C@H]2[C@@H]([C@H]([C@@H]([C@H](O2)CO)O)O)O
8	9.11	373.1832 [M+Na]+ 349.1856 [M-H]-	C16H30O8	[Exact identity uncertain]	(N/A)	(POS) 373.18341, 134.14095, 151.09883, 164.34402, 352.38043, 313.79694, 247.05305, 58.77245	(N/A)	(N/A)	(N/A)
9	9.42	316.2118 [M+H]+	C16H29NO5	[Exact identity uncertain]	(N/A)	(POS) 102.09074, 123.11622, 316.21100, 128.10606, 62.05964, 115.03854, 184.16850, 81.06949, 151.98283	(N/A)	(N/A)	(N/A)
10	10.3	413.1413 [M+Na]+ 435.1498 [M+FA-H]-	C17H26O10	Loganin		(POS) 179.06960, 173.40820, 283.53360, 390.97726, 148.61130, 162.18648 (NEG) 227.09120, 101.02348, 127.03913, 68.99740	87691	C[C@H]1[C@H](C[C@H]2[C@@H]1[C@@H](OC=C2C(=O)OC)O[C@H]3[C@@H]([C@H]([C@@H]([C@H](O3)CO)O)O)O)O
11	11.38	413.1415 [M+Na]+ 435.1496 [M+FA-H]-	C17H26O10	Mussaenoside		(POS) 219.06224, 413.14182, 251.08945, 233.07820, 147.73932, 80.83232, 60.67546, 63.16022 (NEG) 101.02340, 91.58465, 62.62404, 119.53162, 149.98007	182423	C[C@@]1(CC[C@H]2[C@@H]1[C@@H](OC=C2C(=O)OC)O[C@H]3[C@@H]([C@H]([C@@H]([C@H](O3)CO)O)O)O)O
12	13.27	183.0656 [M-H]-	C9H12O4	[Exact identity uncertain]	(N/A)	(NEG) 97.02850, 139.07527, 50.66527, 67.59022	(N/A)	(N/A)	(N/A)
13	17.24	237.0400 [M-H]-	C11H10O6	[Benzoic acid derivative] (exact structure not certain)	(N/A)	(NEG) 121.02844, 71.01304, 115.00269, 121.36411	(N/A)	(N/A)	(N/A)
14	18.1	465.1025 [M+H]+ 463.0869 [M-H]-	C21H20O12	Hyperoside		(POS) 303.04950, 304.05365 (NEG) 301.03342, 300.02563, 151.00259, 302.03851, 463.08621	5281643	C1=CC(=C(C=C1C2=C(C(=O)C3=C(C=C(C=C3O2)O)O)O[C@H]4[C@@H]([C@H]([C@H]([C@H](O4)CO)O)O)O)O)O
15	20.31	642.2384 [M+NH4]+ 623.1966 [M-H]-	C29H36O15	(iso)verbascoside		(POS) 163.03857, 325.09207, 85.02802, 282.63553, 400.59360, 79.34424 (NEG) 161.02295, 135.04399, 113.02343133.02834, 461.16373, 315.10635, 179.03354	5281800	C[C@H]1[C@@H]([C@H]([C@H]([C@@H](O1)O[C@@H]2[C@H]([C@@H](O[C@@H]([C@H]2OC(=O)/C=C/C3=CC(=C(C=C3)O)O)CO)OCCC4=CC(=C(C=C4)O)O)O)O)O)O
16	22.53	447.0920 [M+H]+ 445.0759 [M-H]-	C21H18O11	Apigenin glucuronide		(POS) 271.05957, 108.27801 (NEG) 121.02836, 173.43817, 170.16020, 421.68942, 190.98030, 113.35066, 91.48528, 82.67824	12912214	C1=CC(=CC=C1C2=CC(=O)C3=C(C=C(C=C3O2)O[C@@H]4[C@@H]([C@H]([C@@H]([C@H](O4)C(=O)O)O)O)O)O)O
17	27.14	287.0546 [M+H]+ 285.0399 [M-H]-	C15H10O6	Luteolin		(POS) 153.01756, 287.05457, 135.04346, 171.02831, 241.04906, 161.02255, 137.02264 (NEG) 133.02882, 151.00287, 107.01328, 175.03912, 149.02370, 199.03912, 65.00272, 121.02889, 83.01328	5280445	C1=CC(=C(C=C1C2=CC(=O)C3=C(C=C(C=C3O2)O)O)O)O
18	28.37	271.0597 [M+H]+ 269.0450 [M-H]-	C15H10O5	Apigenin		(POS) 153.01761, 271.05966, 119.04851, 171.02815, 145.02777, 121.02781, 163.03842, 91.05368 (NEG) 117.03355, 151.00237, 149.02306, 269.04355, 107.01287, 159.04378, 255.05400, 65.00248	5280443	C1=CC(=CC=C1C2=CC(=O)C3=C(C=C(C=C3O2)O)O)O
19	28.55	301.0703 [M+H]+ 299.0555 [M-H]-	C16H12O6	Chrysoeriol		(POS) 258.05157, 286.04663, 301.06989, 153.01775, 229.04886 (NEG) 284.03085, 256.03589, 151.00284, 148.64003	5280666	COC1=C(C=CC(=C1)C2=CC(=O)C3=C(C=C(C=C3O2)O)O)O
20	28.97	353.2293 [M+Na]+ 329.2326 [M-H]-	C18H34O5	Pinellic acid (Likely artifact)		(NEG) 211.13271, 171.10153, 139.11172, 229.14323, 99.08062, 183.13779, 127.11196	9858729	CCCCC[C@@H]([C@H](/C=C/[C@H](CCCCCCCC(=O)O)O)O)O	[Primary metabolite]

## Sheet: S2
Uniprot ID	Gene symbol	Genecards_occurrence	OpenTargets_occurrence	STRING_node_degree
O95477	ABCA1	1	0	42
O15439	ABCC4	0	1	4
O60706	ABCC9	1	0	3
Q13085	ACACA	1	0	32
P16112	ACAN	1	0	79
P24666	ACP1	1	0	11
P63261	ACTG1	1	0	28
Q9UNA0	ADAMTS5	0	1	35
Q15848	ADIPOQ	0	1	100
Q15109	AGER	1	1	57
P35869	AHR	1	1	12
O95433	AHSA1	0	1	7
O95831	AIFM1	0	1	18
Q13155	AIMP2	0	1	12
P31749	AKT1	0	1	295
P31751	AKT2	0	1	64
P02768	ALB	0	1	238
Q9BT22	ALG1	0	1	3
Q9BVK2	ALG8	1	0	1
P09917	ALOX5	0	1	26
Q15389	ANGPT1	1	0	57
Q8N6M6	AOPEP	0	1	1
O14727	APAF1	0	1	46
P27695	APEX1	1	0	41
P35414	APLNR	0	1	15
P05090	APOD	1	0	27
P02649	APOE	0	1	149
P05067	APP	1	1	128
P29972	AQP1	0	1	11
Q92482	AQP3	1	1	15
P55064	AQP5	1	1	12
O94778	AQP8	0	1	4
P10275	AR	1	1	99
P52565	ARHGDIA	0	1	21
P27540	ARNT	1	0	39
Q93070	ART4	0	1	0
Q5T4W7	ARTN	0	1	12
Q13510	ASAH1	0	1	8
P42127	ASIP	1	0	8
Q53RT3	ASPRV1	0	1	2
P15336	ATF2	1	0	39
P18848	ATF4	0	1	55
O95352	ATG7	0	1	63
P54707	ATP12A	0	1	21
P20648	ATP4A	0	1	22
Q9Y487	ATP6V0A2	1	0	13
P38606	ATP6V1A	1	0	9
Q13535	ATR	1	0	32
P25311	AZGP1	0	1	15
P56817	BACE1	0	1	42
Q07812	BAX	1	1	48
P51572	BCAP31	0	1	11
P06276	BCHE	0	1	26
P10415	BCL2	0	1	221
P23560	BDNF	1	1	133
P02818	BGLAP	0	1	62
P21810	BGN	1	1	85
O00327	BMAL1	0	1	0
P35226	BMI1	0	1	56
P13497	BMP1	0	1	42
P22004	BMP6	1	0	29
Q6ZN30	BNC2	1	0	7
P35613	BSG	1	1	46
Q06187	BTK	0	1	53
P27708	CAD	0	1	10
Q05682	CALD1	0	1	20
Q9NZT1	CALML5	1	0	95
P42574	CASP3	1	1	207
P04040	CAT	1	1	17
Q03135	CAV1	1	1	122
P22681	CBL	0	1	58
P13500	CCL2	0	1	180
O00585	CCL21	0	1	38
P13501	CCL5	1	0	115
O00622	CCN1	1	1	47
P29279	CCN2	1	1	127
P24385	CCND1	1	0	178
Q8N6Q3	CD177	0	1	9
P16671	CD36	1	0	93
P01730	CD4	0	1	171
P16070	CD44	1	0	194
P04233	CD74	1	0	53
P12830	CDH1	0	1	180
P38936	CDKN1A	1	1	131
Q8N726	CDKN2A	1	1	137
P42772	CDKN2B	0	1	45
Q9UNI1	CELA1	1	0	3
Q8WUJ3	CEMIP	1	0	4
P13569	CFTR	1	0	42
O14757	CHEK1	1	0	61
P35790	CHKA	0	1	10
Q9Y259	CHKB	0	1	2
P32297	CHRNA3	1	0	3
O15111	CHUK	0	1	79
Q8N5K1	CISD2	0	1	6
Q9UQC9	CLCA2	0	1	6
P57739	CLDN2	0	1	10
O15516	CLOCK	0	1	29
P10909	CLU	1	0	64
P30085	CMPK1	0	1	4
P21554	CNR1	1	0	23
Q7Z7A1	CNTRL	0	1	4
Q03692	COL10A1	1	0	34
Q9UMD9	COL17A1	0	1	31
P02452	COL1A1	1	1	140
P08123	COL1A2	1	1	102
P02461	COL3A1	1	1	87
P02462	COL4A1	1	1	56
P20908	COL5A1	1	1	55
P05997	COL5A2	1	0	45
P12109	COL6A1	0	1	57
Q02388	COL7A1	1	0	31
P20674	COX5A	0	1	10
P10176	COX8A	0	1	5
P00450	CP	0	1	32
P36551	CPOX	0	1	3
P29373	CRABP2	1	1	10
P43155	CRAT	1	1	2
Q6UXH1	CRELD2	0	1	1
P06850	CRH	1	0	35
P24387	CRHBP	1	0	6
P34998	CRHR1	1	0	21
Q13324	CRHR2	1	0	14
P46108	CRK	0	1	42
Q14194	CRMP1	0	1	8
P09919	CSF3	1	0	94
P48729	CSNK1A1	0	1	25
Q8N752	CSNK1A1L	0	1	2
Q6UVK1	CSPG4	1	0	22
P01040	CSTA	1	0	19
P40313	CTRL	1	0	25
P07858	CTSB	1	0	81
P07339	CTSD	1	0	55
Q9UBX1	CTSF	0	1	10
P43235	CTSK	1	0	68
P25774	CTSS	1	0	88
O60911	CTSV	1	0	15
P09341	CXCL1	0	1	107
P02778	CXCL10	1	0	107
P48061	CXCL12	0	1	142
Q9H2A7	CXCL16	1	0	34
P19876	CXCL3	0	1	38
P10145	CXCL8	0	1	185
P25025	CXCR2	0	1	70
O00574	CXCR6	1	0	30
P99999	CYCS	1	1	145
P05108	CYP11A1	0	1	15
P19099	CYP11B2	0	1	8
P04798	CYP1A1	0	1	42
Q16678	CYP1B1	1	0	19
Q9UIK4	DAPK2	0	1	12
P07585	DCN	1	1	86
Q9UJW0	DCTN4	0	1	4
P59665	DEFA1B	0	1	8
P81534	DEFB103A	1	0	21
O43583	DENR	0	1	11
O60879	DIAPH2	1	1	5
P09622	DLD	0	1	19
Q9NR61	DLL4	1	0	25
Q8NFW5	DMBX1	0	1	1
O00429	DNM1L	0	1	36
P26358	DNMT1	1	1	85
Q9Y6K1	DNMT3A	1	0	52
P27487	DPP4	0	1	56
Q9BY84	DUSP16	1	0	8
Q96AV8	E2F7	0	1	11
Q14213	EBI3	0	1	6
Q16610	ECM1	1	0	19
Q92838	EDA	1	0	4
Q92611	EDEM1	1	0	11
P01133	EGF	1	0	198
P00533	EGFR	1	1	257
P18146	EGR1	1	0	107
P19525	EIF2AK2	1	0	46
Q9NZJ5	EIF2AK3	1	0	71
P05198	EIF2S1	1	0	35
P08246	ELANE	1	0	56
P78545	ELF3	1	0	12
P15502	ELN	1	1	93
Q16206	ENOX2	1	0	0
Q13822	ENPP2	0	1	3
Q9UJA9	ENPP5	1	1	0
Q09472	EP300	1	1	159
P29323	EPHB2	0	1	18
P04626	ERBB2	1	0	165
P28715	ERCC5	1	0	16
Q03468	ERCC6	1	0	19
Q13216	ERCC8	1	0	12
P03372	ESR1	1	1	204
Q92731	ESR2	1	1	93
P14921	ETS1	0	1	67
Q15910	EZH2	1	1	104
P00488	F13A1	1	0	15
P55085	F2RL1	1	0	7
A6NFH5	FABP12	1	0	1
Q01469	FABP5	1	0	22
Q9BXW9	FANCD2	1	0	26
P25445	FAS	1	0	55
P48023	FASLG	1	0	83
P49327	FASN	1	0	62
P98095	FBLN2	1	0	34
Q9UBX5	FBLN5	1	1	39
P35555	FBN1	1	0	61
P35556	FBN2	1	0	31
Q9UH90	FBXO40	1	0	2
Q9BQL6	FERMT1	1	0	8
Q96AC1	FERMT2	1	0	19
Q86UX7	FERMT3	1	0	14
P09038	FGF2	1	0	169
P21781	FGF7	1	0	128
P21802	FGFR2	1	0	69
P22607	FGFR3	1	0	55
P20930	FLG	1	0	31
Q06828	FMOD	0	1	45
P02751	FN1	1	0	229
P01100	FOS	1	1	198
P53539	FOSB	0	1	37
Q08050	FOXM1	1	1	54
Q12778	FOXO1	0	1	126
O43524	FOXO3	1	1	125
A8MYZ6	FOXO6	0	1	14
Q9C0B1	FTO	0	1	20
Q06546	GABPA	0	1	16
P23769	GATA2	0	1	47
P50440	GATM	0	1	3
Q9Y2T3	GDA	1	0	4
O95390	GDF11	1	1	13
Q99988	GDF15	1	1	40
Q6KF10	GDF6	0	1	10
Q92820	GGH	0	1	0
P01241	GH1	0	1	21
P16278	GLB1	1	0	7
P10070	GLI2	0	1	37
Q04760	GLO1	1	0	15
P17174	GOT1	0	1	12
Q99527	GPER1	1	0	26
P36969	GPX4	1	1	43
O75791	GRAP2	0	1	23
Q4ZG55	GREB1	1	0	13
Q8TAX9	GSDMB	0	1	5
P49841	GSK3B	0	1	167
P00390	GSR	1	1	53
P32780	GTF2H1	0	1	14
P10144	GZMB	1	1	72
P16104	H2AX	1	0	69
P62805	H4C1	1	0	0
Q16775	HAGH	1	0	7
Q92819	HAS2	1	1	36
Q99075	HBEGF	1	0	74
Q96DB2	HDAC11	0	1	17
O15379	HDAC3	0	1	71
P56524	HDAC4	1	1	63
Q9UKV0	HDAC9	0	1	33
Q14469	HES1	0	1	13
P14210	HGF	1	0	120
Q16665	HIF1A	1	1	217
P01903	HLA-DRA	0	1	27
O75330	HMMR	1	0	27
P09601	HMOX1	1	1	120
P15428	HPGD	0	1	14
P35367	HRH1	1	0	7
P28845	HSD11B1	1	1	19
P37059	HSD17B2	1	1	13
P51659	HSD17B4	1	0	14
Q92506	HSD17B8	1	0	11
P0DMV8	HSPA1A	0	1	0
P34932	HSPA4	0	1	147
P11142	HSPA8	1	0	79
P98160	HSPG2	1	0	63
Q12794	HYAL1	1	0	6
Q12891	HYAL2	1	0	10
O43820	HYAL3	1	0	2
P05362	ICAM1	1	0	147
P40305	IFI27	0	1	7
P01579	IFNG	0	1	188
Q9HBG6	IFT122	0	1	5
P05019	IGF1	1	1	188
P08069	IGF1R	1	0	126
P01344	IGF2	1	0	95
Q9Y6M1	IGF2BP2	0	1	19
P18065	IGFBP2	0	1	38
P20809	IL11	1	0	56
P40933	IL15	1	1	73
Q16552	IL17A	0	1	114
Q13478	IL18R1	1	1	27
P01583	IL1A	1	1	164
P01584	IL1B	1	1	260
P14778	IL1R1	1	0	63
Q9NPF7	IL23A	0	1	34
Q13007	IL24	0	1	23
Q9NZH6	IL37	0	1	17
P05113	IL5	0	1	77
P05231	IL6	1	1	278
P08887	IL6R	1	0	66
P15248	IL9	0	1	45
P51617	IRAK1	1	0	49
Q15306	IRF4	1	1	70
Q02556	IRF8	1	0	39
Q9NPH2	ISYNA1	0	1	3
P11215	ITGAM	0	1	126
P05556	ITGB1	1	0	133
P16144	ITGB4	1	0	53
P07476	IVL	1	0	23
Q9Y6Y0	IVNS1ABP	0	1	0
P78504	JAG1	1	0	79
P23458	JAK1	1	0	93
O60674	JAK2	0	1	129
P05412	JUN	1	1	230
P17275	JUNB	0	1	37
P17535	JUND	0	1	48
Q5T7N3	KANK4	1	0	1
Q9H7Z6	KAT8	0	1	12
P16389	KCNA2	1	0	8
Q9NZV8	KCND2	1	0	6
P48544	KCNJ5	1	0	5
Q14145	KEAP1	1	0	78
Q07666	KHDRBS1	0	1	18
P21583	KITLG	0	1	82
Q9UEF7	KL	1	0	30
O43474	KLF4	1	0	99
Q99612	KLF6	0	1	29
Q92876	KLK6	1	0	12
P49862	KLK7	1	0	14
P04264	KRT1	0	1	19
P13645	KRT10	1	0	19
P02533	KRT14	1	0	49
P19012	KRT15	0	1	16
P08779	KRT16	1	0	17
Q04695	KRT17	1	0	25
P13647	KRT5	1	0	55
O15230	LAMA5	1	1	24
P55268	LAMB2	0	1	15
Q13751	LAMB3	1	0	35
P02545	LMNA	1	0	53
P20700	LMNB1	1	0	52
P23490	LORICRIN	1	0	0
P28300	LOX	1	1	131
Q08397	LOXL1	1	0	34
P02750	LRG1	1	0	8
Q9P0M6	MACROH2A2	1	0	8
Q9GZQ8	MAP1LC3B	0	1	60
Q02750	MAP2K1	1	0	94
P45985	MAP2K4	1	0	31
P28482	MAPK1	1	1	125
P53779	MAPK10	1	0	0
Q16539	MAPK14	1	1	112
P27361	MAPK3	0	1	203
P45983	MAPK8	1	1	112
P45984	MAPK9	0	1	48
Q14703	MBTPS1	0	1	10
Q01726	MC1R	1	1	16
P33993	MCM7	1	0	25
Q00987	MDM2	1	0	120
Q9HCE5	METTL14	1	0	13
P55001	MFAP2	1	1	22
P55083	MFAP4	1	0	19
O94851	MICAL2	0	1	3
P14174	MIF	1	1	48
P30301	MIP	1	0	5
O75030	MITF	1	1	39
P08473	MME	1	0	44
P03956	MMP1	1	1	109
P39900	MMP12	1	1	57
P45452	MMP13	1	1	87
P50281	MMP14	1	1	84
P08253	MMP2	1	1	167
P08254	MMP3	1	1	128
P09237	MMP7	1	0	93
P22894	MMP8	1	0	42
P14780	MMP9	1	1	219
Q9UQ07	MOK	0	1	1
Q6UVY6	MOXD1	0	1	4
P05164	MPO	1	0	87
Q9UBG0	MRC2	1	1	4
Q9UJ68	MSRA	1	0	12
Q9NZV6	MSRB1	1	0	7
P04731	MT1A	0	1	10
P07438	MT1B	0	1	6
P04732	MT1E	0	1	31
P04733	MT1F	0	1	10
P13640	MT1G	0	1	10
P80294	MT1H	0	1	12
Q8N339	MT1M	0	1	7
P80297	MT1X	0	1	14
P02795	MT2A	0	1	18
P00403	MT-CO2	0	1	18
P03886	MT-ND1	0	1	20
P03905	MT-ND4	0	1	11
P48039	MTNR1A	1	1	4
P42345	MTOR	0	1	160
P01106	MYC	1	0	239
Q99836	MYD88	1	0	103
Q16236	NFE2L2	1	1	121
P19838	NFKB1	1	1	210
P01138	NGF	1	1	113
P35228	NOS2	1	1	65
Q9UM47	NOTCH3	0	1	61
P01160	NPPA	0	1	43
P15559	NQO1	1	1	62
P20393	NR1D1	0	1	12
P55055	NR1H2	1	0	19
Q13133	NR1H3	1	0	30
P49116	NR2C2	1	0	14
P04150	NR3C1	1	1	90
P48552	NRIP1	0	1	29
P42857	NSG1	0	1	1
P20783	NTF3	0	1	38
Q16620	NTRK2	1	0	64
P30990	NTS	0	1	21
O60285	NUAK1	1	0	4
P11926	ODC1	1	1	20
O15527	OGG1	1	0	26
P78380	OLR1	1	0	32
P03999	OPN1SW	1	0	6
Q9H1Y3	OPN3	1	0	4
Q9UHM6	OPN4	1	0	8
Q6U736	OPN5	1	0	3
P41143	OPRD1	1	0	15
P35372	OPRM1	1	0	36
P58181	OR10A3	1	0	1
Q9H339	OR51B5	1	0	0
Q96D31	ORAI1	1	1	6
P32243	OTX2	1	0	26
P30559	OXTR	1	0	15
Q13153	PAK1	0	1	22
Q6QHF9	PAOX	0	1	3
Q5QFB9	PAPPA-AS1	1	0	0
Q99497	PARK7	1	0	54
P26367	PAX6	1	0	47
P12004	PCNA	1	0	24
Q15113	PCOLCE	0	1	25
Q8NBP7	PCSK9	1	0	30
P04085	PDGFA	1	0	52
P09619	PDGFRB	1	0	132
O15530	PDPK1	1	0	27
Q86YL7	PDPN	1	0	32
P01213	PDYN	1	0	22
P12955	PEPD	1	0	6
O15534	PER1	0	1	6
P02776	PF4	0	1	55
Q16875	PFKFB3	1	0	22
P78562	PHEX	0	1	11
P19957	PI3	1	1	39
Q92508	PIEZO1	1	0	5
P42336	PIK3CA	1	1	114
P42338	PIK3CB	0	1	60
O00329	PIK3CD	0	1	47
P48736	PIK3CG	0	1	49
Q9BXM7	PINK1	0	1	54
P00749	PLAU	0	1	85
Q8NHP8	PLBD2	0	1	0
Q9Y2S7	POLDIP2	0	1	0
O75417	POLQ	1	0	7
Q15063	POSTN	1	1	94
Q07869	PPARA	1	1	104
Q03181	PPARD	1	1	68
P37231	PPARG	1	1	187
Q9UBK2	PPARGC1A	1	1	112
Q86YN6	PPARGC1B	0	1	31
P62937	PPIA	1	1	44
P30405	PPIF	1	0	31
P32119	PRDX2	0	1	35
Q13131	PRKAA1	1	1	26
P54646	PRKAA2	0	1	20
Q9Y478	PRKAB1	1	1	13
P17252	PRKCA	0	1	87
P05771	PRKCB	0	1	43
Q05655	PRKCD	0	1	50
P05129	PRKCG	0	1	20
P07225	PROS1	0	1	5
Q9UMS4	PRPF19	0	1	6
Q7Z6L0	PRRT2	0	1	2
P11464	PSG1	1	0	4
P62333	PSMC6	1	0	26
Q14997	PSME4	1	0	18
P60484	PTEN	1	0	188
P43116	PTGER2	0	1	6
P43115	PTGER3	0	1	17
P35354	PTGS2	1	1	175
P01270	PTH	0	1	38
Q05397	PTK2	1	0	97
P18031	PTPN1	0	1	50
P08575	PTPRC	1	0	145
Q15262	PTPRK	1	0	11
Q92729	PTPRU	1	0	5
P32322	PYCR1	1	0	12
P06737	PYGL	0	1	12
P10276	RARA	1	0	66
P13631	RARG	1	0	20
P54136	RARS1	1	0	23
P20936	RASA1	0	1	41
Q9Y2V3	RAX	1	0	3
P50120	RBP2	0	1	8
O95980	RECK	1	0	13
Q04206	RELA	0	1	132
P51606	RENBP	0	1	0
Q15493	RGN	0	1	5
P49758	RGS6	0	1	5
P08100	RHO	1	0	32
Q8WYP3	RIN2	1	0	5
Q9NV58	RNF19A	0	1	1
P27694	RPA1	1	0	23
P62979	RPS27A	1	0	106
P23396	RPS3	1	1	33
Q7LG56	RRM2B	1	0	11
Q06455	RUNX1T1	0	1	11
Q13950	RUNX2	0	1	121
P19793	RXRA	1	0	57
P05109	S100A8	1	1	50
P04271	S100B	1	0	48
P0DJI8	SAA1	1	0	53
O00767	SCD	1	0	29
P16109	SELP	1	0	60
P01011	SERPINA3	0	1	27
P05121	SERPINE1	0	1	143
P36955	SERPINF1	1	0	36
P50454	SERPINH1	1	0	39
P31947	SFN	1	0	38
Q6FHJ7	SFRP4	1	1	18
Q8IWX5	SGPP2	0	1	2
P29353	SHC1	1	0	91
Q96EB6	SIRT1	1	1	165
Q9Y6E7	SIRT4	1	0	23
Q8N6T7	SIRT6	1	1	47
Q9NRA2	SLC17A5	0	1	2
Q6PCB7	SLC27A1	1	0	14
Q9Y2P4	SLC27A6	1	0	3
Q15796	SMAD2	1	1	140
P84022	SMAD3	1	1	151
Q13485	SMAD4	1	0	120
O15105	SMAD7	1	0	65
Q96Q15	SMG1	0	1	7
P60880	SNAP25	0	1	19
O60493	SNX3	1	0	3
P00441	SOD1	1	1	80
P04179	SOD2	1	1	88
P08294	SOD3	0	1	26
P48431	SOX2	1	0	122
P48436	SOX9	0	1	102
P08047	SP1	0	1	78
P09486	SPARC	1	1	82
P10451	SPP1	1	0	128
P22528	SPRR1B	1	0	16
P35326	SPRR2A	0	1	0
O43609	SPRY1	1	1	12
Q13501	SQSTM1	0	1	93
P12931	SRC	1	0	213
P42224	STAT1	1	0	158
P40763	STAT3	0	1	243
Q15831	STK11	1	0	62
Q8N2I9	STK40	1	0	4
Q9BX79	STRA6	1	0	12
Q9Y2K9	STXBP5L	1	0	1
P50225	SULT1A1	1	0	6
P49888	SULT1E1	1	0	11
P20366	TAC1	0	1	49
Q01995	TAGLN	1	1	65
Q9NYW0	TAS2R10	0	1	2
Q9NYV7	TAS2R16	0	1	4
Q15170	TCEAL1	0	1	2
P54274	TERF1	0	1	18
O14746	TERT	1	1	83
O43151	TET3	1	1	6
P02787	TF	0	1	16
Q92734	TFG	1	0	11
P48307	TFPI2	0	1	10
P01137	TGFB1	1	1	222
P61812	TGFB2	1	0	105
P36897	TGFBR1	1	0	98
P37173	TGFBR2	1	1	113
P22735	TGM1	1	0	17
P21980	TGM2	0	1	36
O43548	TGM5	1	0	10
P07996	THBS1	1	0	135
P35442	THBS2	0	1	61
P35443	THBS4	1	0	25
P01033	TIMP1	1	1	144
P16035	TIMP2	1	0	98
O00206	TLR4	1	0	180
Q5SNT2	TMEM201	0	1	2
O60235	TMPRSS11D	0	1	1
Q8IU80	TMPRSS6	0	1	6
P24821	TNC	1	1	17
P01375	TNF	1	1	284
P19438	TNFRSF1A	0	1	101
P20333	TNFRSF1B	0	1	43
Q9HBL0	TNS1	1	0	8
P04637	TP53	1	1	296
Q9H3D4	TP63	1	0	35
P20396	TRH	0	1	14
Q9HCM9	TRIM39	0	1	3
Q9HCX4	TRPC7	1	1	4
Q96QT4	TRPM7	0	1	5
Q8NER1	TRPV1	1	1	39
Q9UNY4	TTF2	1	0	5
P68363	TUBA1B	1	0	14
Q13509	TUBB3	0	1	28
P10599	TXN	1	1	92
Q8NBS9	TXNDC5	0	1	7
P14679	TYR	1	1	44
P17643	TYRP1	1	0	16
P61081	UBE2M	0	1	18
P25874	UCP1	0	1	31
O94782	USP1	1	0	14
Q9UPU5	USP24	1	0	6
Q8NFA0	USP32	1	0	2
Q70CQ2	USP34	1	0	5
Q9P2H5	USP35	1	0	3
Q70EL1	USP54	1	0	2
O00507	USP9Y	1	0	0
P46939	UTRN	0	1	8
Q08AM6	VAC14	0	1	8
P13611	VCAN	1	0	52
P11473	VDR	1	0	0
P15692	VEGFA	1	1	0
P49767	VEGFC	1	0	67
P08670	VIM	1	1	85
Q69YN4	VIRMA	0	1	12
P58304	VSX2	1	0	12
P04004	VTN	1	0	75
Q8N5D0	WDTC1	0	1	3
Q9Y3S1	WNK2	0	1	4
Q15007	WTAP	1	1	11
Q9GZV5	WWTR1	1	0	16
P47989	XDH	1	0	47
P23025	XPA	1	0	19
Q01831	XPC	1	0	14
P46937	YAP1	1	0	65
P37275	ZEB1	1	0	80
O15231	ZNF185	0	1	2

## Sheet: S3
#node1	node2	node1_string_id	node2_string_id	neighborhood_on_chromosome	gene_fusion	phylogenetic_cooccurrence	homology	coexpression	experimentally_determined_interaction	database_annotated	automated_textmining	combined_score
AGER	MAPK1	9606.ENSP00000364210	9606.ENSP00000215832	0	0	0	0	0.055	0	0.5	0.35	0.666
AGER	TGFB1	9606.ENSP00000364210	9606.ENSP00000221930	0	0	0	0	0.083	0	0	0.581	0.599
AGER	NFKB1	9606.ENSP00000364210	9606.ENSP00000226574	0	0	0	0	0	0.05	0.4	0.64	0.776
AGER	IL1A	9606.ENSP00000364210	9606.ENSP00000263339	0	0	0	0	0	0	0	0.617	0.617
AGER	IL1B	9606.ENSP00000364210	9606.ENSP00000263341	0	0	0	0	0.102	0	0	0.781	0.794
AGER	TP53	9606.ENSP00000364210	9606.ENSP00000269305	0	0	0	0	0	0	0	0.544	0.544
AGER	EGFR	9606.ENSP00000364210	9606.ENSP00000275493	0	0	0	0	0	0.295	0	0.293	0.48
AGER	APP	9606.ENSP00000364210	9606.ENSP00000284981	0	0	0	0	0	0.07	0.5	0.766	0.881
AGER	PPARG	9606.ENSP00000364210	9606.ENSP00000287820	0	0	0	0	0.09	0.064	0	0.397	0.441
AGER	IL15	9606.ENSP00000364210	9606.ENSP00000296545	0	0	0.302	0	0.087	0	0	0.176	0.429
AGER	CASP3	9606.ENSP00000364210	9606.ENSP00000311032	0	0	0	0	0	0.05	0	0.45	0.455
AGER	CAV1	9606.ENSP00000364210	9606.ENSP00000339191	0	0	0	0	0.052	0	0	0.479	0.484
AGER	ESR2	9606.ENSP00000364210	9606.ENSP00000343925	0	0	0	0	0	0.064	0	0.464	0.476
AGER	PTGS2	9606.ENSP00000364210	9606.ENSP00000356438	0	0	0	0	0.067	0	0	0.433	0.448
AGER	CCN2	9606.ENSP00000364210	9606.ENSP00000356954	0	0	0	0	0.086	0	0	0.434	0.46
AGER	S100A8	9606.ENSP00000364210	9606.ENSP00000357721	0	0	0	0	0.103	0.05	0	0.606	0.634
AGER	JUN	9606.ENSP00000364210	9606.ENSP00000360266	0	0	0	0	0	0	0	0.403	0.403
AGER	MMP9	9606.ENSP00000364210	9606.ENSP00000361405	0	0	0	0	0.062	0	0	0.529	0.539
AGER	BDNF	9606.ENSP00000364210	9606.ENSP00000414303	0	0	0	0	0	0.124	0	0.395	0.447
AGER	ESR1	9606.ENSP00000364210	9606.ENSP00000405330	0	0	0	0	0	0.064	0	0.517	0.528
AGER	TNF	9606.ENSP00000364210	9606.ENSP00000398698	0	0	0	0	0.072	0	0	0.62	0.632
AGER	IL6	9606.ENSP00000364210	9606.ENSP00000385675	0	0	0	0	0.045	0	0	0.665	0.666
AHR	AR	9606.ENSP00000242057	9606.ENSP00000363822	0	0	0	0	0.059	0.294	0	0.228	0.443
AHR	ESR2	9606.ENSP00000242057	9606.ENSP00000343925	0	0	0	0	0.059	0.045	0	0.496	0.507
AHR	EP300	9606.ENSP00000242057	9606.ENSP00000263253	0	0	0	0	0.049	0.591	0	0.147	0.639
AHR	ESR1	9606.ENSP00000242057	9606.ENSP00000405330	0	0	0	0	0.059	0.833	0	0.45	0.906
APP	DCN	9606.ENSP00000284981	9606.ENSP00000052754	0	0	0	0	0.117	0	0	0.452	0.495
APP	SIRT1	9606.ENSP00000284981	9606.ENSP00000212015	0	0	0	0	0	0	0	0.572	0.572
APP	MIF	9606.ENSP00000284981	9606.ENSP00000215754	0	0	0	0	0.049	0	0	0.495	0.499
APP	MAPK1	9606.ENSP00000284981	9606.ENSP00000215832	0	0	0	0	0.082	0.073	0.5	0.643	0.827
APP	HMOX1	9606.ENSP00000284981	9606.ENSP00000216117	0	0	0	0	0.042	0	0	0.512	0.512
APP	GZMB	9606.ENSP00000284981	9606.ENSP00000216341	0	0	0	0	0.062	0.183	0	0.46	0.55
APP	TIMP1	9606.ENSP00000284981	9606.ENSP00000218388	0	0	0	0	0.056	0	0.4	0.314	0.577
APP	MMP2	9606.ENSP00000284981	9606.ENSP00000219070	0	0	0	0	0.127	0.318	0	0.37	0.592
APP	TGFB1	9606.ENSP00000284981	9606.ENSP00000221930	0	0	0	0	0.044	0.627	0	0.73	0.895
APP	COL1A1	9606.ENSP00000284981	9606.ENSP00000225964	0	0	0	0	0.062	0	0	0.401	0.414
APP	NFKB1	9606.ENSP00000284981	9606.ENSP00000226574	0	0	0	0	0.042	0.071	0.4	0.785	0.87
APP	NR3C1	9606.ENSP00000284981	9606.ENSP00000231509	0	0	0	0	0.068	0	0	0.574	0.586
APP	EP300	9606.ENSP00000284981	9606.ENSP00000263253	0	0	0	0	0.067	0	0	0.958	0.959
APP	IL1A	9606.ENSP00000284981	9606.ENSP00000263339	0	0	0	0	0	0	0	0.507	0.507
APP	IL1B	9606.ENSP00000284981	9606.ENSP00000263341	0	0	0	0	0.042	0	0	0.828	0.828
APP	PPARGC1A	9606.ENSP00000284981	9606.ENSP00000264867	0	0	0	0	0.067	0	0	0.479	0.493
APP	TP53	9606.ENSP00000284981	9606.ENSP00000269305	0	0	0	0	0.043	0	0	0.714	0.714
APP	SOD1	9606.ENSP00000284981	9606.ENSP00000270142	0	0	0	0	0.042	0	0	0.802	0.802
APP	EGFR	9606.ENSP00000284981	9606.ENSP00000275493	0	0	0	0	0.106	0.621	0	0.701	0.889
APP	ESR1	9606.ENSP00000284981	9606.ENSP00000405330	0	0	0	0	0	0	0	0.435	0.435
APP	HIF1A	9606.ENSP00000284981	9606.ENSP00000437955	0	0	0	0	0.126	0	0	0.433	0.483
APP	BSG	9606.ENSP00000284981	9606.ENSP00000333769	0	0	0	0	0.053	0.36	0	0.284	0.528
APP	FOS	9606.ENSP00000284981	9606.ENSP00000306245	0	0	0	0	0.049	0.162	0	0.473	0.543
APP	NFE2L2	9606.ENSP00000284981	9606.ENSP00000380252	0	0	0	0	0.043	0	0	0.546	0.546
APP	PPARG	9606.ENSP00000284981	9606.ENSP00000287820	0	0	0	0	0	0	0	0.548	0.548
APP	IGF1	9606.ENSP00000284981	9606.ENSP00000376637	0	0	0	0	0.044	0	0	0.546	0.548
APP	PTGS2	9606.ENSP00000284981	9606.ENSP00000356438	0	0	0	0	0.047	0.292	0	0.512	0.642
APP	MMP9	9606.ENSP00000284981	9606.ENSP00000361405	0	0	0	0	0.052	0.292	0	0.512	0.644
APP	IL6	9606.ENSP00000284981	9606.ENSP00000385675	0	0	0	0	0	0	0	0.68	0.68
APP	CYCS	9606.ENSP00000284981	9606.ENSP00000307786	0	0	0	0	0.042	0.063	0	0.702	0.709
APP	MAPK8	9606.ENSP00000284981	9606.ENSP00000378974	0	0	0	0	0.049	0.292	0	0.615	0.718
APP	CAV1	9606.ENSP00000284981	9606.ENSP00000339191	0	0	0	0	0.1	0.322	0	0.586	0.725
APP	BGN	9606.ENSP00000284981	9606.ENSP00000327336	0	0	0	0	0.085	0.51	0	0.463	0.738
APP	JUN	9606.ENSP00000284981	9606.ENSP00000360266	0	0	0	0	0.06	0.165	0	0.755	0.79
APP	TNF	9606.ENSP00000284981	9606.ENSP00000398698	0	0	0	0	0	0.126	0	0.78	0.799
APP	FOXO3	9606.ENSP00000284981	9606.ENSP00000339527	0	0	0	0	0.082	0	0.75	0.344	0.836
APP	NGF	9606.ENSP00000284981	9606.ENSP00000358525	0	0	0	0	0.06	0.077	0	0.842	0.85
APP	BDNF	9606.ENSP00000284981	9606.ENSP00000414303	0	0	0	0	0.067	0.042	0	0.854	0.858
APP	AGER	9606.ENSP00000284981	9606.ENSP00000364210	0	0	0	0	0	0.07	0.5	0.766	0.881
APP	CASP3	9606.ENSP00000284981	9606.ENSP00000311032	0	0	0	0	0.06	0.603	0	0.774	0.908
AQP3	IL1B	9606.ENSP00000297991	9606.ENSP00000263341	0	0	0	0	0.079	0	0	0.396	0.419
AQP3	AQP5	9606.ENSP00000297991	9606.ENSP00000293599	0	0	0.183	0.657	0.059	0	0.5	0.41	0.742
AQP3	PPARD	9606.ENSP00000297991	9606.ENSP00000310928	0	0	0	0	0	0	0	0.412	0.412
AQP3	TNF	9606.ENSP00000297991	9606.ENSP00000398698	0	0	0	0	0	0.161	0	0.38	0.457
AQP3	PPARA	9606.ENSP00000297991	9606.ENSP00000385523	0	0	0	0	0.047	0	0	0.461	0.464
AQP3	WTAP	9606.ENSP00000297991	9606.ENSP00000351141	0	0	0	0	0	0.572	0	0	0.572
AQP5	FOS	9606.ENSP00000293599	9606.ENSP00000306245	0	0	0	0	0	0	0	0.454	0.454
AQP5	TNF	9606.ENSP00000293599	9606.ENSP00000398698	0	0	0	0	0.047	0	0	0.557	0.559
AQP5	AQP3	9606.ENSP00000293599	9606.ENSP00000297991	0	0	0.183	0.657	0.059	0	0.5	0.41	0.742
AR	SIRT1	9606.ENSP00000363822	9606.ENSP00000212015	0	0	0	0	0	0.3	0	0.628	0.728
AR	MAPK1	9606.ENSP00000363822	9606.ENSP00000215832	0	0	0	0	0	0.292	0	0.36	0.527
AR	MMP2	9606.ENSP00000363822	9606.ENSP00000219070	0	0	0	0	0.059	0	0	0.4	0.412
AR	TGFB1	9606.ENSP00000363822	9606.ENSP00000221930	0	0	0	0	0	0	0	0.46	0.46
AR	NFKB1	9606.ENSP00000363822	9606.ENSP00000226574	0	0	0	0	0	0	0	0.475	0.475
AR	NR3C1	9606.ENSP00000363822	9606.ENSP00000231509	0	0	0	0.809	0.042	0	0.5	0.607	0.795
AR	AHR	9606.ENSP00000363822	9606.ENSP00000242057	0	0	0	0	0.059	0.294	0	0.228	0.443
AR	SMAD2	9606.ENSP00000363822	9606.ENSP00000262160	0	0	0	0	0	0.045	0	0.418	0.421
AR	EP300	9606.ENSP00000363822	9606.ENSP00000263253	0	0	0	0	0.043	0.843	0	0.71	0.952
AR	IL1B	9606.ENSP00000363822	9606.ENSP00000263341	0	0	0	0	0.051	0	0	0.627	0.63
AR	PIK3CA	9606.ENSP00000363822	9606.ENSP00000263967	0	0	0	0	0	0	0	0.571	0.571
AR	HDAC4	9606.ENSP00000363822	9606.ENSP00000264606	0	0	0	0	0.046	0.512	0	0.311	0.651
AR	PPARGC1A	9606.ENSP00000363822	9606.ENSP00000264867	0	0	0	0	0.055	0.182	0	0.627	0.686
AR	TP53	9606.ENSP00000363822	9606.ENSP00000269305	0	0	0	0	0	0.439	0	0.838	0.905
AR	EGFR	9606.ENSP00000363822	9606.ENSP00000275493	0	0	0	0	0	0.536	0	0.72	0.864
AR	PPARG	9606.ENSP00000363822	9606.ENSP00000287820	0	0	0	0.571	0	0	0	0.517	0.517
AR	FOS	9606.ENSP00000363822	9606.ENSP00000306245	0	0	0	0	0	0.095	0	0.515	0.542
AR	TERT	9606.ENSP00000363822	9606.ENSP00000309572	0	0	0	0	0	0	0	0.42	0.42
AR	CASP3	9606.ENSP00000363822	9606.ENSP00000311032	0	0	0	0	0.046	0	0	0.595	0.597
AR	EZH2	9606.ENSP00000363822	9606.ENSP00000320147	0	0	0	0	0.054	0.635	0	0.941	0.978
AR	SMAD3	9606.ENSP00000363822	9606.ENSP00000332973	0	0	0	0	0	0.626	0	0.879	0.953
AR	CAV1	9606.ENSP00000363822	9606.ENSP00000339191	0	0	0	0	0.053	0.297	0	0.751	0.82
AR	FOXO3	9606.ENSP00000363822	9606.ENSP00000339527	0	0	0	0	0.042	0.429	0	0.428	0.66
AR	FOXM1	9606.ENSP00000363822	9606.ENSP00000342307	0	0	0	0	0.067	0.054	0	0.38	0.405
AR	ESR2	9606.ENSP00000363822	9606.ENSP00000343925	0	0	0	0.668	0.102	0	0	0.56	0.588
AR	DNMT1	9606.ENSP00000363822	9606.ENSP00000352516	0	0	0	0	0	0	0	0.448	0.448
AR	PTGS2	9606.ENSP00000363822	9606.ENSP00000356438	0	0	0	0	0.047	0	0	0.42	0.423
AR	JUN	9606.ENSP00000363822	9606.ENSP00000360266	0	0	0	0	0.042	0.518	0	0.682	0.84
AR	MMP9	9606.ENSP00000363822	9606.ENSP00000361405	0	0	0	0	0	0	0	0.495	0.495
AR	NFE2L2	9606.ENSP00000363822	9606.ENSP00000380252	0	0	0	0	0	0	0	0.438	0.438
AR	CDKN1A	9606.ENSP00000363822	9606.ENSP00000384849	0	0	0	0	0	0	0	0.48	0.48
AR	TNF	9606.ENSP00000363822	9606.ENSP00000398698	0	0	0	0	0.055	0	0	0.476	0.483
AR	BDNF	9606.ENSP00000363822	9606.ENSP00000414303	0	0	0	0	0.042	0	0	0.507	0.507
AR	IL6	9606.ENSP00000363822	9606.ENSP00000385675	0	0	0	0	0.054	0	0	0.571	0.576
AR	CDKN2A	9606.ENSP00000363822	9606.ENSP00000418915	0	0	0	0	0	0.292	0	0.482	0.617
AR	IGF1	9606.ENSP00000363822	9606.ENSP00000376637	0	0	0	0	0.076	0	0	0.738	0.747
AR	HIF1A	9606.ENSP00000363822	9606.ENSP00000437955	0	0	0	0	0.067	0.525	0	0.733	0.871
AR	ESR1	9606.ENSP00000363822	9606.ENSP00000405330	0	0	0	0.651	0.172	0	0	0.978	0.981
BAX	SIRT1	9606.ENSP00000293288	9606.ENSP00000212015	0	0	0	0	0.058	0	0.9	0.438	0.942
BAX	HMOX1	9606.ENSP00000293288	9606.ENSP00000216117	0	0	0	0	0.074	0	0	0.719	0.729
BAX	TGFB1	9606.ENSP00000293288	9606.ENSP00000221930	0	0	0	0	0.109	0	0	0.397	0.44
BAX	IL1B	9606.ENSP00000293288	9606.ENSP00000263341	0	0	0	0	0.055	0	0	0.543	0.55
BAX	TP53	9606.ENSP00000293288	9606.ENSP00000269305	0	0	0	0	0.08	0.782	0.9	0.774	0.994
BAX	EGFR	9606.ENSP00000293288	9606.ENSP00000275493	0	0	0	0	0.048	0	0	0.413	0.418
BAX	NQO1	9606.ENSP00000293288	9606.ENSP00000319788	0	0	0	0	0.044	0	0	0.407	0.409
BAX	HIF1A	9606.ENSP00000293288	9606.ENSP00000437955	0	0	0	0	0	0	0	0.447	0.447
BAX	MMP9	9606.ENSP00000293288	9606.ENSP00000361405	0	0	0	0	0.042	0	0	0.448	0.448
BAX	BDNF	9606.ENSP00000293288	9606.ENSP00000414303	0	0	0	0	0	0	0	0.464	0.464
BAX	TNF	9606.ENSP00000293288	9606.ENSP00000398698	0	0	0	0	0.05	0.076	0	0.48	0.503
BAX	CDKN1A	9606.ENSP00000293288	9606.ENSP00000384849	0	0	0	0	0.111	0	0	0.466	0.505
BAX	IL6	9606.ENSP00000293288	9606.ENSP00000385675	0	0	0	0	0.055	0	0	0.508	0.515
BAX	NFE2L2	9606.ENSP00000293288	9606.ENSP00000380252	0	0	0	0	0.055	0	0	0.542	0.549
BAX	JUN	9606.ENSP00000293288	9606.ENSP00000360266	0	0	0	0	0	0	0	0.56	0.56
BAX	MAPK8	9606.ENSP00000293288	9606.ENSP00000378974	0	0	0	0	0.062	0.292	0	0.418	0.58
BAX	PTGS2	9606.ENSP00000293288	9606.ENSP00000356438	0	0	0	0	0	0	0	0.664	0.664
BAX	CASP3	9606.ENSP00000293288	9606.ENSP00000311032	0	0	0	0	0.049	0.349	0	0.828	0.884
BAX	CYCS	9606.ENSP00000293288	9606.ENSP00000307786	0	0	0	0	0.055	0.287	0.9	0.91	0.993
BDNF	SIRT1	9606.ENSP00000414303	9606.ENSP00000212015	0	0	0	0	0	0	0	0.652	0.652
BDNF	MAPK1	9606.ENSP00000414303	9606.ENSP00000215832	0	0	0	0	0	0	0.75	0.407	0.845
BDNF	HMOX1	9606.ENSP00000414303	9606.ENSP00000216117	0	0	0	0	0	0	0	0.627	0.627
BDNF	TIMP1	9606.ENSP00000414303	9606.ENSP00000218388	0	0	0	0	0	0	0	0.604	0.604
BDNF	MMP2	9606.ENSP00000414303	9606.ENSP00000219070	0	0	0	0	0.059	0	0	0.425	0.436
BDNF	GSR	9606.ENSP00000414303	9606.ENSP00000221130	0	0	0	0	0	0	0	0.419	0.418
BDNF	TGFB1	9606.ENSP00000414303	9606.ENSP00000221930	0	0	0	0	0	0	0	0.57	0.57
BDNF	NFKB1	9606.ENSP00000414303	9606.ENSP00000226574	0	0	0	0	0.056	0	0	0.533	0.54
BDNF	NR3C1	9606.ENSP00000414303	9606.ENSP00000231509	0	0	0	0	0.054	0	0	0.786	0.788
BDNF	EP300	9606.ENSP00000414303	9606.ENSP00000263253	0	0	0	0	0	0	0	0.405	0.405
BDNF	IL1A	9606.ENSP00000414303	9606.ENSP00000263339	0	0	0	0	0.044	0	0	0.644	0.645
BDNF	IL1B	9606.ENSP00000414303	9606.ENSP00000263341	0	0	0	0	0.042	0	0	0.844	0.844
BDNF	PIK3CA	9606.ENSP00000414303	9606.ENSP00000263967	0	0	0	0	0	0	0.5	0.181	0.573
BDNF	HDAC4	9606.ENSP00000414303	9606.ENSP00000264606	0	0	0	0	0	0	0	0.438	0.438
BDNF	PPARGC1A	9606.ENSP00000414303	9606.ENSP00000264867	0	0	0	0	0.042	0	0	0.588	0.589
BDNF	TP53	9606.ENSP00000414303	9606.ENSP00000269305	0	0	0	0	0	0	0	0.52	0.52
BDNF	SOD1	9606.ENSP00000414303	9606.ENSP00000270142	0	0	0	0	0	0	0	0.587	0.587
BDNF	EGFR	9606.ENSP00000414303	9606.ENSP00000275493	0	0	0	0	0.107	0	0.65	0.639	0.877
BDNF	APP	9606.ENSP00000414303	9606.ENSP00000284981	0	0	0	0	0.067	0.042	0	0.854	0.858
BDNF	PPARG	9606.ENSP00000414303	9606.ENSP00000287820	0	0	0	0	0	0	0	0.561	0.561
BDNF	BAX	9606.ENSP00000414303	9606.ENSP00000293288	0	0	0	0	0	0	0	0.464	0.464
BDNF	IL15	9606.ENSP00000414303	9606.ENSP00000296545	0	0	0	0	0	0	0	0.413	0.413
BDNF	MMP3	9606.ENSP00000414303	9606.ENSP00000299855	0	0	0	0	0.043	0	0	0.408	0.409
BDNF	FOS	9606.ENSP00000414303	9606.ENSP00000306245	0	0	0	0	0	0	0	0.748	0.748
BDNF	CYCS	9606.ENSP00000414303	9606.ENSP00000307786	0	0	0	0	0	0	0	0.593	0.593
BDNF	CASP3	9606.ENSP00000414303	9606.ENSP00000311032	0	0	0	0	0	0	0	0.72	0.72
BDNF	EZH2	9606.ENSP00000414303	9606.ENSP00000320147	0	0	0	0	0	0	0	0.577	0.577
BDNF	BGN	9606.ENSP00000414303	9606.ENSP00000327336	0	0	0	0	0.064	0	0	0.419	0.433
BDNF	CAV1	9606.ENSP00000414303	9606.ENSP00000339191	0	0	0	0	0.107	0	0	0.39	0.432
BDNF	ESR2	9606.ENSP00000414303	9606.ENSP00000343925	0	0	0	0	0	0	0	0.526	0.526
BDNF	DNMT1	9606.ENSP00000414303	9606.ENSP00000352516	0	0	0	0	0	0.226	0	0.549	0.636
BDNF	PTGS2	9606.ENSP00000414303	9606.ENSP00000356438	0	0	0	0	0.111	0	0	0.626	0.654
BDNF	NGF	9606.ENSP00000414303	9606.ENSP00000358525	0	0	0	0.835	0.099	0	0	0.679	0.698
BDNF	JUN	9606.ENSP00000414303	9606.ENSP00000360266	0	0	0	0	0	0	0	0.644	0.644
BDNF	MMP9	9606.ENSP00000414303	9606.ENSP00000361405	0	0	0	0	0	0	0	0.74	0.74
BDNF	TXN	9606.ENSP00000414303	9606.ENSP00000363641	0	0	0	0	0	0.071	0	0.563	0.576
BDNF	AR	9606.ENSP00000414303	9606.ENSP00000363822	0	0	0	0	0.042	0	0	0.507	0.507
BDNF	AGER	9606.ENSP00000414303	9606.ENSP00000364210	0	0	0	0	0	0.124	0	0.395	0.447
BDNF	IGF1	9606.ENSP00000414303	9606.ENSP00000376637	0	0	0	0	0	0	0	0.859	0.859
BDNF	NFE2L2	9606.ENSP00000414303	9606.ENSP00000380252	0	0	0	0	0	0	0	0.494	0.494
BDNF	PPARA	9606.ENSP00000414303	9606.ENSP00000385523	0	0	0	0	0	0	0	0.439	0.439
BDNF	IL6	9606.ENSP00000414303	9606.ENSP00000385675	0	0	0	0	0.05	0	0	0.844	0.846
BDNF	TET3	9606.ENSP00000414303	9606.ENSP00000386869	0	0	0	0	0	0	0	0.583	0.583
BDNF	TNF	9606.ENSP00000414303	9606.ENSP00000398698	0	0	0	0	0	0	0	0.739	0.739
BDNF	ESR1	9606.ENSP00000414303	9606.ENSP00000405330	0	0	0	0	0	0	0	0.562	0.562
BDNF	HIF1A	9606.ENSP00000414303	9606.ENSP00000437955	0	0	0	0	0	0	0	0.521	0.521
BDNF	PPIA	9606.ENSP00000414303	9606.ENSP00000419425	0	0	0	0	0	0	0	0.522	0.522
BDNF	TRPV1	9606.ENSP00000414303	9606.ENSP00000459962	0	0	0	0	0	0	0	0.653	0.653
BGN	DCN	9606.ENSP00000327336	9606.ENSP00000052754	0	0	0.064	0.95	0.311	0	0.4	0.976	0.989
BGN	TIMP1	9606.ENSP00000327336	9606.ENSP00000218388	0	0	0	0	0.174	0.045	0	0.508	0.578
BGN	MMP2	9606.ENSP00000327336	9606.ENSP00000219070	0	0	0	0	0.375	0	0	0.663	0.781
BGN	TGFB1	9606.ENSP00000327336	9606.ENSP00000221930	0	0	0	0	0.122	0.292	0.5	0.94	0.978
BGN	COL1A1	9606.ENSP00000327336	9606.ENSP00000225964	0	0	0	0	0.576	0.328	0	0.916	0.974
BGN	LOX	9606.ENSP00000327336	9606.ENSP00000231004	0	0	0	0	0.248	0.099	0	0.529	0.653
BGN	SPARC	9606.ENSP00000327336	9606.ENSP00000231061	0	0	0	0	0.332	0	0	0.603	0.724
BGN	MMP13	9606.ENSP00000327336	9606.ENSP00000260302	0	0	0	0	0.098	0	0	0.527	0.555
BGN	SMAD2	9606.ENSP00000327336	9606.ENSP00000262160	0	0	0	0	0	0.045	0	0.426	0.429
BGN	IL1A	9606.ENSP00000327336	9606.ENSP00000263339	0	0	0	0	0	0	0	0.584	0.584
BGN	IL1B	9606.ENSP00000327336	9606.ENSP00000263341	0	0	0	0	0	0	0	0.646	0.646
BGN	EGFR	9606.ENSP00000327336	9606.ENSP00000275493	0	0	0	0	0.109	0.094	0	0.578	0.63
BGN	APP	9606.ENSP00000327336	9606.ENSP00000284981	0	0	0	0	0.085	0.51	0	0.463	0.738
BGN	COL1A2	9606.ENSP00000327336	9606.ENSP00000297268	0	0	0	0	0.516	0.091	0	0.871	0.938
BGN	MMP3	9606.ENSP00000327336	9606.ENSP00000299855	0	0	0	0	0.161	0	0	0.527	0.586
BGN	COL3A1	9606.ENSP00000327336	9606.ENSP00000304408	0	0	0	0	0.471	0.091	0	0.79	0.89
BGN	HAS2	9606.ENSP00000327336	9606.ENSP00000306991	0	0	0	0	0.097	0.065	0	0.601	0.634
BGN	MRC2	9606.ENSP00000327336	9606.ENSP00000307513	0	0	0	0	0.165	0.045	0	0.476	0.545
BGN	MMP14	9606.ENSP00000327336	9606.ENSP00000308208	0	0	0	0	0.216	0	0	0.37	0.485
BGN	MMP1	9606.ENSP00000327336	9606.ENSP00000322788	0	0	0	0	0.126	0	0	0.441	0.491
BGN	MMP12	9606.ENSP00000327336	9606.ENSP00000458585	0	0	0	0	0.125	0	0	0.345	0.403
BGN	BDNF	9606.ENSP00000327336	9606.ENSP00000414303	0	0	0	0	0.064	0	0	0.419	0.433
BGN	TAGLN	9606.ENSP00000327336	9606.ENSP00000376678	0	0	0	0	0.238	0	0	0.365	0.495
BGN	FBLN5	9606.ENSP00000327336	9606.ENSP00000345008	0	0	0	0	0.218	0.099	0	0.42	0.556
BGN	CCN2	9606.ENSP00000327336	9606.ENSP00000356954	0	0	0	0	0.242	0	0	0.51	0.613
BGN	IL6	9606.ENSP00000327336	9606.ENSP00000385675	0	0	0	0	0.063	0	0	0.642	0.651
BGN	MMP9	9606.ENSP00000327336	9606.ENSP00000361405	0	0	0	0	0.049	0	0	0.652	0.654
BGN	IGF1	9606.ENSP00000327336	9606.ENSP00000376637	0	0	0	0	0.11	0.139	0	0.633	0.695
BGN	COL4A1	9606.ENSP00000327336	9606.ENSP00000364979	0	0	0	0	0.382	0.328	0	0.474	0.763
BGN	COL5A1	9606.ENSP00000327336	9606.ENSP00000360882	0	0	0	0	0.463	0.091	0	0.574	0.774
BGN	POSTN	9606.ENSP00000327336	9606.ENSP00000369071	0	0	0	0	0.386	0.045	0	0.734	0.83
BGN	MFAP2	9606.ENSP00000327336	9606.ENSP00000364685	0	0	0	0	0.286	0.292	0	0.794	0.886
BGN	TNF	9606.ENSP00000327336	9606.ENSP00000398698	0	0	0	0	0	0.292	0	0.919	0.94
BGN	ELN	9606.ENSP00000327336	9606.ENSP00000351807	0	0	0	0	0.213	0.292	0	0.984	0.99
BSG	TIMP1	9606.ENSP00000333769	9606.ENSP00000218388	0	0	0	0	0.075	0.045	0	0.447	0.469
BSG	MMP2	9606.ENSP00000333769	9606.ENSP00000219070	0	0	0	0	0.044	0.092	0	0.643	0.663
BSG	NFKB1	9606.ENSP00000333769	9606.ENSP00000226574	0	0	0	0	0.049	0.209	0	0.312	0.437
BSG	IL1B	9606.ENSP00000333769	9606.ENSP00000263341	0	0	0	0	0.065	0	0	0.471	0.484
BSG	TP53	9606.ENSP00000333769	9606.ENSP00000269305	0	0	0	0	0.065	0	0	0.721	0.727
BSG	EGFR	9606.ENSP00000333769	9606.ENSP00000275493	0	0	0	0	0.054	0.067	0	0.733	0.744
BSG	APP	9606.ENSP00000333769	9606.ENSP00000284981	0	0	0	0	0.053	0.36	0	0.284	0.528
BSG	MMP3	9606.ENSP00000333769	9606.ENSP00000299855	0	0	0	0	0	0.092	0	0.448	0.477
BSG	MMP14	9606.ENSP00000333769	9606.ENSP00000308208	0	0	0	0	0.104	0.092	0	0.707	0.74
BSG	MMP1	9606.ENSP00000333769	9606.ENSP00000322788	0	0	0	0	0	0.329	0.9	0.697	0.977
BSG	SIRT6	9606.ENSP00000333769	9606.ENSP00000337332	0	0	0	0	0.067	0	0	0.399	0.416
BSG	HIF1A	9606.ENSP00000333769	9606.ENSP00000437955	0	0	0	0	0	0	0	0.438	0.438
BSG	TNF	9606.ENSP00000333769	9606.ENSP00000398698	0	0	0	0	0.048	0	0	0.478	0.482
BSG	PTGS2	9606.ENSP00000333769	9606.ENSP00000356438	0	0	0	0	0	0	0	0.482	0.482
BSG	IL6	9606.ENSP00000333769	9606.ENSP00000385675	0	0	0	0	0	0	0	0.691	0.691
BSG	MMP9	9606.ENSP00000333769	9606.ENSP00000361405	0	0	0	0	0.056	0.092	0	0.754	0.771
BSG	CAV1	9606.ENSP00000333769	9606.ENSP00000339191	0	0	0	0	0.047	0.118	0.9	0.966	0.996
BSG	PPIA	9606.ENSP00000333769	9606.ENSP00000419425	0	0	0	0	0.067	0.55	0.9	0.999	0.999
CASP3	SIRT1	9606.ENSP00000311032	9606.ENSP00000212015	0	0	0	0	0.056	0	0	0.721	0.725
CASP3	MAPK1	9606.ENSP00000311032	9606.ENSP00000215832	0	0	0	0	0.1	0.045	0.9	0.599	0.961
CASP3	HMOX1	9606.ENSP00000311032	9606.ENSP00000216117	0	0	0	0	0.045	0	0	0.805	0.806
CASP3	GZMB	9606.ENSP00000311032	9606.ENSP00000216341	0	0	0	0	0.061	0.515	0.9	0.735	0.986
CASP3	TIMP1	9606.ENSP00000311032	9606.ENSP00000218388	0	0	0	0	0.047	0	0	0.519	0.522
CASP3	MMP2	9606.ENSP00000311032	9606.ENSP00000219070	0	0	0	0	0.09	0	0	0.698	0.713
CASP3	GSR	9606.ENSP00000311032	9606.ENSP00000221130	0	0	0	0	0.047	0	0	0.59	0.593
CASP3	TGFB1	9606.ENSP00000311032	9606.ENSP00000221930	0	0	0	0	0.042	0	0	0.706	0.706
CASP3	COL1A1	9606.ENSP00000311032	9606.ENSP00000225964	0	0	0	0	0	0.091	0	0.425	0.455
CASP3	NFKB1	9606.ENSP00000311032	9606.ENSP00000226574	0	0	0	0	0.113	0.076	0	0.799	0.821
CASP3	MAPK14	9606.ENSP00000311032	9606.ENSP00000229795	0	0	0	0	0.105	0.294	0	0.733	0.817
CASP3	LOX	9606.ENSP00000311032	9606.ENSP00000231004	0	0	0	0	0	0.061	0	0.534	0.544
CASP3	NR3C1	9606.ENSP00000311032	9606.ENSP00000231509	0	0	0	0	0.089	0	0	0.596	0.617
CASP3	MMP13	9606.ENSP00000311032	9606.ENSP00000260302	0	0	0	0	0.088	0	0	0.57	0.592
CASP3	SMAD2	9606.ENSP00000311032	9606.ENSP00000262160	0	0	0.216	0	0.094	0	0	0.598	0.689
CASP3	EP300	9606.ENSP00000311032	9606.ENSP00000263253	0	0	0	0	0.062	0	0	0.413	0.426
CASP3	IL1A	9606.ENSP00000311032	9606.ENSP00000263339	0	0	0	0	0.045	0	0	0.724	0.725
CASP3	IL1B	9606.ENSP00000311032	9606.ENSP00000263341	0	0	0	0	0.045	0	0	0.898	0.899
CASP3	PIK3CA	9606.ENSP00000311032	9606.ENSP00000263967	0	0	0	0	0.049	0.063	0	0.542	0.556
CASP3	HDAC4	9606.ENSP00000311032	9606.ENSP00000264606	0	0	0	0	0	0	0	0.425	0.425
CASP3	PPARGC1A	9606.ENSP00000311032	9606.ENSP00000264867	0	0	0	0	0.055	0	0	0.607	0.613
CASP3	TP53	9606.ENSP00000311032	9606.ENSP00000269305	0	0	0	0	0.093	0.292	0	0.937	0.956
CASP3	SOD1	9606.ENSP00000311032	9606.ENSP00000270142	0	0	0	0	0.044	0.07	0	0.611	0.624
CASP3	EGFR	9606.ENSP00000311032	9606.ENSP00000275493	0	0	0	0	0.061	0	0	0.741	0.747
CASP3	APP	9606.ENSP00000311032	9606.ENSP00000284981	0	0	0	0	0.06	0.603	0	0.774	0.908
CASP3	PPARG	9606.ENSP00000311032	9606.ENSP00000287820	0	0	0	0	0.046	0	0	0.692	0.694
CASP3	BAX	9606.ENSP00000311032	9606.ENSP00000293288	0	0	0	0	0.049	0.349	0	0.828	0.884
CASP3	IL15	9606.ENSP00000311032	9606.ENSP00000296545	0	0	0	0	0.138	0	0	0.376	0.439
CASP3	MMP3	9606.ENSP00000311032	9606.ENSP00000299855	0	0	0	0	0.104	0	0	0.544	0.575
CASP3	FOS	9606.ENSP00000311032	9606.ENSP00000306245	0	0	0	0	0	0	0	0.749	0.749
CASP3	CYCS	9606.ENSP00000311032	9606.ENSP00000307786	0	0	0	0	0.074	0	0.9	0.975	0.997
CASP3	TERT	9606.ENSP00000311032	9606.ENSP00000309572	0	0	0	0	0	0	0	0.468	0.468
CASP3	PPARD	9606.ENSP00000311032	9606.ENSP00000310928	0	0	0	0	0.046	0	0	0.403	0.407
CASP3	TGFBR2	9606.ENSP00000311032	9606.ENSP00000351905	0	0	0	0	0	0.067	0	0.4	0.416
CASP3	TRPV1	9606.ENSP00000311032	9606.ENSP00000459962	0	0	0	0	0	0	0	0.426	0.426
CASP3	ELN	9606.ENSP00000311032	9606.ENSP00000351807	0	0	0	0	0	0	0	0.442	0.442
CASP3	AGER	9606.ENSP00000311032	9606.ENSP00000364210	0	0	0	0	0	0.05	0	0.45	0.455
CASP3	FOXM1	9606.ENSP00000311032	9606.ENSP00000342307	0	0	0	0	0.056	0	0	0.448	0.457
CASP3	CAV1	9606.ENSP00000311032	9606.ENSP00000339191	0	0	0	0	0.045	0	0	0.484	0.486
CASP3	DNMT1	9606.ENSP00000311032	9606.ENSP00000352516	0	0	0	0	0.06	0	0	0.478	0.488
CASP3	MMP1	9606.ENSP00000311032	9606.ENSP00000322788	0	0	0	0	0.114	0	0	0.45	0.492
CASP3	CCN2	9606.ENSP00000311032	9606.ENSP00000356954	0	0	0	0	0.055	0	0	0.488	0.496
CASP3	EZH2	9606.ENSP00000311032	9606.ENSP00000320147	0	0	0	0	0.097	0.046	0	0.486	0.519
CASP3	NOS2	9606.ENSP00000311032	9606.ENSP00000327251	0	0	0	0	0	0	0	0.537	0.537
CASP3	GPX4	9606.ENSP00000311032	9606.ENSP00000346103	0	0	0	0	0.054	0	0	0.533	0.539
CASP3	ESR2	9606.ENSP00000311032	9606.ENSP00000343925	0	0	0	0	0.046	0	0	0.54	0.543
CASP3	PPARA	9606.ENSP00000311032	9606.ENSP00000385523	0	0	0	0	0.046	0	0	0.57	0.572
CASP3	AR	9606.ENSP00000311032	9606.ENSP00000363822	0	0	0	0	0.046	0	0	0.595	0.597
CASP3	CDKN2A	9606.ENSP00000311032	9606.ENSP00000418915	0	0	0	0	0.042	0.076	0	0.601	0.615
CASP3	NQO1	9606.ENSP00000311032	9606.ENSP00000319788	0	0	0	0	0.043	0	0	0.645	0.645
CASP3	SOD2	9606.ENSP00000311032	9606.ENSP00000446252	0	0	0	0	0.048	0	0	0.65	0.653
CASP3	SMAD3	9606.ENSP00000311032	9606.ENSP00000332973	0	0	0.211	0	0.093	0	0	0.582	0.675
CASP3	IGF1	9606.ENSP00000311032	9606.ENSP00000376637	0	0	0	0	0	0	0	0.68	0.68
CASP3	ESR1	9606.ENSP00000311032	9606.ENSP00000405330	0	0	0	0	0.046	0	0	0.691	0.692
CASP3	NFE2L2	9606.ENSP00000311032	9606.ENSP00000380252	0	0	0	0	0.053	0	0	0.714	0.717
CASP3	BDNF	9606.ENSP00000311032	9606.ENSP00000414303	0	0	0	0	0	0	0	0.72	0.72
CASP3	HIF1A	9606.ENSP00000311032	9606.ENSP00000437955	0	0	0	0	0.094	0	0	0.752	0.766
CASP3	FOXO3	9606.ENSP00000311032	9606.ENSP00000339527	0	0	0	0	0	0	0	0.776	0.776
CASP3	MMP9	9606.ENSP00000311032	9606.ENSP00000361405	0	0	0	0	0.101	0	0	0.793	0.806
CASP3	JUN	9606.ENSP00000311032	9606.ENSP00000360266	0	0	0	0	0	0.046	0	0.808	0.809
CASP3	TXN	9606.ENSP00000311032	9606.ENSP00000363641	0	0	0	0	0.056	0.441	0	0.751	0.857
CASP3	NGF	9606.ENSP00000311032	9606.ENSP00000358525	0	0	0	0	0	0	0.5	0.729	0.858
CASP3	PTGS2	9606.ENSP00000311032	9606.ENSP00000356438	0	0	0	0	0.055	0	0	0.863	0.865
CASP3	IL6	9606.ENSP00000311032	9606.ENSP00000385675	0	0	0	0	0.103	0	0	0.873	0.881
CASP3	VIM	9606.ENSP00000311032	9606.ENSP00000446007	0	0	0	0	0.055	0.451	0.75	0.38	0.908
CASP3	TNF	9606.ENSP00000311032	9606.ENSP00000398698	0	0	0	0	0.098	0.096	0	0.932	0.939
CASP3	MAPK8	9606.ENSP00000311032	9606.ENSP00000378974	0	0	0	0	0.049	0.292	0	0.922	0.943
CASP3	CDKN1A	9606.ENSP00000311032	9606.ENSP00000384849	0	0	0	0	0.057	0.828	0.9	0.806	0.996
CAT	GSR	9606.ENSP00000241052	9606.ENSP00000221130	0	0	0	0	0.072	0.244	0	0.536	0.646
CAT	CYCS	9606.ENSP00000241052	9606.ENSP00000307786	0	0	0	0	0.136	0.218	0	0.244	0.445
CAT	FOXO3	9606.ENSP00000241052	9606.ENSP00000339527	0	0	0	0	0.044	0	0.5	0.13	0.547
CAT	GPX4	9606.ENSP00000241052	9606.ENSP00000346103	0.057	0	0	0	0.218	0.128	0	0.39	0.555
CAT	SOD2	9606.ENSP00000241052	9606.ENSP00000446252	0.098	0	0	0	0.12	0.252	0.792	0.37	0.908
CAT	SOD1	9606.ENSP00000241052	9606.ENSP00000270142	0.115	0	0	0	0.155	0.25	0.792	0.425	0.92
CAV1	MAPK1	9606.ENSP00000339191	9606.ENSP00000215832	0	0	0	0	0.056	0.292	0	0.322	0.507
CAV1	HMOX1	9606.ENSP00000339191	9606.ENSP00000216117	0	0	0	0	0.042	0	0	0.678	0.678
CAV1	TIMP1	9606.ENSP00000339191	9606.ENSP00000218388	0	0	0	0	0.18	0	0	0.352	0.446
CAV1	MMP2	9606.ENSP00000339191	9606.ENSP00000219070	0	0	0	0	0.188	0	0	0.635	0.69
CAV1	TGFB1	9606.ENSP00000339191	9606.ENSP00000221930	0	0	0	0	0.054	0	0	0.688	0.692
CAV1	COL1A1	9606.ENSP00000339191	9606.ENSP00000225964	0	0	0	0	0.141	0	0	0.562	0.608
CAV1	NFKB1	9606.ENSP00000339191	9606.ENSP00000226574	0	0	0	0	0.059	0	0	0.404	0.415
CAV1	LOX	9606.ENSP00000339191	9606.ENSP00000231004	0	0	0	0	0.226	0	0	0.375	0.496
CAV1	SPARC	9606.ENSP00000339191	9606.ENSP00000231061	0	0	0	0	0.171	0	0	0.354	0.442
CAV1	NR3C1	9606.ENSP00000339191	9606.ENSP00000231509	0	0	0	0	0.092	0.207	0	0.561	0.656
CAV1	SMAD2	9606.ENSP00000339191	9606.ENSP00000262160	0	0	0	0	0.053	0.287	0	0.456	0.6
CAV1	IL1A	9606.ENSP00000339191	9606.ENSP00000263339	0	0	0	0	0	0	0	0.552	0.552
CAV1	IL1B	9606.ENSP00000339191	9606.ENSP00000263341	0	0	0	0	0	0	0	0.633	0.633
CAV1	PIK3CA	9606.ENSP00000339191	9606.ENSP00000263967	0	0	0	0	0	0.15	0.4	0.509	0.727
CAV1	TP53	9606.ENSP00000339191	9606.ENSP00000269305	0	0	0	0	0	0	0	0.574	0.574
CAV1	EGFR	9606.ENSP00000339191	9606.ENSP00000275493	0	0	0	0	0.206	0.882	0.8	0.986	0.999
CAV1	APP	9606.ENSP00000339191	9606.ENSP00000284981	0	0	0	0	0.1	0.322	0	0.586	0.725
CAV1	PPARG	9606.ENSP00000339191	9606.ENSP00000287820	0	0	0	0	0.085	0.516	0	0.512	0.765
CAV1	CYCS	9606.ENSP00000339191	9606.ENSP00000307786	0	0	0	0	0.056	0.16	0	0.37	0.456
CAV1	MMP14	9606.ENSP00000339191	9606.ENSP00000308208	0	0	0	0	0.142	0.292	0	0.689	0.794
CAV1	CASP3	9606.ENSP00000339191	9606.ENSP00000311032	0	0	0	0	0.045	0	0	0.484	0.486
CAV1	DIAPH2	9606.ENSP00000339191	9606.ENSP00000321348	0	0	0	0	0.042	0	0.4	0	0.4
CAV1	NOS2	9606.ENSP00000339191	9606.ENSP00000327251	0	0	0	0	0	0.294	0	0.257	0.453
CAV1	SMAD3	9606.ENSP00000339191	9606.ENSP00000332973	0	0	0	0	0.091	0	0	0.618	0.638
CAV1	BSG	9606.ENSP00000339191	9606.ENSP00000333769	0	0	0	0	0.047	0.118	0.9	0.966	0.996
CAV1	TAGLN	9606.ENSP00000339191	9606.ENSP00000376678	0	0	0	0	0.122	0	0	0.348	0.403
CAV1	CDKN2A	9606.ENSP00000339191	9606.ENSP00000418915	0	0	0	0	0.06	0	0	0.395	0.406
CAV1	BDNF	9606.ENSP00000339191	9606.ENSP00000414303	0	0	0	0	0.107	0	0	0.39	0.432
CAV1	VIM	9606.ENSP00000339191	9606.ENSP00000446007	0	0	0	0	0.14	0	0	0.375	0.44
CAV1	JUN	9606.ENSP00000339191	9606.ENSP00000360266	0	0	0	0	0.045	0	0	0.448	0.451
CAV1	AGER	9606.ENSP00000339191	9606.ENSP00000364210	0	0	0	0	0.052	0	0	0.479	0.484
CAV1	MAPK8	9606.ENSP00000339191	9606.ENSP00000378974	0	0	0	0	0	0	0	0.508	0.508
CAV1	TGFBR2	9606.ENSP00000339191	9606.ENSP00000351905	0	0	0	0	0.131	0.165	0	0.379	0.51
CAV1	POSTN	9606.ENSP00000339191	9606.ENSP00000369071	0	0	0	0	0.143	0	0	0.482	0.537
CAV1	CCN2	9606.ENSP00000339191	9606.ENSP00000356954	0	0	0	0	0.222	0	0	0.435	0.542
CAV1	PPIA	9606.ENSP00000339191	9606.ENSP00000419425	0	0	0	0	0.049	0	0	0.54	0.543
CAV1	COL4A1	9606.ENSP00000339191	9606.ENSP00000364979	0	0	0	0	0.211	0	0	0.448	0.546
CAV1	ORAI1	9606.ENSP00000339191	9606.ENSP00000482568	0	0	0	0	0	0	0	0.579	0.579
CAV1	CDKN1A	9606.ENSP00000339191	9606.ENSP00000384849	0	0	0	0	0.074	0	0	0.589	0.603
CAV1	TRPV1	9606.ENSP00000339191	9606.ENSP00000459962	0	0	0	0	0.052	0	0	0.626	0.63
CAV1	MMP9	9606.ENSP00000339191	9606.ENSP00000361405	0	0	0	0	0	0	0	0.641	0.641
CAV1	TNF	9606.ENSP00000339191	9606.ENSP00000398698	0	0	0	0	0	0.292	0	0.521	0.647
CAV1	CCN1	9606.ENSP00000339191	9606.ENSP00000398736	0	0	0	0	0.272	0	0	0.545	0.654
CAV1	IL6	9606.ENSP00000339191	9606.ENSP00000385675	0	0	0	0	0.084	0	0	0.701	0.714
CAV1	HIF1A	9606.ENSP00000339191	9606.ENSP00000437955	0	0	0	0	0.074	0	0	0.704	0.715
CAV1	IGF1	9606.ENSP00000339191	9606.ENSP00000376637	0	0	0	0	0.054	0	0	0.728	0.731
CAV1	AR	9606.ENSP00000339191	9606.ENSP00000363822	0	0	0	0	0.053	0.297	0	0.751	0.82
CAV1	FOXO3	9606.ENSP00000339191	9606.ENSP00000339527	0	0	0	0	0	0	0.75	0.325	0.824
CAV1	PTGS2	9606.ENSP00000339191	9606.ENSP00000356438	0	0	0	0	0.061	0.625	0	0.547	0.826
CAV1	ESR2	9606.ENSP00000339191	9606.ENSP00000343925	0	0	0	0	0.053	0.049	0.5	0.945	0.971
CAV1	ESR1	9606.ENSP00000339191	9606.ENSP00000405330	0	0	0	0	0.053	0.624	0.5	0.992	0.998
CCN1	TIMP1	9606.ENSP00000398736	9606.ENSP00000218388	0	0	0	0	0.097	0	0	0.574	0.598
CCN1	MMP2	9606.ENSP00000398736	9606.ENSP00000219070	0	0	0	0	0.138	0	0	0.506	0.556
CCN1	TGFB1	9606.ENSP00000398736	9606.ENSP00000221930	0	0	0	0	0.055	0	0	0.452	0.46
CCN1	COL1A1	9606.ENSP00000398736	9606.ENSP00000225964	0	0	0	0	0.184	0	0	0.37	0.463
CCN1	LOX	9606.ENSP00000398736	9606.ENSP00000231004	0	0	0	0	0.164	0	0	0.538	0.597
CCN1	SPARC	9606.ENSP00000398736	9606.ENSP00000231061	0	0	0	0	0.121	0	0	0.764	0.783
CCN1	IL1B	9606.ENSP00000398736	9606.ENSP00000263341	0	0	0	0	0.087	0	0	0.589	0.608
CCN1	TP53	9606.ENSP00000398736	9606.ENSP00000269305	0	0	0	0	0.057	0	0	0.419	0.428
CCN1	EGFR	9606.ENSP00000398736	9606.ENSP00000275493	0	0	0	0	0.184	0	0	0.39	0.481
CCN1	FOS	9606.ENSP00000398736	9606.ENSP00000306245	0	0	0	0	0.315	0	0	0.655	0.753
CCN1	CAV1	9606.ENSP00000398736	9606.ENSP00000339191	0	0	0	0	0.272	0	0	0.545	0.654
CCN1	FOXO3	9606.ENSP00000398736	9606.ENSP00000339527	0	0	0	0	0	0	0	0.51	0.51
CCN1	PTGS2	9606.ENSP00000398736	9606.ENSP00000356438	0	0	0	0	0.141	0	0	0.363	0.43
CCN1	CCN2	9606.ENSP00000398736	9606.ENSP00000356954	0	0	0.074	0.929	0.789	0	0	0.132	0.816
CCN1	JUN	9606.ENSP00000398736	9606.ENSP00000360266	0	0	0	0	0.355	0	0	0.43	0.617
CCN1	MMP9	9606.ENSP00000398736	9606.ENSP00000361405	0	0	0	0	0	0	0	0.559	0.559
CCN1	POSTN	9606.ENSP00000398736	9606.ENSP00000369071	0	0	0	0	0.133	0	0	0.376	0.437
CCN1	TAGLN	9606.ENSP00000398736	9606.ENSP00000376678	0	0	0	0	0.272	0	0	0.248	0.429
CCN1	IL6	9606.ENSP00000398736	9606.ENSP00000385675	0	0	0	0	0.254	0	0	0.418	0.547
CCN1	TNF	9606.ENSP00000398736	9606.ENSP00000398698	0	0	0	0	0.092	0	0	0.366	0.4
CCN1	ESR1	9606.ENSP00000398736	9606.ENSP00000405330	0	0	0	0	0.055	0	0	0.594	0.599
CCN2	DCN	9606.ENSP00000356954	9606.ENSP00000052754	0	0	0	0	0.196	0	0	0.927	0.939
CCN2	SIRT1	9606.ENSP00000356954	9606.ENSP00000212015	0	0	0	0	0.076	0	0	0.403	0.425
CCN2	HMOX1	9606.ENSP00000356954	9606.ENSP00000216117	0	0	0	0	0.043	0	0	0.43	0.431
CCN2	TIMP1	9606.ENSP00000356954	9606.ENSP00000218388	0	0	0	0	0.119	0	0	0.8	0.816
CCN2	MMP2	9606.ENSP00000356954	9606.ENSP00000219070	0	0	0	0	0.175	0	0	0.813	0.839
CCN2	TGFB1	9606.ENSP00000356954	9606.ENSP00000221930	0	0	0	0	0.102	0	0	0.967	0.969
CCN2	COL1A1	9606.ENSP00000356954	9606.ENSP00000225964	0	0	0	0	0.214	0	0	0.848	0.876
CCN2	NFKB1	9606.ENSP00000356954	9606.ENSP00000226574	0	0	0	0	0.083	0	0	0.431	0.457
CCN2	LOX	9606.ENSP00000356954	9606.ENSP00000231004	0	0	0	0	0.176	0	0	0.724	0.763
CCN2	SPARC	9606.ENSP00000356954	9606.ENSP00000231061	0	0	0	0	0.206	0	0	0.715	0.764
CCN2	MMP13	9606.ENSP00000356954	9606.ENSP00000260302	0	0	0	0	0.057	0	0	0.531	0.54
CCN2	SMAD2	9606.ENSP00000356954	9606.ENSP00000262160	0	0	0	0	0.062	0	0	0.842	0.845
CCN2	EP300	9606.ENSP00000356954	9606.ENSP00000263253	0	0	0	0	0	0.242	0	0.319	0.462
CCN2	IL1A	9606.ENSP00000356954	9606.ENSP00000263339	0	0	0	0	0.067	0	0	0.507	0.52
CCN2	IL1B	9606.ENSP00000356954	9606.ENSP00000263341	0	0	0	0	0.112	0	0	0.627	0.655
CCN2	TP53	9606.ENSP00000356954	9606.ENSP00000269305	0	0	0	0	0.083	0	0	0.534	0.555
CCN2	EGFR	9606.ENSP00000356954	9606.ENSP00000275493	0	0	0	0	0.146	0.292	0	0.694	0.799
CCN2	PPARG	9606.ENSP00000356954	9606.ENSP00000287820	0	0	0	0	0.104	0	0	0.545	0.575
CCN2	COL1A2	9606.ENSP00000356954	9606.ENSP00000297268	0	0	0	0	0.266	0	0	0.784	0.835
CCN2	MMP3	9606.ENSP00000356954	9606.ENSP00000299855	0	0	0	0	0.098	0	0	0.824	0.834
CCN2	COL3A1	9606.ENSP00000356954	9606.ENSP00000304408	0	0	0	0	0.2	0	0	0.739	0.782
CCN2	FOS	9606.ENSP00000356954	9606.ENSP00000306245	0	0	0	0	0.196	0	0	0.666	0.72
CCN2	HAS2	9606.ENSP00000356954	9606.ENSP00000306991	0	0	0	0	0.098	0	0	0.369	0.406
CCN2	MMP14	9606.ENSP00000356954	9606.ENSP00000308208	0	0	0	0	0.137	0	0	0.621	0.658
CCN2	CASP3	9606.ENSP00000356954	9606.ENSP00000311032	0	0	0	0	0.055	0	0	0.488	0.496
CCN2	MMP1	9606.ENSP00000356954	9606.ENSP00000322788	0	0	0	0	0.099	0	0	0.543	0.57
CCN2	BGN	9606.ENSP00000356954	9606.ENSP00000327336	0	0	0	0	0.242	0	0	0.51	0.613
CCN2	SMAD3	9606.ENSP00000356954	9606.ENSP00000332973	0	0	0	0	0.102	0	0	0.735	0.751
CCN2	CAV1	9606.ENSP00000356954	9606.ENSP00000339191	0	0	0	0	0.222	0	0	0.435	0.542
CCN2	ESR2	9606.ENSP00000356954	9606.ENSP00000343925	0	0	0	0	0.055	0.292	0	0.263	0.463
CCN2	ELN	9606.ENSP00000356954	9606.ENSP00000351807	0	0	0	0	0.073	0	0	0.582	0.596
CCN2	TGFBR2	9606.ENSP00000356954	9606.ENSP00000351905	0	0	0	0	0.072	0	0	0.739	0.748
CCN2	PTGS2	9606.ENSP00000356954	9606.ENSP00000356438	0	0	0	0	0.113	0	0	0.666	0.691
CCN2	PPARA	9606.ENSP00000356954	9606.ENSP00000385523	0	0	0	0	0.103	0	0	0.359	0.4
CCN2	MMP12	9606.ENSP00000356954	9606.ENSP00000458585	0	0	0	0	0.056	0	0	0.396	0.407
CCN2	NGF	9606.ENSP00000356954	9606.ENSP00000358525	0	0	0	0	0.148	0	0	0.35	0.423
CCN2	AGER	9606.ENSP00000356954	9606.ENSP00000364210	0	0	0	0	0.086	0	0	0.434	0.46
CCN2	MITF	9606.ENSP00000356954	9606.ENSP00000391803	0	0	0	0	0	0	0	0.467	0.467
CCN2	MFAP2	9606.ENSP00000356954	9606.ENSP00000364685	0	0	0	0	0.14	0	0	0.469	0.523
CCN2	COL4A1	9606.ENSP00000356954	9606.ENSP00000364979	0	0	0	0	0.326	0	0	0.447	0.611
CCN2	CDKN1A	9606.ENSP00000356954	9606.ENSP00000384849	0	0	0	0	0.129	0	0	0.61	0.645
CCN2	VIM	9606.ENSP00000356954	9606.ENSP00000446007	0	0	0	0	0.144	0	0	0.611	0.653
CCN2	COL5A1	9606.ENSP00000356954	9606.ENSP00000360882	0	0	0	0	0.21	0	0	0.585	0.658
CCN2	ESR1	9606.ENSP00000356954	9606.ENSP00000405330	0	0	0	0	0.055	0.292	0	0.574	0.69
CCN2	POSTN	9606.ENSP00000356954	9606.ENSP00000369071	0	0	0	0	0.209	0	0	0.655	0.716
CCN2	TNF	9606.ENSP00000356954	9606.ENSP00000398698	0	0	0	0	0.102	0	0	0.723	0.74
CCN2	HIF1A	9606.ENSP00000356954	9606.ENSP00000437955	0	0	0	0	0.062	0	0	0.743	0.748
CCN2	TAGLN	9606.ENSP00000356954	9606.ENSP00000376678	0	0	0	0	0.364	0	0	0.632	0.756
CCN2	IL6	9606.ENSP00000356954	9606.ENSP00000385675	0	0	0	0	0.168	0	0	0.736	0.771
CCN2	MMP9	9606.ENSP00000356954	9606.ENSP00000361405	0	0	0	0	0	0	0	0.809	0.809
CCN2	CCN1	9606.ENSP00000356954	9606.ENSP00000398736	0	0	0.074	0.929	0.789	0	0	0.132	0.816
CCN2	JUN	9606.ENSP00000356954	9606.ENSP00000360266	0	0	0	0	0.2	0	0	0.794	0.828
CCN2	IGF1	9606.ENSP00000356954	9606.ENSP00000376637	0	0	0	0	0.049	0	0	0.829	0.83
CDKN1A	SIRT1	9606.ENSP00000384849	9606.ENSP00000212015	0	0	0	0	0	0	0	0.719	0.719
CDKN1A	MAPK1	9606.ENSP00000384849	9606.ENSP00000215832	0	0	0	0	0	0	0	0.732	0.732
CDKN1A	HMOX1	9606.ENSP00000384849	9606.ENSP00000216117	0	0	0	0	0.144	0	0	0.413	0.476
CDKN1A	TIMP1	9606.ENSP00000384849	9606.ENSP00000218388	0	0	0	0	0.165	0	0	0.34	0.426
CDKN1A	MMP2	9606.ENSP00000384849	9606.ENSP00000219070	0	0	0	0	0.086	0	0	0.45	0.476
CDKN1A	TGFB1	9606.ENSP00000384849	9606.ENSP00000221930	0	0	0	0	0.118	0	0	0.571	0.605
CDKN1A	COL1A1	9606.ENSP00000384849	9606.ENSP00000225964	0	0	0	0	0.062	0	0	0.576	0.585
CDKN1A	NFKB1	9606.ENSP00000384849	9606.ENSP00000226574	0	0	0	0	0.099	0.297	0	0.638	0.751
CDKN1A	MAPK14	9606.ENSP00000384849	9606.ENSP00000229795	0	0	0	0	0	0.292	0	0.446	0.591
CDKN1A	LOX	9606.ENSP00000384849	9606.ENSP00000231004	0	0	0	0	0.072	0.045	0	0.561	0.576
CDKN1A	GDF15	9606.ENSP00000384849	9606.ENSP00000252809	0	0	0	0	0.131	0	0	0.51	0.556
CDKN1A	SMAD2	9606.ENSP00000384849	9606.ENSP00000262160	0	0	0	0	0.061	0	0	0.533	0.542
CDKN1A	EP300	9606.ENSP00000384849	9606.ENSP00000263253	0	0	0	0	0	0.719	0	0.728	0.92
CDKN1A	IL1A	9606.ENSP00000384849	9606.ENSP00000263339	0	0	0	0	0.093	0	0	0.4	0.432
CDKN1A	IL1B	9606.ENSP00000384849	9606.ENSP00000263341	0	0	0	0	0.152	0	0	0.475	0.536
CDKN1A	PIK3CA	9606.ENSP00000384849	9606.ENSP00000263967	0	0	0	0	0	0	0	0.445	0.445
CDKN1A	HDAC4	9606.ENSP00000384849	9606.ENSP00000264606	0	0	0	0	0	0.292	0	0.436	0.583
CDKN1A	TP53	9606.ENSP00000384849	9606.ENSP00000269305	0	0	0	0	0	0.925	0.9	0.96	0.999
CDKN1A	EGFR	9606.ENSP00000384849	9606.ENSP00000275493	0	0	0	0	0.061	0	0	0.746	0.752
CDKN1A	PPARG	9606.ENSP00000384849	9606.ENSP00000287820	0	0	0	0	0.042	0	0	0.448	0.448
CDKN1A	BAX	9606.ENSP00000384849	9606.ENSP00000293288	0	0	0	0	0.111	0	0	0.466	0.505
CDKN1A	FOS	9606.ENSP00000384849	9606.ENSP00000306245	0	0	0	0	0.126	0	0	0.729	0.753
CDKN1A	CYCS	9606.ENSP00000384849	9606.ENSP00000307786	0	0	0	0	0	0	0	0.799	0.799
CDKN1A	MMP14	9606.ENSP00000384849	9606.ENSP00000308208	0	0	0	0	0.095	0	0	0.501	0.529
CDKN1A	TERT	9606.ENSP00000384849	9606.ENSP00000309572	0	0	0	0	0	0	0	0.507	0.507
CDKN1A	PPARD	9606.ENSP00000384849	9606.ENSP00000310928	0	0	0	0	0.06	0	0	0.439	0.45
CDKN1A	CASP3	9606.ENSP00000384849	9606.ENSP00000311032	0	0	0	0	0.057	0.828	0.9	0.806	0.996
CDKN1A	EZH2	9606.ENSP00000384849	9606.ENSP00000320147	0	0	0	0	0.044	0	0	0.738	0.739
CDKN1A	NOS2	9606.ENSP00000384849	9606.ENSP00000327251	0	0	0	0	0	0.125	0.4	0.195	0.54
CDKN1A	SMAD3	9606.ENSP00000384849	9606.ENSP00000332973	0	0	0	0	0.061	0.292	0.5	0.784	0.918
CDKN1A	SIRT6	9606.ENSP00000384849	9606.ENSP00000337332	0	0	0	0	0.062	0	0	0.405	0.418
CDKN1A	CAV1	9606.ENSP00000384849	9606.ENSP00000339191	0	0	0	0	0.074	0	0	0.589	0.603
CDKN1A	FOXO3	9606.ENSP00000384849	9606.ENSP00000339527	0	0	0	0	0.072	0.294	0	0.994	0.995
CDKN1A	FOXM1	9606.ENSP00000384849	9606.ENSP00000342307	0	0	0	0	0.055	0	0	0.525	0.532
CDKN1A	TGFBR2	9606.ENSP00000384849	9606.ENSP00000351905	0	0	0	0	0.067	0.047	0	0.447	0.465
CDKN1A	DNMT1	9606.ENSP00000384849	9606.ENSP00000352516	0	0	0	0	0	0	0	0.543	0.543
CDKN1A	PTGS2	9606.ENSP00000384849	9606.ENSP00000356438	0	0	0	0	0.105	0	0	0.655	0.678
CDKN1A	CCN2	9606.ENSP00000384849	9606.ENSP00000356954	0	0	0	0	0.129	0	0	0.61	0.645
CDKN1A	JUN	9606.ENSP00000384849	9606.ENSP00000360266	0	0	0	0	0.122	0.51	0	0.639	0.831
CDKN1A	MMP9	9606.ENSP00000384849	9606.ENSP00000361405	0	0	0	0	0.051	0	0	0.509	0.514
CDKN1A	AR	9606.ENSP00000384849	9606.ENSP00000363822	0	0	0	0	0	0	0	0.48	0.48
CDKN1A	IRF4	9606.ENSP00000384849	9606.ENSP00000370343	0	0	0	0	0.055	0	0.4	0.286	0.56
CDKN1A	IGF1	9606.ENSP00000384849	9606.ENSP00000376637	0	0	0	0	0	0	0	0.506	0.506
CDKN1A	MAPK8	9606.ENSP00000384849	9606.ENSP00000378974	0	0	0	0	0	0.51	0	0.626	0.808
CDKN1A	NFE2L2	9606.ENSP00000384849	9606.ENSP00000380252	0	0	0	0	0.103	0.295	0.4	0.419	0.75
CDKN1A	MITF	9606.ENSP00000384849	9606.ENSP00000391803	0	0	0	0	0.047	0	0	0.564	0.566
CDKN1A	TNF	9606.ENSP00000384849	9606.ENSP00000398698	0	0	0	0	0.124	0	0	0.527	0.567
CDKN1A	HIF1A	9606.ENSP00000384849	9606.ENSP00000437955	0	0	0	0	0.118	0	0	0.575	0.609
CDKN1A	IL6	9606.ENSP00000384849	9606.ENSP00000385675	0	0	0	0	0.178	0	0	0.572	0.633
CDKN1A	VIM	9606.ENSP00000384849	9606.ENSP00000446007	0	0	0	0	0.113	0.057	0.4	0.583	0.763
CDKN1A	ESR1	9606.ENSP00000384849	9606.ENSP00000405330	0	0	0	0	0	0.625	0	0.597	0.842
CDKN1A	CDKN2A	9606.ENSP00000384849	9606.ENSP00000418915	0	0	0	0	0.06	0.049	0.5	0.933	0.966
CDKN2A	SIRT1	9606.ENSP00000418915	9606.ENSP00000212015	0	0	0	0	0	0.093	0	0.594	0.616
CDKN2A	MAPK1	9606.ENSP00000418915	9606.ENSP00000215832	0	0	0	0	0.049	0.35	0	0.771	0.846
CDKN2A	MMP2	9606.ENSP00000418915	9606.ENSP00000219070	0	0	0	0	0	0	0	0.474	0.474
CDKN2A	TGFB1	9606.ENSP00000418915	9606.ENSP00000221930	0	0	0	0	0	0.103	0	0.542	0.572
CDKN2A	NFKB1	9606.ENSP00000418915	9606.ENSP00000226574	0	0	0	0	0.042	0	0	0.571	0.571
CDKN2A	MAPK14	9606.ENSP00000418915	9606.ENSP00000229795	0	0	0	0	0.047	0.216	0.9	0.34	0.944
CDKN2A	LOX	9606.ENSP00000418915	9606.ENSP00000231004	0	0	0	0	0.089	0.098	0	0.475	0.531
CDKN2A	SMAD2	9606.ENSP00000418915	9606.ENSP00000262160	0	0	0	0	0.042	0.046	0	0.606	0.608
CDKN2A	EP300	9606.ENSP00000418915	9606.ENSP00000263253	0	0	0	0	0.042	0.133	0.5	0.702	0.859
CDKN2A	TYR	9606.ENSP00000418915	9606.ENSP00000263321	0	0	0	0	0.071	0.098	0	0.659	0.689
CDKN2A	IL1A	9606.ENSP00000418915	9606.ENSP00000263339	0	0	0	0	0.047	0	0	0.485	0.488
CDKN2A	IL1B	9606.ENSP00000418915	9606.ENSP00000263341	0	0	0	0	0.047	0	0	0.523	0.526
CDKN2A	PIK3CA	9606.ENSP00000418915	9606.ENSP00000263967	0	0	0	0	0	0	0	0.791	0.791
CDKN2A	TP53	9606.ENSP00000418915	9606.ENSP00000269305	0	0	0	0	0	0.874	0.9	0.97	0.999
CDKN2A	EGFR	9606.ENSP00000418915	9606.ENSP00000275493	0	0	0	0	0.069	0.045	0	0.906	0.91
CDKN2A	PPARG	9606.ENSP00000418915	9606.ENSP00000287820	0	0	0	0	0	0	0	0.508	0.508
CDKN2A	MMP3	9606.ENSP00000418915	9606.ENSP00000299855	0	0	0	0	0.042	0	0	0.433	0.433
CDKN2A	FOS	9606.ENSP00000418915	9606.ENSP00000306245	0	0	0	0	0	0.053	0	0.483	0.489
CDKN2A	CYCS	9606.ENSP00000418915	9606.ENSP00000307786	0	0	0	0	0.049	0.049	0	0.45	0.46
CDKN2A	TERT	9606.ENSP00000418915	9606.ENSP00000309572	0	0	0	0	0	0.175	0	0.787	0.817
CDKN2A	CASP3	9606.ENSP00000418915	9606.ENSP00000311032	0	0	0	0	0.042	0.076	0	0.601	0.615
CDKN2A	EZH2	9606.ENSP00000418915	9606.ENSP00000320147	0	0	0	0	0.055	0.106	0	0.796	0.813
CDKN2A	MMP1	9606.ENSP00000418915	9606.ENSP00000322788	0	0	0	0	0.063	0	0	0.399	0.412
CDKN2A	SMAD3	9606.ENSP00000418915	9606.ENSP00000332973	0	0	0	0	0.042	0.046	0	0.805	0.806
CDKN2A	SIRT6	9606.ENSP00000418915	9606.ENSP00000337332	0	0	0	0	0	0.089	0	0.384	0.414
CDKN2A	CAV1	9606.ENSP00000418915	9606.ENSP00000339191	0	0	0	0	0.06	0	0	0.395	0.406
CDKN2A	FOXO3	9606.ENSP00000418915	9606.ENSP00000339527	0	0	0	0	0	0.059	0	0.756	0.76
CDKN2A	FOXM1	9606.ENSP00000418915	9606.ENSP00000342307	0	0	0	0	0.062	0.059	0	0.507	0.526
CDKN2A	TGFBR2	9606.ENSP00000418915	9606.ENSP00000351905	0	0	0	0	0	0.095	0	0.507	0.534
CDKN2A	DNMT1	9606.ENSP00000418915	9606.ENSP00000352516	0	0	0	0	0.057	0	0	0.698	0.703
CDKN2A	PTGS2	9606.ENSP00000418915	9606.ENSP00000356438	0	0	0	0	0	0	0	0.482	0.482
CDKN2A	S100A8	9606.ENSP00000418915	9606.ENSP00000357721	0	0	0	0	0.042	0	0	0.531	0.531
CDKN2A	JUN	9606.ENSP00000418915	9606.ENSP00000360266	0	0	0	0	0.051	0	0	0.776	0.779
CDKN2A	MMP9	9606.ENSP00000418915	9606.ENSP00000361405	0	0	0	0	0	0	0	0.513	0.513
CDKN2A	AR	9606.ENSP00000418915	9606.ENSP00000363822	0	0	0	0	0	0.292	0	0.482	0.617
CDKN2A	IGF1	9606.ENSP00000418915	9606.ENSP00000376637	0	0	0	0	0	0	0	0.515	0.515
CDKN2A	MAPK8	9606.ENSP00000418915	9606.ENSP00000378974	0	0	0	0	0.049	0.314	0	0.772	0.838
CDKN2A	NFE2L2	9606.ENSP00000418915	9606.ENSP00000380252	0	0	0	0	0	0	0.5	0.512	0.745
CDKN2A	CDKN1A	9606.ENSP00000418915	9606.ENSP00000384849	0	0	0	0	0.06	0.049	0.5	0.933	0.966
CDKN2A	IL6	9606.ENSP00000418915	9606.ENSP00000385675	0	0	0	0	0	0	0	0.621	0.621
CDKN2A	MITF	9606.ENSP00000418915	9606.ENSP00000391803	0	0	0	0	0	0	0	0.588	0.588
CDKN2A	TNF	9606.ENSP00000418915	9606.ENSP00000398698	0	0	0	0	0	0	0	0.572	0.572
CDKN2A	ESR1	9606.ENSP00000418915	9606.ENSP00000405330	0	0	0	0	0	0	0	0.667	0.667
CDKN2A	SFRP4	9606.ENSP00000418915	9606.ENSP00000410715	0	0	0	0	0	0.131	0	0.369	0.428
CDKN2A	VIM	9606.ENSP00000418915	9606.ENSP00000446007	0	0	0	0	0	0	0	0.42	0.42
CDKN2A	MC1R	9606.ENSP00000418915	9606.ENSP00000451605	0	0	0	0	0	0.045	0	0.793	0.793
CDKN2A	HIF1A	9606.ENSP00000418915	9606.ENSP00000437955	0	0	0	0	0	0.426	0	0.927	0.956
COL1A1	DCN	9606.ENSP00000225964	9606.ENSP00000052754	0	0	0	0	0.479	0.091	0	0.851	0.923
COL1A1	TIMP1	9606.ENSP00000225964	9606.ENSP00000218388	0	0	0	0	0.175	0	0	0.817	0.842
COL1A1	MMP2	9606.ENSP00000225964	9606.ENSP00000219070	0	0	0	0	0.403	0.298	0	0.623	0.828
COL1A1	TGFB1	9606.ENSP00000225964	9606.ENSP00000221930	0	0	0	0	0.047	0.095	0	0.789	0.802
COL1A1	APP	9606.ENSP00000225964	9606.ENSP00000284981	0	0	0	0	0.062	0	0	0.401	0.414
COL1A1	IL1A	9606.ENSP00000225964	9606.ENSP00000263339	0	0	0	0	0	0	0	0.417	0.416
COL1A1	MFAP2	9606.ENSP00000225964	9606.ENSP00000364685	0	0	0	0	0.233	0	0	0.276	0.421
COL1A1	NFKB1	9606.ENSP00000225964	9606.ENSP00000226574	0	0	0	0	0	0.095	0	0.389	0.423
COL1A1	TYR	9606.ENSP00000225964	9606.ENSP00000263321	0	0	0	0	0	0.091	0	0.405	0.436
COL1A1	ESR1	9606.ENSP00000225964	9606.ENSP00000405330	0	0	0	0	0.042	0.077	0	0.421	0.443
COL1A1	LAMA5	9606.ENSP00000225964	9606.ENSP00000252999	0	0	0	0	0.089	0.071	0	0.396	0.444
COL1A1	ESR2	9606.ENSP00000225964	9606.ENSP00000343925	0	0	0	0	0	0.077	0	0.423	0.444
COL1A1	CASP3	9606.ENSP00000225964	9606.ENSP00000311032	0	0	0	0	0	0.091	0	0.425	0.455
COL1A1	HIF1A	9606.ENSP00000225964	9606.ENSP00000437955	0	0	0	0	0.056	0	0	0.45	0.459
COL1A1	CCN1	9606.ENSP00000225964	9606.ENSP00000398736	0	0	0	0	0.184	0	0	0.37	0.463
COL1A1	TP53	9606.ENSP00000225964	9606.ENSP00000269305	0	0	0	0	0	0	0	0.472	0.472
COL1A1	HAS2	9606.ENSP00000225964	9606.ENSP00000306991	0	0	0	0	0.115	0	0	0.463	0.505
COL1A1	MMP12	9606.ENSP00000225964	9606.ENSP00000458585	0	0	0	0	0.167	0.05	0	0.446	0.523
COL1A1	SFRP4	9606.ENSP00000225964	9606.ENSP00000410715	0	0	0	0	0.233	0	0	0.417	0.534
COL1A1	MMP14	9606.ENSP00000225964	9606.ENSP00000308208	0	0	0	0	0.221	0.05	0	0.445	0.553
COL1A1	FBLN5	9606.ENSP00000225964	9606.ENSP00000345008	0	0	0	0	0.187	0.091	0	0.45	0.558
COL1A1	CDKN1A	9606.ENSP00000225964	9606.ENSP00000384849	0	0	0	0	0.062	0	0	0.576	0.585
COL1A1	IL1B	9606.ENSP00000225964	9606.ENSP00000263341	0	0	0	0	0	0	0	0.596	0.596
COL1A1	TNF	9606.ENSP00000225964	9606.ENSP00000398698	0	0	0	0	0	0.078	0	0.582	0.598
COL1A1	PPARG	9606.ENSP00000225964	9606.ENSP00000287820	0	0	0	0	0	0.077	0	0.588	0.604
COL1A1	CAV1	9606.ENSP00000225964	9606.ENSP00000339191	0	0	0	0	0.141	0	0	0.562	0.608
COL1A1	PTGS2	9606.ENSP00000225964	9606.ENSP00000356438	0	0	0	0	0.048	0.046	0	0.621	0.626
COL1A1	IL6	9606.ENSP00000225964	9606.ENSP00000385675	0	0	0	0	0.063	0	0	0.621	0.63
COL1A1	EGFR	9606.ENSP00000225964	9606.ENSP00000275493	0	0	0	0	0.12	0.1	0	0.6	0.655
COL1A1	SMAD2	9606.ENSP00000225964	9606.ENSP00000262160	0	0	0	0	0	0.109	0	0.633	0.659
COL1A1	TGFBR2	9606.ENSP00000225964	9606.ENSP00000351905	0	0	0	0	0.056	0.084	0	0.646	0.667
COL1A1	JUN	9606.ENSP00000225964	9606.ENSP00000360266	0	0	0	0	0.057	0.091	0	0.642	0.667
COL1A1	FOS	9606.ENSP00000225964	9606.ENSP00000306245	0	0	0	0	0.05	0.064	0	0.658	0.669
COL1A1	MMP3	9606.ENSP00000225964	9606.ENSP00000299855	0	0	0	0	0.209	0.05	0	0.605	0.678
COL1A1	MMP13	9606.ENSP00000225964	9606.ENSP00000260302	0	0	0	0	0.099	0.05	0	0.68	0.702
COL1A1	IGF1	9606.ENSP00000225964	9606.ENSP00000376637	0	0	0	0	0.097	0	0	0.697	0.714
COL1A1	MMP1	9606.ENSP00000225964	9606.ENSP00000322788	0	0	0	0	0.139	0.05	0	0.738	0.767
COL1A1	SMAD3	9606.ENSP00000225964	9606.ENSP00000332973	0	0	0	0	0	0.126	0	0.751	0.773
COL1A1	VIM	9606.ENSP00000225964	9606.ENSP00000446007	0	0	0	0	0.144	0.05	0	0.749	0.778
COL1A1	TAGLN	9606.ENSP00000225964	9606.ENSP00000376678	0	0	0	0	0.276	0	0	0.716	0.785
COL1A1	LOX	9606.ENSP00000225964	9606.ENSP00000231004	0	0	0	0	0.364	0.27	0	0.621	0.808
COL1A1	COL4A1	9606.ENSP00000225964	9606.ENSP00000364979	0	0	0.122	0.7	0.384	0	0.4	0.531	0.827
COL1A1	MMP9	9606.ENSP00000225964	9606.ENSP00000361405	0	0	0	0	0.089	0.05	0	0.83	0.84
COL1A1	ELN	9606.ENSP00000225964	9606.ENSP00000351807	0	0	0	0	0.213	0	0	0.849	0.876
COL1A1	CCN2	9606.ENSP00000225964	9606.ENSP00000356954	0	0	0	0	0.214	0	0	0.848	0.876
COL1A1	POSTN	9606.ENSP00000225964	9606.ENSP00000369071	0	0	0	0	0.555	0.076	0	0.783	0.903
COL1A1	SPARC	9606.ENSP00000225964	9606.ENSP00000231061	0	0	0	0	0.743	0.554	0	0.744	0.968
COL1A1	BGN	9606.ENSP00000225964	9606.ENSP00000327336	0	0	0	0	0.576	0.328	0	0.916	0.974
COL1A1	COL5A1	9606.ENSP00000225964	9606.ENSP00000360882	0	0	0.091	0.845	0.795	0.23	0.72	0.88	0.994
COL1A1	COL3A1	9606.ENSP00000225964	9606.ENSP00000304408	0	0	0.065	0.95	0.958	0	0.9	0.965	0.999
COL1A1	COL1A2	9606.ENSP00000225964	9606.ENSP00000297268	0	0	0.061	0.957	0.964	0.649	0.9	0.981	0.999
COL1A2	DCN	9606.ENSP00000297268	9606.ENSP00000052754	0	0	0	0	0.769	0.091	0	0.695	0.93
COL1A2	TIMP1	9606.ENSP00000297268	9606.ENSP00000218388	0	0	0	0	0.167	0	0	0.621	0.671
COL1A2	MMP2	9606.ENSP00000297268	9606.ENSP00000219070	0	0	0	0	0.452	0.098	0	0.726	0.853
COL1A2	TGFB1	9606.ENSP00000297268	9606.ENSP00000221930	0	0	0	0	0.042	0.067	0	0.798	0.804
COL1A2	COL1A1	9606.ENSP00000297268	9606.ENSP00000225964	0	0	0.061	0.957	0.964	0.649	0.9	0.981	0.999
COL1A2	LOX	9606.ENSP00000297268	9606.ENSP00000231004	0	0	0	0	0.361	0.27	0	0.582	0.788
COL1A2	SPARC	9606.ENSP00000297268	9606.ENSP00000231061	0	0	0	0	0.849	0.07	0	0.733	0.959
COL1A2	LAMA5	9606.ENSP00000297268	9606.ENSP00000252999	0	0	0	0	0.065	0.071	0.4	0.596	0.761
COL1A2	MMP13	9606.ENSP00000297268	9606.ENSP00000260302	0	0	0	0	0.093	0.05	0	0.523	0.553
COL1A2	SMAD2	9606.ENSP00000297268	9606.ENSP00000262160	0	0	0	0	0	0.308	0	0.588	0.703
COL1A2	EP300	9606.ENSP00000297268	9606.ENSP00000263253	0	0	0	0	0	0	0.5	0.248	0.607
COL1A2	IL1B	9606.ENSP00000297268	9606.ENSP00000263341	0	0	0	0	0	0	0	0.447	0.447
COL1A2	EGFR	9606.ENSP00000297268	9606.ENSP00000275493	0	0	0	0	0.086	0.1	0	0.543	0.591
COL1A2	SFRP4	9606.ENSP00000297268	9606.ENSP00000410715	0	0	0	0	0.162	0	0	0.319	0.405
COL1A2	HAS2	9606.ENSP00000297268	9606.ENSP00000306991	0	0	0	0	0.129	0	0	0.383	0.44
COL1A2	TNF	9606.ENSP00000297268	9606.ENSP00000398698	0	0	0	0	0	0.078	0	0.446	0.467
COL1A2	IL6	9606.ENSP00000297268	9606.ENSP00000385675	0	0	0	0	0.06	0	0	0.48	0.49
COL1A2	MMP14	9606.ENSP00000297268	9606.ENSP00000308208	0	0	0	0	0.204	0.05	0	0.385	0.495
COL1A2	MFAP2	9606.ENSP00000297268	9606.ENSP00000364685	0	0	0	0	0.388	0	0	0.231	0.509
COL1A2	MMP12	9606.ENSP00000297268	9606.ENSP00000458585	0	0	0	0	0.214	0.093	0	0.375	0.516
COL1A2	TGFBR2	9606.ENSP00000297268	9606.ENSP00000351905	0	0	0	0	0.072	0.084	0	0.479	0.518
COL1A2	IGF1	9606.ENSP00000297268	9606.ENSP00000376637	0	0	0	0	0.085	0	0	0.505	0.527
COL1A2	VIM	9606.ENSP00000297268	9606.ENSP00000446007	0	0	0	0	0.189	0.05	0	0.492	0.574
COL1A2	PTGS2	9606.ENSP00000297268	9606.ENSP00000356438	0	0	0	0	0.05	0.046	0	0.573	0.58
COL1A2	JUN	9606.ENSP00000297268	9606.ENSP00000360266	0	0	0	0	0.049	0.091	0	0.596	0.621
COL1A2	MMP1	9606.ENSP00000297268	9606.ENSP00000322788	0	0	0	0	0.13	0.05	0	0.62	0.659
COL1A2	MMP3	9606.ENSP00000297268	9606.ENSP00000299855	0	0	0	0	0.25	0.093	0	0.567	0.68
COL1A2	FBLN5	9606.ENSP00000297268	9606.ENSP00000345008	0	0	0	0	0.208	0.091	0	0.624	0.705
COL1A2	TAGLN	9606.ENSP00000297268	9606.ENSP00000376678	0	0	0	0	0.413	0	0	0.581	0.744
COL1A2	COL4A1	9606.ENSP00000297268	9606.ENSP00000364979	0	0	0.125	0.701	0.308	0	0.4	0.41	0.757
COL1A2	ELN	9606.ENSP00000297268	9606.ENSP00000351807	0	0	0	0	0.234	0	0	0.722	0.777
COL1A2	SMAD3	9606.ENSP00000297268	9606.ENSP00000332973	0	0	0	0	0	0.063	0.5	0.607	0.799
COL1A2	CCN2	9606.ENSP00000297268	9606.ENSP00000356954	0	0	0	0	0.266	0	0	0.784	0.835
COL1A2	MMP9	9606.ENSP00000297268	9606.ENSP00000361405	0	0	0	0	0.075	0.05	0	0.9	0.904
COL1A2	POSTN	9606.ENSP00000297268	9606.ENSP00000369071	0	0	0	0	0.522	0.099	0	0.826	0.918
COL1A2	BGN	9606.ENSP00000297268	9606.ENSP00000327336	0	0	0	0	0.516	0.091	0	0.871	0.938
COL1A2	COL5A1	9606.ENSP00000297268	9606.ENSP00000360882	0	0	0.091	0.834	0.66	0.259	0.72	0.864	0.989
COL1A2	COL3A1	9606.ENSP00000297268	9606.ENSP00000304408	0	0	0.076	0.928	0.999	0.229	0.9	0.966	0.999
COL3A1	DCN	9606.ENSP00000304408	9606.ENSP00000052754	0	0	0	0	0.836	0.091	0	0.603	0.935
COL3A1	TIMP1	9606.ENSP00000304408	9606.ENSP00000218388	0	0	0	0	0.139	0	0	0.642	0.678
COL3A1	MMP2	9606.ENSP00000304408	9606.ENSP00000219070	0	0	0	0	0.363	0.05	0	0.694	0.799
COL3A1	TGFB1	9606.ENSP00000304408	9606.ENSP00000221930	0	0	0	0	0.044	0.067	0	0.74	0.748
COL3A1	COL1A1	9606.ENSP00000304408	9606.ENSP00000225964	0	0	0.065	0.95	0.958	0	0.9	0.965	0.999
COL3A1	LOX	9606.ENSP00000304408	9606.ENSP00000231004	0	0	0	0	0.276	0.27	0	0.727	0.843
COL3A1	SPARC	9606.ENSP00000304408	9606.ENSP00000231061	0	0	0	0	0.553	0.635	0	0.499	0.911
COL3A1	LAMA5	9606.ENSP00000304408	9606.ENSP00000252999	0	0	0	0	0.07	0.071	0	0.395	0.432
COL3A1	MMP13	9606.ENSP00000304408	9606.ENSP00000260302	0	0	0	0	0.096	0.05	0	0.514	0.546
COL3A1	SMAD2	9606.ENSP00000304408	9606.ENSP00000262160	0	0	0	0	0	0.071	0	0.687	0.697
COL3A1	TYR	9606.ENSP00000304408	9606.ENSP00000263321	0	0	0	0	0	0.091	0	0.401	0.432
COL3A1	IL1B	9606.ENSP00000304408	9606.ENSP00000263341	0	0	0	0	0	0	0	0.467	0.467
COL3A1	EGFR	9606.ENSP00000304408	9606.ENSP00000275493	0	0	0	0	0.111	0	0	0.431	0.472
COL3A1	COL1A2	9606.ENSP00000304408	9606.ENSP00000297268	0	0	0.076	0.928	0.999	0.229	0.9	0.966	0.999
COL3A1	MMP3	9606.ENSP00000304408	9606.ENSP00000299855	0	0	0	0	0.165	0.05	0	0.572	0.631
COL3A1	SFRP4	9606.ENSP00000304408	9606.ENSP00000410715	0	0	0	0	0.267	0	0	0.255	0.43
COL3A1	HAS2	9606.ENSP00000304408	9606.ENSP00000306991	0	0	0	0	0.086	0	0	0.403	0.431
COL3A1	TNF	9606.ENSP00000304408	9606.ENSP00000398698	0	0	0	0	0.042	0.096	0	0.42	0.454
COL3A1	MMP14	9606.ENSP00000304408	9606.ENSP00000308208	0	0	0	0	0.181	0.05	0	0.373	0.469
COL3A1	MMP12	9606.ENSP00000304408	9606.ENSP00000458585	0	0	0	0	0.148	0.05	0	0.408	0.479
COL3A1	IGF1	9606.ENSP00000304408	9606.ENSP00000376637	0	0	0	0	0.204	0	0	0.396	0.499
COL3A1	IL6	9606.ENSP00000304408	9606.ENSP00000385675	0	0	0	0	0.06	0	0	0.491	0.501
COL3A1	PTGS2	9606.ENSP00000304408	9606.ENSP00000356438	0	0	0	0	0.054	0.046	0	0.533	0.542
COL3A1	MMP1	9606.ENSP00000304408	9606.ENSP00000322788	0	0	0	0	0.116	0.05	0	0.507	0.55
COL3A1	VIM	9606.ENSP00000304408	9606.ENSP00000446007	0	0	0	0	0.143	0.05	0	0.532	0.585
COL3A1	TAGLN	9606.ENSP00000304408	9606.ENSP00000376678	0	0	0	0	0.319	0	0	0.426	0.592
COL3A1	JUN	9606.ENSP00000304408	9606.ENSP00000360266	0	0	0	0	0.059	0.091	0	0.562	0.593
COL3A1	SMAD3	9606.ENSP00000304408	9606.ENSP00000332973	0	0	0	0	0	0.071	0	0.588	0.601
COL3A1	FBLN5	9606.ENSP00000304408	9606.ENSP00000345008	0	0	0	0	0.192	0.091	0	0.655	0.724
COL3A1	MMP9	9606.ENSP00000304408	9606.ENSP00000361405	0	0	0	0	0.091	0.05	0	0.728	0.745
COL3A1	TGFBR2	9606.ENSP00000304408	9606.ENSP00000351905	0	0	0	0	0.082	0.084	0	0.727	0.75
COL3A1	CCN2	9606.ENSP00000304408	9606.ENSP00000356954	0	0	0	0	0.2	0	0	0.739	0.782
COL3A1	COL4A1	9606.ENSP00000304408	9606.ENSP00000364979	0	0	0.113	0.711	0.367	0	0.4	0.624	0.856
COL3A1	ELN	9606.ENSP00000304408	9606.ENSP00000351807	0	0	0	0	0.187	0	0	0.85	0.872
COL3A1	BGN	9606.ENSP00000304408	9606.ENSP00000327336	0	0	0	0	0.471	0.091	0	0.79	0.89
COL3A1	POSTN	9606.ENSP00000304408	9606.ENSP00000369071	0	0	0	0	0.791	0.076	0	0.886	0.976
COL3A1	COL5A1	9606.ENSP00000304408	9606.ENSP00000360882	0	0	0.094	0.835	0.786	0	0.72	0.731	0.983
COL4A1	DCN	9606.ENSP00000364979	9606.ENSP00000052754	0	0	0	0	0.183	0.091	0	0.385	0.503
COL4A1	TIMP1	9606.ENSP00000364979	9606.ENSP00000218388	0	0	0	0	0.129	0	0	0.447	0.498
COL4A1	MMP2	9606.ENSP00000364979	9606.ENSP00000219070	0	0	0	0	0.303	0.594	0	0.419	0.821
COL4A1	TGFB1	9606.ENSP00000364979	9606.ENSP00000221930	0	0	0	0	0.042	0.067	0	0.509	0.522
COL4A1	COL1A1	9606.ENSP00000364979	9606.ENSP00000225964	0	0	0.122	0.7	0.384	0	0.4	0.531	0.827
COL4A1	LOX	9606.ENSP00000364979	9606.ENSP00000231004	0	0	0	0	0.22	0.091	0	0.439	0.567
COL4A1	SPARC	9606.ENSP00000364979	9606.ENSP00000231061	0	0	0	0	0.323	0.07	0	0.44	0.617
COL4A1	LAMA5	9606.ENSP00000364979	9606.ENSP00000252999	0	0	0	0	0.103	0.068	0	0.709	0.736
COL4A1	EGFR	9606.ENSP00000364979	9606.ENSP00000275493	0	0	0	0	0.147	0	0	0.516	0.569
COL4A1	COL1A2	9606.ENSP00000364979	9606.ENSP00000297268	0	0	0.125	0.701	0.308	0	0.4	0.41	0.757
COL4A1	COL3A1	9606.ENSP00000364979	9606.ENSP00000304408	0	0	0.113	0.711	0.367	0	0.4	0.624	0.856
COL4A1	FOS	9606.ENSP00000364979	9606.ENSP00000306245	0	0	0	0	0	0.064	0	0.485	0.497
COL4A1	MMP14	9606.ENSP00000364979	9606.ENSP00000308208	0	0	0	0	0.18	0.05	0	0.331	0.433
COL4A1	BGN	9606.ENSP00000364979	9606.ENSP00000327336	0	0	0	0	0.382	0.328	0	0.474	0.763
COL4A1	CAV1	9606.ENSP00000364979	9606.ENSP00000339191	0	0	0	0	0.211	0	0	0.448	0.546
COL4A1	ELN	9606.ENSP00000364979	9606.ENSP00000351807	0	0	0	0	0.066	0	0	0.4	0.416
COL4A1	CCN2	9606.ENSP00000364979	9606.ENSP00000356954	0	0	0	0	0.326	0	0	0.447	0.611
COL4A1	COL5A1	9606.ENSP00000364979	9606.ENSP00000360882	0	0	0.119	0.678	0.489	0.071	0.4	0.714	0.915
COL4A1	MMP9	9606.ENSP00000364979	9606.ENSP00000361405	0	0	0	0	0.091	0.244	0	0.67	0.753
COL4A1	TAGLN	9606.ENSP00000364979	9606.ENSP00000376678	0	0	0	0	0.212	0	0	0.298	0.423
COL4A1	VIM	9606.ENSP00000364979	9606.ENSP00000446007	0	0	0	0	0.115	0.05	0	0.409	0.459
COL4A1	POSTN	9606.ENSP00000364979	9606.ENSP00000369071	0	0	0	0	0.265	0.071	0	0.432	0.578
COL5A1	DCN	9606.ENSP00000360882	9606.ENSP00000052754	0	0	0	0	0.239	0.091	0	0.433	0.573
COL5A1	TIMP1	9606.ENSP00000360882	9606.ENSP00000218388	0	0	0	0	0.165	0.292	0	0.419	0.626
COL5A1	MMP2	9606.ENSP00000360882	9606.ENSP00000219070	0	0	0	0	0.37	0.508	0	0.394	0.796
COL5A1	TGFB1	9606.ENSP00000360882	9606.ENSP00000221930	0	0	0	0	0.062	0.421	0	0.422	0.659
COL5A1	COL1A1	9606.ENSP00000360882	9606.ENSP00000225964	0	0	0.091	0.845	0.795	0.23	0.72	0.88	0.994
COL5A1	LOX	9606.ENSP00000360882	9606.ENSP00000231004	0	0	0	0	0.373	0.091	0	0.521	0.703
COL5A1	SPARC	9606.ENSP00000360882	9606.ENSP00000231061	0	0	0	0	0.322	0.313	0	0.358	0.675
COL5A1	LAMA5	9606.ENSP00000360882	9606.ENSP00000252999	0	0	0	0	0.101	0.099	0	0.453	0.519
COL5A1	TNC	9606.ENSP00000360882	9606.ENSP00000265131	0	0	0	0	0.188	0.292	0	0.086	0.429
COL5A1	COL1A2	9606.ENSP00000360882	9606.ENSP00000297268	0	0	0.091	0.834	0.66	0.259	0.72	0.864	0.989
COL5A1	MMP3	9606.ENSP00000360882	9606.ENSP00000299855	0	0	0	0	0.128	0.05	0	0.437	0.493
COL5A1	COL3A1	9606.ENSP00000360882	9606.ENSP00000304408	0	0	0.094	0.835	0.786	0	0.72	0.731	0.983
COL5A1	MMP14	9606.ENSP00000360882	9606.ENSP00000308208	0	0	0	0	0.21	0.05	0	0.498	0.591
COL5A1	MMP1	9606.ENSP00000360882	9606.ENSP00000322788	0	0	0	0	0.13	0.05	0	0.35	0.416
COL5A1	BGN	9606.ENSP00000360882	9606.ENSP00000327336	0	0	0	0	0.463	0.091	0	0.574	0.774
COL5A1	SMAD3	9606.ENSP00000360882	9606.ENSP00000332973	0	0	0	0	0.067	0.071	0	0.399	0.433
COL5A1	FBLN5	9606.ENSP00000360882	9606.ENSP00000345008	0	0	0	0	0.09	0.091	0	0.595	0.636
COL5A1	ELN	9606.ENSP00000360882	9606.ENSP00000351807	0	0	0	0	0.156	0	0	0.584	0.634
COL5A1	TGFBR2	9606.ENSP00000360882	9606.ENSP00000351905	0	0	0	0	0.081	0.084	0	0.368	0.421
COL5A1	CCN2	9606.ENSP00000360882	9606.ENSP00000356954	0	0	0	0	0.21	0	0	0.585	0.658
COL5A1	TAGLN	9606.ENSP00000360882	9606.ENSP00000376678	0	0	0	0	0.214	0	0	0.292	0.42
COL5A1	MFAP2	9606.ENSP00000360882	9606.ENSP00000364685	0	0	0	0	0.191	0	0	0.317	0.424
COL5A1	MMP9	9606.ENSP00000360882	9606.ENSP00000361405	0	0	0	0	0.078	0.248	0	0.382	0.534
COL5A1	POSTN	9606.ENSP00000360882	9606.ENSP00000369071	0	0	0	0	0.355	0.076	0	0.661	0.78
COL5A1	COL4A1	9606.ENSP00000360882	9606.ENSP00000364979	0	0	0.119	0.678	0.489	0.071	0.4	0.714	0.915
CRABP2	PPARG	9606.ENSP00000482841	9606.ENSP00000287820	0	0	0	0	0.055	0.05	0	0.57	0.581
CRABP2	PPARD	9606.ENSP00000482841	9606.ENSP00000310928	0	0	0	0	0	0.05	0	0.728	0.73
CRABP2	PPARA	9606.ENSP00000482841	9606.ENSP00000385523	0	0	0	0	0.055	0.05	0	0.52	0.531
CYCS	SIRT1	9606.ENSP00000307786	9606.ENSP00000212015	0	0	0	0	0.058	0.123	0	0.686	0.718
CYCS	MAPK1	9606.ENSP00000307786	9606.ENSP00000215832	0	0	0	0	0.054	0	0.4	0.636	0.775
CYCS	HMOX1	9606.ENSP00000307786	9606.ENSP00000216117	0	0	0	0	0	0	0	0.827	0.827
CYCS	GZMB	9606.ENSP00000307786	9606.ENSP00000216341	0	0	0	0	0.056	0	0	0.439	0.448
CYCS	MMP2	9606.ENSP00000307786	9606.ENSP00000219070	0	0	0	0	0	0	0	0.494	0.494
CYCS	GSR	9606.ENSP00000307786	9606.ENSP00000221130	0	0	0	0	0.088	0.113	0	0.683	0.721
CYCS	TGFB1	9606.ENSP00000307786	9606.ENSP00000221930	0	0	0	0	0	0	0	0.472	0.472
CYCS	NFKB1	9606.ENSP00000307786	9606.ENSP00000226574	0	0	0	0	0.056	0.057	0	0.603	0.616
CYCS	MAPK14	9606.ENSP00000307786	9606.ENSP00000229795	0	0	0	0	0.052	0	0	0.478	0.485
CYCS	ODC1	9606.ENSP00000307786	9606.ENSP00000234111	0	0	0	0	0.125	0	0	0.345	0.403
CYCS	CAT	9606.ENSP00000307786	9606.ENSP00000241052	0	0	0	0	0.136	0.218	0	0.244	0.445
CYCS	IL1A	9606.ENSP00000307786	9606.ENSP00000263339	0	0	0	0	0	0	0	0.479	0.479
CYCS	IL1B	9606.ENSP00000307786	9606.ENSP00000263341	0	0	0	0	0	0	0	0.67	0.67
CYCS	PPARGC1A	9606.ENSP00000307786	9606.ENSP00000264867	0	0	0	0	0.048	0	0	0.744	0.746
CYCS	TP53	9606.ENSP00000307786	9606.ENSP00000269305	0	0	0	0	0	0	0	0.911	0.911
CYCS	SOD1	9606.ENSP00000307786	9606.ENSP00000270142	0	0	0	0	0.074	0	0	0.663	0.675
CYCS	EGFR	9606.ENSP00000307786	9606.ENSP00000275493	0	0	0	0	0.042	0.078	0	0.588	0.605
CYCS	APP	9606.ENSP00000307786	9606.ENSP00000284981	0	0	0	0	0.042	0.063	0	0.702	0.709
CYCS	PPARG	9606.ENSP00000307786	9606.ENSP00000287820	0	0	0	0	0.051	0	0	0.592	0.596
CYCS	BAX	9606.ENSP00000307786	9606.ENSP00000293288	0	0	0	0	0.055	0.287	0.9	0.91	0.993
CYCS	FOS	9606.ENSP00000307786	9606.ENSP00000306245	0	0	0	0	0	0	0	0.485	0.485
CYCS	PPIA	9606.ENSP00000307786	9606.ENSP00000419425	0	0	0	0	0.127	0	0	0.348	0.407
CYCS	POSTN	9606.ENSP00000307786	9606.ENSP00000369071	0.06	0	0	0	0	0	0	0.418	0.429
CYCS	ESR2	9606.ENSP00000307786	9606.ENSP00000343925	0	0	0	0	0.051	0.08	0	0.401	0.431
CYCS	CAV1	9606.ENSP00000307786	9606.ENSP00000339191	0	0	0	0	0.056	0.16	0	0.37	0.456
CYCS	CDKN2A	9606.ENSP00000307786	9606.ENSP00000418915	0	0	0	0	0.049	0.049	0	0.45	0.46
CYCS	NOS2	9606.ENSP00000307786	9606.ENSP00000327251	0	0	0	0	0.055	0	0	0.462	0.47
CYCS	IGF1	9606.ENSP00000307786	9606.ENSP00000376637	0	0	0	0	0	0	0	0.507	0.507
CYCS	NQO1	9606.ENSP00000307786	9606.ENSP00000319788	0	0	0	0	0.049	0	0	0.521	0.525
CYCS	PPARA	9606.ENSP00000307786	9606.ENSP00000385523	0	0	0	0	0.051	0	0	0.524	0.529
CYCS	MMP1	9606.ENSP00000307786	9606.ENSP00000322788	0	0	0	0	0	0	0	0.53	0.53
CYCS	ESR1	9606.ENSP00000307786	9606.ENSP00000405330	0	0	0	0	0.051	0	0	0.536	0.541
CYCS	TERT	9606.ENSP00000307786	9606.ENSP00000309572	0	0	0	0	0.042	0	0	0.541	0.541
CYCS	GPX4	9606.ENSP00000307786	9606.ENSP00000346103	0	0	0	0	0.057	0	0	0.586	0.593
CYCS	BDNF	9606.ENSP00000307786	9606.ENSP00000414303	0	0	0	0	0	0	0	0.593	0.593
CYCS	NFE2L2	9606.ENSP00000307786	9606.ENSP00000380252	0	0	0	0	0	0	0	0.596	0.596
CYCS	MAPK8	9606.ENSP00000307786	9606.ENSP00000378974	0	0	0	0	0.055	0	0	0.596	0.601
CYCS	FOXO3	9606.ENSP00000307786	9606.ENSP00000339527	0	0	0	0	0	0	0	0.624	0.624
CYCS	HIF1A	9606.ENSP00000307786	9606.ENSP00000437955	0	0	0	0	0	0	0	0.648	0.648
CYCS	NGF	9606.ENSP00000307786	9606.ENSP00000358525	0	0	0	0	0	0	0	0.673	0.673
CYCS	SOD2	9606.ENSP00000307786	9606.ENSP00000446252	0	0	0	0	0.081	0	0	0.717	0.729
CYCS	MMP9	9606.ENSP00000307786	9606.ENSP00000361405	0	0	0	0	0	0	0	0.731	0.731
CYCS	PTGS2	9606.ENSP00000307786	9606.ENSP00000356438	0	0	0	0	0	0	0	0.734	0.734
CYCS	TXN	9606.ENSP00000307786	9606.ENSP00000363641	0	0	0	0	0.143	0.097	0	0.685	0.735
CYCS	IL6	9606.ENSP00000307786	9606.ENSP00000385675	0	0	0	0	0	0	0	0.776	0.776
CYCS	CDKN1A	9606.ENSP00000307786	9606.ENSP00000384849	0	0	0	0	0	0	0	0.799	0.799
CYCS	TNF	9606.ENSP00000307786	9606.ENSP00000398698	0	0	0	0	0	0	0	0.81	0.81
CYCS	JUN	9606.ENSP00000307786	9606.ENSP00000360266	0	0	0	0	0.063	0	0	0.825	0.829
CYCS	CASP3	9606.ENSP00000307786	9606.ENSP00000311032	0	0	0	0	0.074	0	0.9	0.975	0.997
DCN	MMP12	9606.ENSP00000052754	9606.ENSP00000458585	0	0	0	0	0.128	0	0	0.364	0.422
DCN	TGFBR2	9606.ENSP00000052754	9606.ENSP00000351905	0	0	0	0	0.086	0.1	0	0.363	0.43
DCN	SMAD3	9606.ENSP00000052754	9606.ENSP00000332973	0	0	0	0	0	0.045	0	0.427	0.43
DCN	TAGLN	9606.ENSP00000052754	9606.ENSP00000376678	0	0	0	0	0.223	0	0	0.316	0.446
DCN	SMAD2	9606.ENSP00000052754	9606.ENSP00000262160	0	0	0	0	0	0.045	0	0.491	0.493
DCN	APP	9606.ENSP00000052754	9606.ENSP00000284981	0	0	0	0	0.117	0	0	0.452	0.495
DCN	GDF11	9606.ENSP00000052754	9606.ENSP00000257868	0	0	0	0	0	0	0	0.5	0.5
DCN	COL4A1	9606.ENSP00000052754	9606.ENSP00000364979	0	0	0	0	0.183	0.091	0	0.385	0.503
DCN	IL6	9606.ENSP00000052754	9606.ENSP00000385675	0	0	0	0	0.076	0	0	0.546	0.563
DCN	MMP1	9606.ENSP00000052754	9606.ENSP00000322788	0	0	0	0	0.135	0	0	0.522	0.569
DCN	COL5A1	9606.ENSP00000052754	9606.ENSP00000360882	0	0	0	0	0.239	0.091	0	0.433	0.573
DCN	TIMP1	9606.ENSP00000052754	9606.ENSP00000218388	0	0	0	0	0.126	0.045	0	0.544	0.586
DCN	FBLN5	9606.ENSP00000052754	9606.ENSP00000345008	0	0	0	0	0.305	0.099	0	0.398	0.59
DCN	LOX	9606.ENSP00000052754	9606.ENSP00000231004	0	0	0	0	0.183	0.099	0	0.52	0.616
DCN	IL1B	9606.ENSP00000052754	9606.ENSP00000263341	0	0	0	0	0	0	0	0.643	0.643
DCN	MMP13	9606.ENSP00000052754	9606.ENSP00000260302	0	0	0	0	0.124	0	0	0.63	0.662
DCN	HAS2	9606.ENSP00000052754	9606.ENSP00000306991	0	0	0	0	0.097	0.065	0	0.663	0.69
DCN	MMP9	9606.ENSP00000052754	9606.ENSP00000361405	0	0	0	0	0.044	0	0	0.712	0.713
DCN	POSTN	9606.ENSP00000052754	9606.ENSP00000369071	0	0	0	0	0.405	0.045	0	0.608	0.758
DCN	MMP3	9606.ENSP00000052754	9606.ENSP00000299855	0	0	0	0	0.153	0	0.4	0.575	0.765
DCN	MMP14	9606.ENSP00000052754	9606.ENSP00000308208	0	0	0	0	0.085	0	0.75	0.435	0.859
DCN	MMP2	9606.ENSP00000052754	9606.ENSP00000219070	0	0	0	0	0.357	0	0.4	0.681	0.866
DCN	TNF	9606.ENSP00000052754	9606.ENSP00000398698	0	0	0	0	0	0.292	0	0.865	0.9
DCN	SPARC	9606.ENSP00000052754	9606.ENSP00000231061	0	0	0	0	0.734	0	0	0.659	0.905
DCN	COL1A1	9606.ENSP00000052754	9606.ENSP00000225964	0	0	0	0	0.479	0.091	0	0.851	0.923
DCN	COL1A2	9606.ENSP00000052754	9606.ENSP00000297268	0	0	0	0	0.769	0.091	0	0.695	0.93
DCN	COL3A1	9606.ENSP00000052754	9606.ENSP00000304408	0	0	0	0	0.836	0.091	0	0.603	0.935
DCN	CCN2	9606.ENSP00000052754	9606.ENSP00000356954	0	0	0	0	0.196	0	0	0.927	0.939
DCN	MFAP2	9606.ENSP00000052754	9606.ENSP00000364685	0	0	0	0	0.08	0	0	0.953	0.954
DCN	BGN	9606.ENSP00000052754	9606.ENSP00000327336	0	0	0.064	0.95	0.311	0	0.4	0.976	0.989
DCN	IGF1	9606.ENSP00000052754	9606.ENSP00000376637	0	0	0	0	0.255	0.139	0.9	0.849	0.989
DCN	ELN	9606.ENSP00000052754	9606.ENSP00000351807	0	0	0	0	0.162	0.292	0	0.99	0.993
DCN	EGFR	9606.ENSP00000052754	9606.ENSP00000275493	0	0	0	0	0.083	0.537	0.9	0.986	0.999
DCN	TGFB1	9606.ENSP00000052754	9606.ENSP00000221930	0	0	0	0	0	0.625	0.9	0.993	0.999
DIAPH2	CAV1	9606.ENSP00000321348	9606.ENSP00000339191	0	0	0	0	0.042	0	0.4	0	0.4
DNMT1	SIRT1	9606.ENSP00000352516	9606.ENSP00000212015	0	0	0	0	0.047	0.597	0	0.815	0.922
DNMT1	TGFB1	9606.ENSP00000352516	9606.ENSP00000221930	0	0	0	0	0.042	0	0	0.447	0.447
DNMT1	NFKB1	9606.ENSP00000352516	9606.ENSP00000226574	0	0	0	0	0.089	0	0	0.484	0.51
DNMT1	NR3C1	9606.ENSP00000352516	9606.ENSP00000231509	0	0	0	0	0.042	0	0	0.622	0.622
DNMT1	EP300	9606.ENSP00000352516	9606.ENSP00000263253	0	0	0	0	0.06	0.074	0	0.603	0.625
DNMT1	IL1B	9606.ENSP00000352516	9606.ENSP00000263341	0	0	0	0	0.042	0	0	0.432	0.432
DNMT1	HDAC4	9606.ENSP00000352516	9606.ENSP00000264606	0	0	0	0	0	0.095	0	0.744	0.759
DNMT1	TP53	9606.ENSP00000352516	9606.ENSP00000269305	0	0	0	0	0.059	0.597	0	0.994	0.997
DNMT1	EGFR	9606.ENSP00000352516	9606.ENSP00000275493	0	0	0	0	0.042	0.103	0	0.48	0.514
DNMT1	PPARG	9606.ENSP00000352516	9606.ENSP00000287820	0	0	0	0	0	0	0	0.446	0.446
DNMT1	FOS	9606.ENSP00000352516	9606.ENSP00000306245	0	0	0	0	0	0	0	0.447	0.447
DNMT1	TERT	9606.ENSP00000352516	9606.ENSP00000309572	0	0	0	0	0.072	0	0	0.514	0.53
DNMT1	CASP3	9606.ENSP00000352516	9606.ENSP00000311032	0	0	0	0	0.06	0	0	0.478	0.488
DNMT1	EZH2	9606.ENSP00000352516	9606.ENSP00000320147	0	0	0	0	0.253	0.826	0.5	0.997	0.999
DNMT1	SMAD3	9606.ENSP00000352516	9606.ENSP00000332973	0	0	0	0	0.049	0	0	0.629	0.632
DNMT1	SIRT6	9606.ENSP00000352516	9606.ENSP00000337332	0	0	0	0	0	0	0	0.417	0.417
DNMT1	FOXO3	9606.ENSP00000352516	9606.ENSP00000339527	0	0	0	0	0	0	0	0.418	0.418
DNMT1	FOXM1	9606.ENSP00000352516	9606.ENSP00000342307	0	0	0	0	0.136	0	0	0.37	0.432
DNMT1	ESR2	9606.ENSP00000352516	9606.ENSP00000343925	0	0	0	0	0	0.095	0	0.62	0.642
DNMT1	MMP9	9606.ENSP00000352516	9606.ENSP00000361405	0	0	0	0	0.048	0	0	0.435	0.439
DNMT1	AR	9606.ENSP00000352516	9606.ENSP00000363822	0	0	0	0	0	0	0	0.448	0.448
DNMT1	TNF	9606.ENSP00000352516	9606.ENSP00000398698	0	0	0	0	0.042	0	0	0.474	0.474
DNMT1	JUN	9606.ENSP00000352516	9606.ENSP00000360266	0	0	0	0	0	0.131	0	0.456	0.507
DNMT1	VIM	9606.ENSP00000352516	9606.ENSP00000446007	0	0	0	0	0.053	0.1	0	0.486	0.523
DNMT1	IL6	9606.ENSP00000352516	9606.ENSP00000385675	0	0	0	0	0	0	0	0.528	0.528
DNMT1	HIF1A	9606.ENSP00000352516	9606.ENSP00000437955	0	0	0	0	0.044	0	0	0.53	0.531
DNMT1	SOD2	9606.ENSP00000352516	9606.ENSP00000446252	0	0	0	0	0.051	0.307	0	0.358	0.54
DNMT1	CDKN1A	9606.ENSP00000352516	9606.ENSP00000384849	0	0	0	0	0	0	0	0.543	0.543
DNMT1	ESR1	9606.ENSP00000352516	9606.ENSP00000405330	0	0	0	0	0	0.091	0	0.605	0.625
DNMT1	BDNF	9606.ENSP00000352516	9606.ENSP00000414303	0	0	0	0	0	0.226	0	0.549	0.636
DNMT1	CDKN2A	9606.ENSP00000352516	9606.ENSP00000418915	0	0	0	0	0.057	0	0	0.698	0.703
DNMT1	TET3	9606.ENSP00000352516	9606.ENSP00000386869	0	0	0	0	0	0	0	0.881	0.881
EGFR	DCN	9606.ENSP00000275493	9606.ENSP00000052754	0	0	0	0	0.083	0.537	0.9	0.986	0.999
EGFR	SIRT1	9606.ENSP00000275493	9606.ENSP00000212015	0	0	0	0	0	0	0	0.498	0.498
EGFR	MIF	9606.ENSP00000275493	9606.ENSP00000215754	0	0	0	0	0.049	0.292	0	0.333	0.511
EGFR	MAPK1	9606.ENSP00000275493	9606.ENSP00000215832	0	0	0	0.579	0.047	0.042	0	0.609	0.612
EGFR	HMOX1	9606.ENSP00000275493	9606.ENSP00000216117	0	0	0	0	0.042	0	0	0.418	0.419
EGFR	GZMB	9606.ENSP00000275493	9606.ENSP00000216341	0	0	0	0	0	0	0	0.653	0.653
EGFR	TIMP1	9606.ENSP00000275493	9606.ENSP00000218388	0	0	0	0	0	0	0	0.521	0.521
EGFR	MMP2	9606.ENSP00000275493	9606.ENSP00000219070	0	0	0	0	0.099	0	0	0.674	0.693
EGFR	TGFB1	9606.ENSP00000275493	9606.ENSP00000221930	0	0	0	0	0	0.152	0	0.972	0.975
EGFR	COL1A1	9606.ENSP00000275493	9606.ENSP00000225964	0	0	0	0	0.12	0.1	0	0.6	0.655
EGFR	NFKB1	9606.ENSP00000275493	9606.ENSP00000226574	0	0	0	0	0.05	0.045	0	0.835	0.837
EGFR	MAPK14	9606.ENSP00000275493	9606.ENSP00000229795	0	0	0	0.579	0.042	0.6	0	0.519	0.799
EGFR	LOX	9606.ENSP00000275493	9606.ENSP00000231004	0	0	0	0	0.138	0.075	0	0.665	0.71
EGFR	SPARC	9606.ENSP00000275493	9606.ENSP00000231061	0	0	0	0	0.067	0	0	0.559	0.57
EGFR	NR3C1	9606.ENSP00000275493	9606.ENSP00000231509	0	0	0	0	0.042	0.648	0	0.646	0.87
EGFR	PI3	9606.ENSP00000275493	9606.ENSP00000243924	0	0	0	0	0.042	0	0	0.576	0.576
EGFR	GDF15	9606.ENSP00000275493	9606.ENSP00000252809	0	0	0	0	0.067	0.053	0	0.597	0.612
EGFR	SMAD2	9606.ENSP00000275493	9606.ENSP00000262160	0	0	0	0	0.07	0	0	0.728	0.736
EGFR	EP300	9606.ENSP00000275493	9606.ENSP00000263253	0	0	0	0	0.042	0.189	0	0.512	0.588
EGFR	TYR	9606.ENSP00000275493	9606.ENSP00000263321	0	0	0	0	0	0.075	0	0.379	0.401
EGFR	IL1A	9606.ENSP00000275493	9606.ENSP00000263339	0	0	0	0	0.043	0	0	0.701	0.701
EGFR	IL1B	9606.ENSP00000275493	9606.ENSP00000263341	0	0	0	0	0	0	0	0.873	0.873
EGFR	PIK3CA	9606.ENSP00000275493	9606.ENSP00000263967	0	0	0	0	0	0.79	0.9	0.976	0.999
EGFR	PPARGC1A	9606.ENSP00000275493	9606.ENSP00000264867	0	0	0	0	0.073	0.165	0	0.354	0.456
EGFR	TP53	9606.ENSP00000275493	9606.ENSP00000269305	0	0	0	0	0	0.329	0	0.919	0.943
EGFR	TAGLN	9606.ENSP00000275493	9606.ENSP00000376678	0	0	0	0	0.259	0	0	0.225	0.401
EGFR	HAS2	9606.ENSP00000275493	9606.ENSP00000306991	0	0	0	0	0.09	0	0	0.37	0.402
EGFR	BAX	9606.ENSP00000275493	9606.ENSP00000293288	0	0	0	0	0.048	0	0	0.413	0.418
EGFR	PPARA	9606.ENSP00000275493	9606.ENSP00000385523	0	0	0	0	0.079	0.092	0	0.374	0.431
EGFR	MITF	9606.ENSP00000275493	9606.ENSP00000391803	0	0	0	0	0.059	0	0	0.434	0.445
EGFR	COL3A1	9606.ENSP00000275493	9606.ENSP00000304408	0	0	0	0	0.111	0	0	0.431	0.472
EGFR	POSTN	9606.ENSP00000275493	9606.ENSP00000369071	0	0	0	0	0.107	0	0	0.438	0.477
EGFR	AGER	9606.ENSP00000275493	9606.ENSP00000364210	0	0	0	0	0	0.295	0	0.293	0.48
EGFR	CCN1	9606.ENSP00000275493	9606.ENSP00000398736	0	0	0	0	0.184	0	0	0.39	0.481
EGFR	TRPV1	9606.ENSP00000275493	9606.ENSP00000459962	0	0	0	0	0.044	0.292	0	0.314	0.495
EGFR	MMP12	9606.ENSP00000275493	9606.ENSP00000458585	0	0	0	0	0	0	0	0.513	0.513
EGFR	DNMT1	9606.ENSP00000275493	9606.ENSP00000352516	0	0	0	0	0.042	0.103	0	0.48	0.514
EGFR	IRF4	9606.ENSP00000275493	9606.ENSP00000370343	0	0	0	0	0.06	0	0	0.515	0.525
EGFR	FOXM1	9606.ENSP00000275493	9606.ENSP00000342307	0	0	0	0	0.054	0	0	0.559	0.565
EGFR	COL4A1	9606.ENSP00000275493	9606.ENSP00000364979	0	0	0	0	0.147	0	0	0.516	0.569
EGFR	SMAD3	9606.ENSP00000275493	9606.ENSP00000332973	0	0	0	0	0.103	0	0	0.56	0.589
EGFR	COL1A2	9606.ENSP00000275493	9606.ENSP00000297268	0	0	0	0	0.086	0.1	0	0.543	0.591
EGFR	SOD2	9606.ENSP00000275493	9606.ENSP00000446252	0	0	0	0	0.042	0.078	0	0.586	0.603
EGFR	PPARD	9606.ENSP00000275493	9606.ENSP00000310928	0	0	0	0	0.048	0.092	0	0.579	0.604
EGFR	CYCS	9606.ENSP00000275493	9606.ENSP00000307786	0	0	0	0	0.042	0.078	0	0.588	0.605
EGFR	TGFBR2	9606.ENSP00000275493	9606.ENSP00000351905	0	0	0	0	0.066	0.091	0	0.574	0.606
EGFR	FOXO3	9606.ENSP00000275493	9606.ENSP00000339527	0	0	0	0	0.044	0.1	0	0.604	0.629
EGFR	ELN	9606.ENSP00000275493	9606.ENSP00000351807	0	0	0	0	0.055	0	0	0.625	0.63
EGFR	BGN	9606.ENSP00000275493	9606.ENSP00000327336	0	0	0	0	0.109	0.094	0	0.578	0.63
EGFR	VIM	9606.ENSP00000275493	9606.ENSP00000446007	0	0	0	0	0.062	0.292	0	0.521	0.655
EGFR	NFE2L2	9606.ENSP00000275493	9606.ENSP00000380252	0	0	0	0	0.055	0	0	0.687	0.691
EGFR	MMP1	9606.ENSP00000275493	9606.ENSP00000322788	0	0	0	0	0.08	0	0	0.681	0.694
EGFR	TERT	9606.ENSP00000275493	9606.ENSP00000309572	0	0	0	0	0	0	0	0.697	0.697
EGFR	MMP3	9606.ENSP00000275493	9606.ENSP00000299855	0	0	0	0	0.073	0	0.5	0.479	0.737
EGFR	EZH2	9606.ENSP00000275493	9606.ENSP00000320147	0	0	0	0	0	0	0	0.741	0.741
EGFR	TXN	9606.ENSP00000275493	9606.ENSP00000363641	0	0	0	0	0.047	0.604	0	0.372	0.742
EGFR	BSG	9606.ENSP00000275493	9606.ENSP00000333769	0	0	0	0	0.054	0.067	0	0.733	0.744
EGFR	CASP3	9606.ENSP00000275493	9606.ENSP00000311032	0	0	0	0	0.061	0	0	0.741	0.747
EGFR	CDKN1A	9606.ENSP00000275493	9606.ENSP00000384849	0	0	0	0	0.061	0	0	0.746	0.752
EGFR	SPRY1	9606.ENSP00000275493	9606.ENSP00000481675	0	0	0	0	0	0	0.5	0.527	0.753
EGFR	ESR2	9606.ENSP00000275493	9606.ENSP00000343925	0	0	0	0	0	0.329	0	0.65	0.755
EGFR	MMP14	9606.ENSP00000275493	9606.ENSP00000308208	0	0	0	0	0.161	0.163	0	0.721	0.787
EGFR	IL15	9606.ENSP00000275493	9606.ENSP00000296545	0	0	0	0	0	0	0.65	0.435	0.793
EGFR	CCN2	9606.ENSP00000275493	9606.ENSP00000356954	0	0	0	0	0.146	0.292	0	0.694	0.799
EGFR	MMP9	9606.ENSP00000275493	9606.ENSP00000361405	0	0	0	0	0.055	0	0	0.825	0.827
EGFR	MAPK8	9606.ENSP00000275493	9606.ENSP00000378974	0	0	0	0.567	0.047	0.621	0	0.567	0.83
EGFR	PTGS2	9606.ENSP00000275493	9606.ENSP00000356438	0	0	0	0	0.068	0	0	0.831	0.836
EGFR	PPARG	9606.ENSP00000275493	9606.ENSP00000287820	0	0	0	0	0.112	0.329	0	0.758	0.843
EGFR	AR	9606.ENSP00000275493	9606.ENSP00000363822	0	0	0	0	0	0.536	0	0.72	0.864
EGFR	JUN	9606.ENSP00000275493	9606.ENSP00000360266	0	0	0	0	0.059	0.25	0	0.832	0.871
EGFR	BDNF	9606.ENSP00000275493	9606.ENSP00000414303	0	0	0	0	0.107	0	0.65	0.639	0.877
EGFR	APP	9606.ENSP00000275493	9606.ENSP00000284981	0	0	0	0	0.106	0.621	0	0.701	0.889
EGFR	TNF	9606.ENSP00000275493	9606.ENSP00000398698	0	0	0	0	0	0	0	0.89	0.89
EGFR	NGF	9606.ENSP00000275493	9606.ENSP00000358525	0	0	0	0	0.086	0	0.65	0.691	0.892
EGFR	CDKN2A	9606.ENSP00000275493	9606.ENSP00000418915	0	0	0	0	0.069	0.045	0	0.906	0.91
EGFR	HIF1A	9606.ENSP00000275493	9606.ENSP00000437955	0	0	0	0	0.055	0	0.5	0.873	0.934
EGFR	FOS	9606.ENSP00000275493	9606.ENSP00000306245	0	0	0	0	0.086	0.591	0.4	0.765	0.94
EGFR	IL6	9606.ENSP00000275493	9606.ENSP00000385675	0	0	0	0	0.042	0	0.65	0.943	0.979
EGFR	ESR1	9606.ENSP00000275493	9606.ENSP00000405330	0	0	0	0	0	0.583	0	0.974	0.988
EGFR	IGF1	9606.ENSP00000275493	9606.ENSP00000376637	0	0	0	0	0	0	0.9	0.919	0.991
EGFR	CAV1	9606.ENSP00000275493	9606.ENSP00000339191	0	0	0	0	0.206	0.882	0.8	0.986	0.999
ELN	DCN	9606.ENSP00000351807	9606.ENSP00000052754	0	0	0	0	0.162	0.292	0	0.99	0.993
ELN	SIRT1	9606.ENSP00000351807	9606.ENSP00000212015	0	0	0	0	0.103	0.081	0	0.356	0.422
ELN	TIMP1	9606.ENSP00000351807	9606.ENSP00000218388	0	0	0	0	0	0	0	0.696	0.696
ELN	MMP2	9606.ENSP00000351807	9606.ENSP00000219070	0	0	0	0	0.146	0	0	0.858	0.873
ELN	TGFB1	9606.ENSP00000351807	9606.ENSP00000221930	0	0	0	0	0.056	0	0	0.839	0.842
ELN	COL1A1	9606.ENSP00000351807	9606.ENSP00000225964	0	0	0	0	0.213	0	0	0.849	0.876
ELN	LOX	9606.ENSP00000351807	9606.ENSP00000231004	0	0	0	0	0.11	0.737	0.4	0.952	0.992
ELN	SPARC	9606.ENSP00000351807	9606.ENSP00000231061	0	0	0	0	0.121	0	0	0.506	0.547
ELN	PI3	9606.ENSP00000351807	9606.ENSP00000243924	0	0	0	0	0.042	0	0	0.632	0.632
ELN	MMP13	9606.ENSP00000351807	9606.ENSP00000260302	0	0	0	0	0.055	0	0	0.71	0.714
ELN	SMAD2	9606.ENSP00000351807	9606.ENSP00000262160	0	0	0	0	0	0	0	0.516	0.516
ELN	IL1A	9606.ENSP00000351807	9606.ENSP00000263339	0	0	0	0	0	0	0	0.479	0.479
ELN	IL1B	9606.ENSP00000351807	9606.ENSP00000263341	0	0	0	0	0	0	0	0.597	0.597
ELN	TP53	9606.ENSP00000351807	9606.ENSP00000269305	0	0	0	0	0.056	0	0	0.394	0.403
ELN	EGFR	9606.ENSP00000351807	9606.ENSP00000275493	0	0	0	0	0.055	0	0	0.625	0.63
ELN	COL1A2	9606.ENSP00000351807	9606.ENSP00000297268	0	0	0	0	0.234	0	0	0.722	0.777
ELN	MMP3	9606.ENSP00000351807	9606.ENSP00000299855	0	0	0	0	0.061	0	0	0.862	0.864
ELN	COL3A1	9606.ENSP00000351807	9606.ENSP00000304408	0	0	0	0	0.187	0	0	0.85	0.872
ELN	HAS2	9606.ENSP00000351807	9606.ENSP00000306991	0	0	0	0	0.047	0	0	0.445	0.449
ELN	MMP14	9606.ENSP00000351807	9606.ENSP00000308208	0	0	0	0	0.055	0	0	0.581	0.587
ELN	CASP3	9606.ENSP00000351807	9606.ENSP00000311032	0	0	0	0	0	0	0	0.442	0.442
ELN	MMP1	9606.ENSP00000351807	9606.ENSP00000322788	0	0	0	0	0.055	0	0	0.796	0.798
ELN	BGN	9606.ENSP00000351807	9606.ENSP00000327336	0	0	0	0	0.213	0.292	0	0.984	0.99
ELN	SMAD3	9606.ENSP00000351807	9606.ENSP00000332973	0	0	0	0	0	0	0	0.475	0.475
ELN	FBLN5	9606.ENSP00000351807	9606.ENSP00000345008	0	0	0	0	0.127	0.437	0.5	0.997	0.999
ELN	COL4A1	9606.ENSP00000351807	9606.ENSP00000364979	0	0	0	0	0.066	0	0	0.4	0.416
ELN	JUN	9606.ENSP00000351807	9606.ENSP00000360266	0	0	0	0	0	0	0	0.421	0.421
ELN	HIF1A	9606.ENSP00000351807	9606.ENSP00000437955	0	0	0	0	0.06	0	0	0.445	0.455
ELN	IGF1	9606.ENSP00000351807	9606.ENSP00000376637	0	0	0	0	0.105	0	0	0.448	0.484
ELN	TAGLN	9606.ENSP00000351807	9606.ENSP00000376678	0	0	0	0	0.109	0	0	0.521	0.554
ELN	TNF	9606.ENSP00000351807	9606.ENSP00000398698	0	0	0	0	0.044	0	0	0.591	0.592
ELN	CCN2	9606.ENSP00000351807	9606.ENSP00000356954	0	0	0	0	0.073	0	0	0.582	0.596
ELN	IL6	9606.ENSP00000351807	9606.ENSP00000385675	0	0	0	0	0	0	0	0.602	0.602
ELN	COL5A1	9606.ENSP00000351807	9606.ENSP00000360882	0	0	0	0	0.156	0	0	0.584	0.634
ELN	TGFBR2	9606.ENSP00000351807	9606.ENSP00000351905	0	0	0	0	0.047	0	0	0.693	0.694
ELN	POSTN	9606.ENSP00000351807	9606.ENSP00000369071	0	0	0	0	0.098	0	0	0.704	0.721
ELN	MMP12	9606.ENSP00000351807	9606.ENSP00000458585	0	0	0	0	0.061	0.292	0	0.943	0.958
ELN	MMP9	9606.ENSP00000351807	9606.ENSP00000361405	0	0	0	0	0.05	0.292	0	0.972	0.979
ELN	MFAP2	9606.ENSP00000351807	9606.ENSP00000364685	0	0	0	0	0.183	0	0.5	0.991	0.996
EP300	SIRT1	9606.ENSP00000263253	9606.ENSP00000212015	0	0	0	0	0.138	0.698	0	0.902	0.972
EP300	MAPK1	9606.ENSP00000263253	9606.ENSP00000215832	0	0	0	0	0.082	0.51	0	0.629	0.818
EP300	GZMB	9606.ENSP00000263253	9606.ENSP00000216341	0	0	0	0	0.045	0	0.5	0.185	0.577
EP300	TGFB1	9606.ENSP00000263253	9606.ENSP00000221930	0	0	0	0	0.042	0.091	0.4	0.652	0.793
EP300	NFKB1	9606.ENSP00000263253	9606.ENSP00000226574	0	0	0	0	0.058	0.833	0.5	0.981	0.998
EP300	MAPK14	9606.ENSP00000263253	9606.ENSP00000229795	0	0	0	0	0.049	0.51	0	0.489	0.741
EP300	NR3C1	9606.ENSP00000263253	9606.ENSP00000231509	0	0	0	0	0.049	0.755	0	0.663	0.914
EP300	AHR	9606.ENSP00000263253	9606.ENSP00000242057	0	0	0	0	0.049	0.591	0	0.147	0.639
EP300	SMAD2	9606.ENSP00000263253	9606.ENSP00000262160	0	0	0	0	0.08	0.774	0.5	0.893	0.987
EP300	TERT	9606.ENSP00000263253	9606.ENSP00000309572	0	0	0	0	0	0	0	0.401	0.401
EP300	BDNF	9606.ENSP00000263253	9606.ENSP00000414303	0	0	0	0	0	0	0	0.405	0.405
EP300	PRKAA1	9606.ENSP00000263253	9606.ENSP00000346148	0	0	0	0	0.096	0.292	0	0.146	0.406
EP300	CASP3	9606.ENSP00000263253	9606.ENSP00000311032	0	0	0	0	0.062	0	0	0.413	0.426
EP300	CCN2	9606.ENSP00000263253	9606.ENSP00000356954	0	0	0	0	0	0.242	0	0.319	0.462
EP300	IL6	9606.ENSP00000263253	9606.ENSP00000385675	0	0	0	0	0	0	0	0.48	0.48
EP300	IL1A	9606.ENSP00000263253	9606.ENSP00000263339	0	0	0	0	0	0.292	0	0.308	0.489
EP300	PIK3CA	9606.ENSP00000263253	9606.ENSP00000263967	0	0	0	0	0.067	0	0	0.513	0.526
EP300	SIRT6	9606.ENSP00000263253	9606.ENSP00000337332	0	0	0	0	0	0.088	0	0.53	0.553
EP300	EGFR	9606.ENSP00000263253	9606.ENSP00000275493	0	0	0	0	0.042	0.189	0	0.512	0.588
EP300	COL1A2	9606.ENSP00000263253	9606.ENSP00000297268	0	0	0	0	0	0	0.5	0.248	0.607
EP300	NQO1	9606.ENSP00000263253	9606.ENSP00000319788	0	0	0	0	0.042	0	0.5	0.251	0.61
EP300	TGFBR2	9606.ENSP00000263253	9606.ENSP00000351905	0	0	0	0	0.056	0.047	0	0.602	0.611
EP300	DNMT1	9606.ENSP00000263253	9606.ENSP00000352516	0	0	0	0	0.06	0.074	0	0.603	0.625
EP300	TNF	9606.ENSP00000263253	9606.ENSP00000398698	0	0	0	0	0.047	0.292	0	0.507	0.638
EP300	PPARD	9606.ENSP00000263253	9606.ENSP00000310928	0	0	0	0	0.067	0.499	0	0.295	0.642
EP300	PTGS2	9606.ENSP00000263253	9606.ENSP00000356438	0	0	0	0	0.044	0.512	0	0.393	0.692
EP300	MAPK8	9606.ENSP00000263253	9606.ENSP00000378974	0	0	0	0	0.082	0.292	0	0.576	0.7
EP300	IL1B	9606.ENSP00000263253	9606.ENSP00000263341	0	0	0	0	0	0.292	0	0.608	0.71
EP300	IRF4	9606.ENSP00000263253	9606.ENSP00000370343	0	0	0	0	0	0.192	0	0.662	0.715
EP300	ESR2	9606.ENSP00000263253	9606.ENSP00000343925	0	0	0	0	0	0.563	0	0.586	0.811
EP300	TXN	9606.ENSP00000263253	9606.ENSP00000363641	0	0	0	0	0.042	0	0.75	0.307	0.819
EP300	PPARA	9606.ENSP00000263253	9606.ENSP00000385523	0	0	0	0	0.049	0.636	0	0.547	0.829
EP300	CDKN2A	9606.ENSP00000263253	9606.ENSP00000418915	0	0	0	0	0.042	0.133	0.5	0.702	0.859
EP300	MITF	9606.ENSP00000263253	9606.ENSP00000391803	0	0	0	0	0	0.294	0	0.834	0.877
EP300	HDAC4	9606.ENSP00000263253	9606.ENSP00000264606	0	0	0	0	0.06	0.09	0.5	0.767	0.887
EP300	CDKN1A	9606.ENSP00000263253	9606.ENSP00000384849	0	0	0	0	0	0.719	0	0.728	0.92
EP300	NFE2L2	9606.ENSP00000263253	9606.ENSP00000380252	0	0	0	0	0.121	0.328	0.7	0.67	0.933
EP300	AR	9606.ENSP00000263253	9606.ENSP00000363822	0	0	0	0	0.043	0.843	0	0.71	0.952
EP300	FOXM1	9606.ENSP00000263253	9606.ENSP00000342307	0	0	0	0	0.044	0.396	0.9	0.351	0.957
EP300	APP	9606.ENSP00000263253	9606.ENSP00000284981	0	0	0	0	0.067	0	0	0.958	0.959
EP300	EZH2	9606.ENSP00000263253	9606.ENSP00000320147	0	0	0	0	0.069	0.593	0.5	0.828	0.963
EP300	FOS	9606.ENSP00000263253	9606.ENSP00000306245	0	0	0	0	0.067	0.74	0.5	0.737	0.964
EP300	PPARGC1A	9606.ENSP00000263253	9606.ENSP00000264867	0	0	0	0	0.063	0.292	0.8	0.935	0.99
EP300	FOXO3	9606.ENSP00000263253	9606.ENSP00000339527	0	0	0	0	0.143	0.666	0.7	0.909	0.991
EP300	ESR1	9606.ENSP00000263253	9606.ENSP00000405330	0	0	0	0	0	0.926	0.5	0.943	0.997
EP300	PPARG	9606.ENSP00000263253	9606.ENSP00000287820	0	0	0	0	0	0.86	0.5	0.963	0.997
EP300	TP53	9606.ENSP00000263253	9606.ENSP00000269305	0	0	0	0	0.049	0.999	0.9	0.998	0.999
EP300	JUN	9606.ENSP00000263253	9606.ENSP00000360266	0	0	0	0	0.044	0.885	0.5	0.991	0.999
EP300	HIF1A	9606.ENSP00000263253	9606.ENSP00000437955	0	0	0	0	0.082	0.999	0.9	0.996	0.999
EP300	SMAD3	9606.ENSP00000263253	9606.ENSP00000332973	0	0	0	0	0.062	0.926	0.5	0.992	0.999
ESR1	HSD17B2	9606.ENSP00000405330	9606.ENSP00000199936	0	0	0	0	0	0.045	0	0.512	0.514
ESR1	SIRT1	9606.ENSP00000405330	9606.ENSP00000212015	0	0	0	0	0	0.31	0	0.629	0.733
ESR1	MAPK1	9606.ENSP00000405330	9606.ENSP00000215832	0	0	0	0	0	0.625	0.9	0.681	0.987
ESR1	HMOX1	9606.ENSP00000405330	9606.ENSP00000216117	0	0	0	0	0	0	0	0.409	0.409
ESR1	MMP2	9606.ENSP00000405330	9606.ENSP00000219070	0	0	0	0	0.042	0	0	0.579	0.58
ESR1	TGFB1	9606.ENSP00000405330	9606.ENSP00000221930	0	0	0	0	0	0	0	0.614	0.614
ESR1	COL1A1	9606.ENSP00000405330	9606.ENSP00000225964	0	0	0	0	0.042	0.077	0	0.421	0.443
ESR1	NFKB1	9606.ENSP00000405330	9606.ENSP00000226574	0	0	0	0	0	0.51	0	0.916	0.957
ESR1	MAPK14	9606.ENSP00000405330	9606.ENSP00000229795	0	0	0	0	0	0	0.9	0.561	0.954
ESR1	LOX	9606.ENSP00000405330	9606.ENSP00000231004	0	0	0	0	0	0.05	0	0.51	0.514
ESR1	NR3C1	9606.ENSP00000405330	9606.ENSP00000231509	0	0	0	0.656	0	0	0.5	0.802	0.896
ESR1	AHR	9606.ENSP00000405330	9606.ENSP00000242057	0	0	0	0	0.059	0.833	0	0.45	0.906
ESR1	SMAD2	9606.ENSP00000405330	9606.ENSP00000262160	0	0	0	0	0	0.512	0	0.666	0.83
ESR1	EP300	9606.ENSP00000405330	9606.ENSP00000263253	0	0	0	0	0	0.926	0.5	0.943	0.997
ESR1	IL1A	9606.ENSP00000405330	9606.ENSP00000263339	0	0	0	0	0.051	0	0	0.471	0.476
ESR1	IL1B	9606.ENSP00000405330	9606.ENSP00000263341	0	0	0	0	0.051	0	0	0.819	0.82
ESR1	PIK3CA	9606.ENSP00000405330	9606.ENSP00000263967	0	0	0	0	0	0.51	0.4	0.817	0.941
ESR1	HDAC4	9606.ENSP00000405330	9606.ENSP00000264606	0	0	0	0	0.046	0.512	0	0.375	0.683
ESR1	PPARGC1A	9606.ENSP00000405330	9606.ENSP00000264867	0	0	0	0	0.055	0.674	0.5	0.891	0.98
ESR1	TP53	9606.ENSP00000405330	9606.ENSP00000269305	0	0	0	0	0	0.735	0	0.974	0.992
ESR1	SOD1	9606.ENSP00000405330	9606.ENSP00000270142	0	0	0	0	0.056	0	0	0.392	0.401
ESR1	EGFR	9606.ENSP00000405330	9606.ENSP00000275493	0	0	0	0	0	0.583	0	0.974	0.988
ESR1	APP	9606.ENSP00000405330	9606.ENSP00000284981	0	0	0	0	0	0	0	0.435	0.435
ESR1	PPARG	9606.ENSP00000405330	9606.ENSP00000287820	0	0	0	0.604	0.059	0	0	0.79	0.794
ESR1	MMP3	9606.ENSP00000405330	9606.ENSP00000299855	0	0	0	0	0	0	0	0.409	0.409
ESR1	MTNR1A	9606.ENSP00000405330	9606.ENSP00000302811	0	0	0	0	0.042	0	0	0.42	0.42
ESR1	FOS	9606.ENSP00000405330	9606.ENSP00000306245	0	0	0	0	0.044	0.522	0.9	0.994	0.999
ESR1	CYCS	9606.ENSP00000405330	9606.ENSP00000307786	0	0	0	0	0.051	0	0	0.536	0.541
ESR1	TERT	9606.ENSP00000405330	9606.ENSP00000309572	0	0	0	0	0	0	0	0.553	0.553
ESR1	CASP3	9606.ENSP00000405330	9606.ENSP00000311032	0	0	0	0	0.046	0	0	0.691	0.692
ESR1	EZH2	9606.ENSP00000405330	9606.ENSP00000320147	0	0	0	0	0.048	0.32	0	0.879	0.915
ESR1	MMP1	9606.ENSP00000405330	9606.ENSP00000322788	0	0	0	0	0	0	0	0.41	0.41
ESR1	SMAD3	9606.ENSP00000405330	9606.ENSP00000332973	0	0	0	0	0.042	0.294	0	0.783	0.84
ESR1	CAV1	9606.ENSP00000405330	9606.ENSP00000339191	0	0	0	0	0.053	0.624	0.5	0.992	0.998
ESR1	FOXO3	9606.ENSP00000405330	9606.ENSP00000339527	0	0	0	0	0	0.63	0	0.736	0.898
ESR1	FOXM1	9606.ENSP00000405330	9606.ENSP00000342307	0	0	0	0	0	0.301	0	0.712	0.79
ESR1	ESR2	9606.ENSP00000405330	9606.ENSP00000343925	0	0	0.062	0.923	0.042	0.83	0.9	0.934	0.998
ESR1	TGFBR2	9606.ENSP00000405330	9606.ENSP00000351905	0	0	0	0	0.055	0.071	0	0.617	0.634
ESR1	DNMT1	9606.ENSP00000405330	9606.ENSP00000352516	0	0	0	0	0	0.091	0	0.605	0.625
ESR1	PTGS2	9606.ENSP00000405330	9606.ENSP00000356438	0	0	0	0	0.047	0	0	0.672	0.674
ESR1	CCN2	9606.ENSP00000405330	9606.ENSP00000356954	0	0	0	0	0.055	0.292	0	0.574	0.69
ESR1	NGF	9606.ENSP00000405330	9606.ENSP00000358525	0	0	0	0	0	0	0	0.628	0.628
ESR1	JUN	9606.ENSP00000405330	9606.ENSP00000360266	0	0	0	0	0	0.631	0.9	0.995	0.999
ESR1	MMP9	9606.ENSP00000405330	9606.ENSP00000361405	0	0	0	0	0.074	0	0	0.763	0.772
ESR1	TXN	9606.ENSP00000405330	9606.ENSP00000363641	0	0	0	0	0	0	0	0.436	0.436
ESR1	AR	9606.ENSP00000405330	9606.ENSP00000363822	0	0	0	0.651	0.172	0	0	0.978	0.981
ESR1	AGER	9606.ENSP00000405330	9606.ENSP00000364210	0	0	0	0	0	0.064	0	0.517	0.528
ESR1	IGF1	9606.ENSP00000405330	9606.ENSP00000376637	0	0	0	0	0.062	0	0	0.964	0.964
ESR1	TAGLN	9606.ENSP00000405330	9606.ENSP00000376678	0	0	0	0	0.05	0.053	0	0.388	0.401
ESR1	MAPK8	9606.ENSP00000405330	9606.ENSP00000378974	0	0	0	0	0	0	0.9	0.659	0.964
ESR1	NFE2L2	9606.ENSP00000405330	9606.ENSP00000380252	0	0	0	0	0	0	0	0.449	0.449
ESR1	CDKN1A	9606.ENSP00000405330	9606.ENSP00000384849	0	0	0	0	0	0.625	0	0.597	0.842
ESR1	PPARA	9606.ENSP00000405330	9606.ENSP00000385523	0	0	0	0.602	0.059	0	0	0.61	0.618
ESR1	IL6	9606.ENSP00000405330	9606.ENSP00000385675	0	0	0	0	0.054	0	0	0.789	0.792
ESR1	TNF	9606.ENSP00000405330	9606.ENSP00000398698	0	0	0	0	0.055	0	0	0.647	0.652
ESR1	CCN1	9606.ENSP00000405330	9606.ENSP00000398736	0	0	0	0	0.055	0	0	0.594	0.599
ESR1	PPIA	9606.ENSP00000405330	9606.ENSP00000419425	0	0	0	0	0.046	0.292	0	0.286	0.475
ESR1	VIM	9606.ENSP00000405330	9606.ENSP00000446007	0	0	0	0	0.074	0.05	0	0.49	0.512
ESR1	SFRP4	9606.ENSP00000405330	9606.ENSP00000410715	0	0	0	0	0.054	0	0	0.519	0.525
ESR1	BDNF	9606.ENSP00000405330	9606.ENSP00000414303	0	0	0	0	0	0	0	0.562	0.562
ESR1	CDKN2A	9606.ENSP00000405330	9606.ENSP00000418915	0	0	0	0	0	0	0	0.667	0.667
ESR1	HIF1A	9606.ENSP00000405330	9606.ENSP00000437955	0	0	0	0	0.067	0.636	0	0.861	0.948
ESR2	HSD17B2	9606.ENSP00000343925	9606.ENSP00000199936	0	0	0	0	0	0.045	0	0.572	0.574
ESR2	SIRT1	9606.ENSP00000343925	9606.ENSP00000212015	0	0	0	0	0	0.052	0	0.472	0.479
ESR2	MAPK1	9606.ENSP00000343925	9606.ENSP00000215832	0	0	0	0	0	0.292	0.9	0.332	0.948
ESR2	MMP2	9606.ENSP00000343925	9606.ENSP00000219070	0	0	0	0	0	0	0	0.4	0.4
ESR2	TGFB1	9606.ENSP00000343925	9606.ENSP00000221930	0	0	0	0	0	0	0	0.442	0.442
ESR2	COL1A1	9606.ENSP00000343925	9606.ENSP00000225964	0	0	0	0	0	0.077	0	0.423	0.444
ESR2	NFKB1	9606.ENSP00000343925	9606.ENSP00000226574	0	0	0	0	0	0	0	0.442	0.442
ESR2	MAPK14	9606.ENSP00000343925	9606.ENSP00000229795	0	0	0	0	0	0	0.9	0.247	0.921
ESR2	AHR	9606.ENSP00000343925	9606.ENSP00000242057	0	0	0	0	0.059	0.045	0	0.496	0.507
ESR2	EP300	9606.ENSP00000343925	9606.ENSP00000263253	0	0	0	0	0	0.563	0	0.586	0.811
ESR2	IL1B	9606.ENSP00000343925	9606.ENSP00000263341	0	0	0	0	0.051	0	0	0.506	0.511
ESR2	PIK3CA	9606.ENSP00000343925	9606.ENSP00000263967	0	0	0	0	0	0	0.4	0.322	0.575
ESR2	PPARGC1A	9606.ENSP00000343925	9606.ENSP00000264867	0	0	0	0	0.055	0.263	0	0.608	0.703
ESR2	TP53	9606.ENSP00000343925	9606.ENSP00000269305	0	0	0	0	0	0	0	0.783	0.783
ESR2	EGFR	9606.ENSP00000343925	9606.ENSP00000275493	0	0	0	0	0	0.329	0	0.65	0.755
ESR2	RPS3	9606.ENSP00000343925	9606.ENSP00000278572	0	0	0	0	0	0.137	0	0.435	0.492
ESR2	PPARG	9606.ENSP00000343925	9606.ENSP00000287820	0	0	0	0.583	0.059	0	0	0.533	0.542
ESR2	FOS	9606.ENSP00000343925	9606.ENSP00000306245	0	0	0	0	0	0.095	0.9	0.611	0.961
ESR2	CYCS	9606.ENSP00000343925	9606.ENSP00000307786	0	0	0	0	0.051	0.08	0	0.401	0.431
ESR2	CASP3	9606.ENSP00000343925	9606.ENSP00000311032	0	0	0	0	0.046	0	0	0.54	0.543
ESR2	SMAD3	9606.ENSP00000343925	9606.ENSP00000332973	0	0	0	0	0	0.045	0	0.551	0.553
ESR2	CAV1	9606.ENSP00000343925	9606.ENSP00000339191	0	0	0	0	0.053	0.049	0.5	0.945	0.971
ESR2	FOXO3	9606.ENSP00000343925	9606.ENSP00000339527	0	0	0	0	0	0.301	0	0.597	0.707
ESR2	PPARA	9606.ENSP00000343925	9606.ENSP00000385523	0	0	0	0.591	0.059	0	0	0.425	0.435
ESR2	CCN2	9606.ENSP00000343925	9606.ENSP00000356954	0	0	0	0	0.055	0.292	0	0.263	0.463
ESR2	AGER	9606.ENSP00000343925	9606.ENSP00000364210	0	0	0	0	0	0.064	0	0.464	0.476
ESR2	MMP9	9606.ENSP00000343925	9606.ENSP00000361405	0	0	0	0	0.074	0	0	0.495	0.512
ESR2	TXN	9606.ENSP00000343925	9606.ENSP00000363641	0	0	0	0	0	0	0	0.521	0.521
ESR2	TNF	9606.ENSP00000343925	9606.ENSP00000398698	0	0	0	0	0.055	0	0	0.519	0.526
ESR2	BDNF	9606.ENSP00000343925	9606.ENSP00000414303	0	0	0	0	0	0	0	0.526	0.526
ESR2	PTGS2	9606.ENSP00000343925	9606.ENSP00000356438	0	0	0	0	0.047	0	0	0.527	0.53
ESR2	IL6	9606.ENSP00000343925	9606.ENSP00000385675	0	0	0	0	0.054	0	0	0.548	0.554
ESR2	AR	9606.ENSP00000343925	9606.ENSP00000363822	0	0	0	0.668	0.102	0	0	0.56	0.588
ESR2	DNMT1	9606.ENSP00000343925	9606.ENSP00000352516	0	0	0	0	0	0.095	0	0.62	0.642
ESR2	HIF1A	9606.ENSP00000343925	9606.ENSP00000437955	0	0	0	0	0.067	0.071	0	0.656	0.676
ESR2	IGF1	9606.ENSP00000343925	9606.ENSP00000376637	0	0	0	0	0.043	0	0	0.731	0.731
ESR2	MAPK8	9606.ENSP00000343925	9606.ENSP00000378974	0	0	0	0	0	0	0.9	0.269	0.923
ESR2	JUN	9606.ENSP00000343925	9606.ENSP00000360266	0	0	0	0	0	0.057	0.9	0.686	0.967
ESR2	ESR1	9606.ENSP00000343925	9606.ENSP00000405330	0	0	0.062	0.923	0.042	0.83	0.9	0.934	0.998
EZH2	SIRT1	9606.ENSP00000320147	9606.ENSP00000212015	0	0	0	0	0.049	0.646	0.36	0.766	0.942
EZH2	MMP2	9606.ENSP00000320147	9606.ENSP00000219070	0	0	0	0	0.062	0	0	0.431	0.443
EZH2	TGFB1	9606.ENSP00000320147	9606.ENSP00000221930	0	0	0	0	0	0	0	0.451	0.451
EZH2	NFKB1	9606.ENSP00000320147	9606.ENSP00000226574	0	0	0	0	0.05	0.106	0	0.67	0.695
EZH2	SMAD2	9606.ENSP00000320147	9606.ENSP00000262160	0	0	0	0	0.055	0.292	0	0.404	0.566
EZH2	EP300	9606.ENSP00000320147	9606.ENSP00000263253	0	0	0	0	0.069	0.593	0.5	0.828	0.963
EZH2	IL1A	9606.ENSP00000320147	9606.ENSP00000263339	0	0	0	0	0	0.292	0	0.231	0.432
EZH2	IL1B	9606.ENSP00000320147	9606.ENSP00000263341	0	0	0	0	0.047	0.292	0	0.35	0.523
EZH2	PIK3CA	9606.ENSP00000320147	9606.ENSP00000263967	0	0	0	0	0.053	0	0	0.517	0.523
EZH2	HDAC4	9606.ENSP00000320147	9606.ENSP00000264606	0.042	0	0	0	0.061	0.127	0	0.707	0.739
EZH2	TP53	9606.ENSP00000320147	9606.ENSP00000269305	0	0	0	0	0.085	0.13	0.5	0.776	0.899
EZH2	EGFR	9606.ENSP00000320147	9606.ENSP00000275493	0	0	0	0	0	0	0	0.741	0.741
EZH2	PPARG	9606.ENSP00000320147	9606.ENSP00000287820	0	0	0	0	0.056	0.311	0.5	0.397	0.778
EZH2	FOS	9606.ENSP00000320147	9606.ENSP00000306245	0	0	0	0	0.05	0.07	0	0.55	0.567
EZH2	TERT	9606.ENSP00000320147	9606.ENSP00000309572	0	0	0	0	0.104	0	0	0.523	0.555
EZH2	CASP3	9606.ENSP00000320147	9606.ENSP00000311032	0	0	0	0	0.097	0.046	0	0.486	0.519
EZH2	SIRT6	9606.ENSP00000320147	9606.ENSP00000337332	0	0	0	0	0	0.096	0	0.377	0.413
EZH2	FOXO3	9606.ENSP00000320147	9606.ENSP00000339527	0	0	0	0	0.052	0.069	0	0.427	0.45
EZH2	TNF	9606.ENSP00000320147	9606.ENSP00000398698	0	0	0	0	0.087	0.071	0	0.446	0.489
EZH2	TET3	9606.ENSP00000320147	9606.ENSP00000386869	0	0	0	0	0.052	0	0	0.494	0.5
EZH2	IRF4	9606.ENSP00000320147	9606.ENSP00000370343	0	0	0	0	0.05	0.069	0	0.483	0.503
EZH2	BDNF	9606.ENSP00000320147	9606.ENSP00000414303	0	0	0	0	0	0	0	0.577	0.577
EZH2	SMAD3	9606.ENSP00000320147	9606.ENSP00000332973	0	0	0	0	0.055	0.044	0	0.625	0.631
EZH2	IL6	9606.ENSP00000320147	9606.ENSP00000385675	0	0	0	0	0.074	0.074	0	0.642	0.666
EZH2	MMP9	9606.ENSP00000320147	9606.ENSP00000361405	0	0	0	0	0.073	0	0	0.661	0.673
EZH2	HIF1A	9606.ENSP00000320147	9606.ENSP00000437955	0	0	0	0	0.066	0.047	0	0.706	0.715
EZH2	CDKN1A	9606.ENSP00000320147	9606.ENSP00000384849	0	0	0	0	0.044	0	0	0.738	0.739
EZH2	FOXM1	9606.ENSP00000320147	9606.ENSP00000342307	0	0	0	0	0.345	0.312	0	0.547	0.778
EZH2	CDKN2A	9606.ENSP00000320147	9606.ENSP00000418915	0	0	0	0	0.055	0.106	0	0.796	0.813
EZH2	JUN	9606.ENSP00000320147	9606.ENSP00000360266	0	0	0	0	0	0	0.5	0.717	0.852
EZH2	ESR1	9606.ENSP00000320147	9606.ENSP00000405330	0	0	0	0	0.048	0.32	0	0.879	0.915
EZH2	AR	9606.ENSP00000320147	9606.ENSP00000363822	0	0	0	0	0.054	0.635	0	0.941	0.978
EZH2	DNMT1	9606.ENSP00000320147	9606.ENSP00000352516	0	0	0	0	0.253	0.826	0.5	0.997	0.999
FBLN5	DCN	9606.ENSP00000345008	9606.ENSP00000052754	0	0	0	0	0.305	0.099	0	0.398	0.59
FBLN5	MMP2	9606.ENSP00000345008	9606.ENSP00000219070	0	0	0	0	0.112	0	0	0.403	0.447
FBLN5	COL1A1	9606.ENSP00000345008	9606.ENSP00000225964	0	0	0	0	0.187	0.091	0	0.45	0.558
FBLN5	LOX	9606.ENSP00000345008	9606.ENSP00000231004	0	0	0	0	0.163	0.456	0.4	0.9	0.969
FBLN5	COL1A2	9606.ENSP00000345008	9606.ENSP00000297268	0	0	0	0	0.208	0.091	0	0.624	0.705
FBLN5	COL3A1	9606.ENSP00000345008	9606.ENSP00000304408	0	0	0	0	0.192	0.091	0	0.655	0.724
FBLN5	BGN	9606.ENSP00000345008	9606.ENSP00000327336	0	0	0	0	0.218	0.099	0	0.42	0.556
FBLN5	MMP9	9606.ENSP00000345008	9606.ENSP00000361405	0	0	0	0	0.045	0	0	0.423	0.426
FBLN5	TAGLN	9606.ENSP00000345008	9606.ENSP00000376678	0	0	0	0	0.191	0.127	0	0.308	0.469
FBLN5	MMP12	9606.ENSP00000345008	9606.ENSP00000458585	0	0	0	0	0.057	0	0	0.501	0.509
FBLN5	COL5A1	9606.ENSP00000345008	9606.ENSP00000360882	0	0	0	0	0.09	0.091	0	0.595	0.636
FBLN5	POSTN	9606.ENSP00000345008	9606.ENSP00000369071	0	0	0	0	0.212	0.046	0	0.623	0.692
FBLN5	MFAP2	9606.ENSP00000345008	9606.ENSP00000364685	0	0	0	0	0.056	0	0.5	0.723	0.857
FBLN5	ELN	9606.ENSP00000345008	9606.ENSP00000351807	0	0	0	0	0.127	0.437	0.5	0.997	0.999
FOS	SIRT1	9606.ENSP00000306245	9606.ENSP00000212015	0	0	0	0	0.056	0.304	0	0.598	0.713
FOS	MAPK1	9606.ENSP00000306245	9606.ENSP00000215832	0	0	0	0	0.055	0.45	0.9	0.864	0.992
FOS	HMOX1	9606.ENSP00000306245	9606.ENSP00000216117	0	0	0	0	0.062	0	0	0.521	0.531
FOS	TIMP1	9606.ENSP00000306245	9606.ENSP00000218388	0	0	0	0	0.083	0	0	0.437	0.462
FOS	MMP2	9606.ENSP00000306245	9606.ENSP00000219070	0	0	0	0	0	0	0	0.681	0.681
FOS	TGFB1	9606.ENSP00000306245	9606.ENSP00000221930	0	0	0	0	0	0	0	0.719	0.719
FOS	COL1A1	9606.ENSP00000306245	9606.ENSP00000225964	0	0	0	0	0.05	0.064	0	0.658	0.669
FOS	NFKB1	9606.ENSP00000306245	9606.ENSP00000226574	0	0	0	0	0.045	0.053	0	0.805	0.808
FOS	MAPK14	9606.ENSP00000306245	9606.ENSP00000229795	0	0	0	0	0.067	0.256	0.9	0.814	0.985
FOS	LOX	9606.ENSP00000306245	9606.ENSP00000231004	0	0	0	0	0	0.094	0	0.612	0.633
FOS	NR3C1	9606.ENSP00000306245	9606.ENSP00000231509	0	0	0	0	0	0.108	0	0.958	0.961
FOS	ODC1	9606.ENSP00000306245	9606.ENSP00000234111	0	0	0	0	0	0	0	0.477	0.477
FOS	MMP13	9606.ENSP00000306245	9606.ENSP00000260302	0	0	0	0	0	0	0	0.455	0.455
FOS	SMAD2	9606.ENSP00000306245	9606.ENSP00000262160	0	0	0	0	0	0.162	0	0.654	0.697
FOS	EP300	9606.ENSP00000306245	9606.ENSP00000263253	0	0	0	0	0.067	0.74	0.5	0.737	0.964
FOS	IL1A	9606.ENSP00000306245	9606.ENSP00000263339	0	0	0	0	0.09	0	0.75	0.592	0.899
FOS	IL1B	9606.ENSP00000306245	9606.ENSP00000263341	0	0	0	0	0.125	0	0	0.884	0.894
FOS	PIK3CA	9606.ENSP00000306245	9606.ENSP00000263967	0	0	0	0	0	0.124	0	0.589	0.625
FOS	HDAC4	9606.ENSP00000306245	9606.ENSP00000264606	0	0	0	0	0	0.107	0	0.396	0.437
FOS	TP53	9606.ENSP00000306245	9606.ENSP00000269305	0	0	0	0	0.053	0.23	0.5	0.884	0.952
FOS	EGFR	9606.ENSP00000306245	9606.ENSP00000275493	0	0	0	0	0.086	0.591	0.4	0.765	0.94
FOS	APP	9606.ENSP00000306245	9606.ENSP00000284981	0	0	0	0	0.049	0.162	0	0.473	0.543
FOS	PPARG	9606.ENSP00000306245	9606.ENSP00000287820	0	0	0	0	0.083	0.066	0	0.584	0.612
FOS	AQP5	9606.ENSP00000306245	9606.ENSP00000293599	0	0	0	0	0	0	0	0.454	0.454
FOS	MMP3	9606.ENSP00000306245	9606.ENSP00000299855	0	0	0	0	0	0	0	0.488	0.488
FOS	TXN	9606.ENSP00000306245	9606.ENSP00000363641	0	0	0	0	0	0.045	0	0.403	0.405
FOS	FOXM1	9606.ENSP00000306245	9606.ENSP00000342307	0	0	0	0	0	0.088	0	0.382	0.412
FOS	TGFBR2	9606.ENSP00000306245	9606.ENSP00000351905	0	0	0	0	0.063	0.096	0	0.365	0.416
FOS	NOS2	9606.ENSP00000306245	9606.ENSP00000327251	0	0	0	0	0.095	0.067	0	0.366	0.418
FOS	DNMT1	9606.ENSP00000306245	9606.ENSP00000352516	0	0	0	0	0	0	0	0.447	0.447
FOS	SPRY1	9606.ENSP00000306245	9606.ENSP00000481675	0	0	0	0	0.075	0	0	0.432	0.452
FOS	IRF4	9606.ENSP00000306245	9606.ENSP00000370343	0	0	0	0	0	0.088	0	0.428	0.456
FOS	MMP14	9606.ENSP00000306245	9606.ENSP00000308208	0	0	0	0	0	0	0	0.475	0.475
FOS	PPARA	9606.ENSP00000306245	9606.ENSP00000385523	0	0	0	0	0.074	0.066	0	0.448	0.481
FOS	CYCS	9606.ENSP00000306245	9606.ENSP00000307786	0	0	0	0	0	0	0	0.485	0.485
FOS	CDKN2A	9606.ENSP00000306245	9606.ENSP00000418915	0	0	0	0	0	0.053	0	0.483	0.489
FOS	COL4A1	9606.ENSP00000306245	9606.ENSP00000364979	0	0	0	0	0	0.064	0	0.485	0.497
FOS	NQO1	9606.ENSP00000306245	9606.ENSP00000319788	0	0	0	0	0	0.292	0	0.38	0.542
FOS	AR	9606.ENSP00000306245	9606.ENSP00000363822	0	0	0	0	0	0.095	0	0.515	0.542
FOS	EZH2	9606.ENSP00000306245	9606.ENSP00000320147	0	0	0	0	0.05	0.07	0	0.55	0.567
FOS	IGF1	9606.ENSP00000306245	9606.ENSP00000376637	0	0	0	0	0.049	0	0	0.582	0.585
FOS	TRPV1	9606.ENSP00000306245	9606.ENSP00000459962	0	0	0	0	0	0	0	0.599	0.599
FOS	VIM	9606.ENSP00000306245	9606.ENSP00000446007	0	0	0	0	0.104	0	0	0.571	0.599
FOS	NGF	9606.ENSP00000306245	9606.ENSP00000358525	0	0	0	0	0.059	0	0	0.663	0.669
FOS	FOXO3	9606.ENSP00000306245	9606.ENSP00000339527	0	0	0	0	0.044	0.094	0.4	0.461	0.682
FOS	MMP1	9606.ENSP00000306245	9606.ENSP00000322788	0	0	0	0	0	0.292	0	0.577	0.687
FOS	MMP9	9606.ENSP00000306245	9606.ENSP00000361405	0	0	0	0	0.058	0	0	0.688	0.694
FOS	CCN2	9606.ENSP00000306245	9606.ENSP00000356954	0	0	0	0	0.196	0	0	0.666	0.72
FOS	NFE2L2	9606.ENSP00000306245	9606.ENSP00000380252	0	0	0	0	0.127	0.095	0	0.683	0.728
FOS	TNF	9606.ENSP00000306245	9606.ENSP00000398698	0	0	0	0	0.087	0	0	0.715	0.728
FOS	BDNF	9606.ENSP00000306245	9606.ENSP00000414303	0	0	0	0	0	0	0	0.748	0.748
FOS	CASP3	9606.ENSP00000306245	9606.ENSP00000311032	0	0	0	0	0	0	0	0.749	0.749
FOS	CCN1	9606.ENSP00000306245	9606.ENSP00000398736	0	0	0	0	0.315	0	0	0.655	0.753
FOS	CDKN1A	9606.ENSP00000306245	9606.ENSP00000384849	0	0	0	0	0.126	0	0	0.729	0.753
FOS	HIF1A	9606.ENSP00000306245	9606.ENSP00000437955	0	0	0	0	0.067	0.249	0.4	0.592	0.805
FOS	PTGS2	9606.ENSP00000306245	9606.ENSP00000356438	0	0	0	0	0.237	0	0	0.773	0.819
FOS	IL6	9606.ENSP00000306245	9606.ENSP00000385675	0	0	0	0	0.14	0	0	0.879	0.891
FOS	MITF	9606.ENSP00000306245	9606.ENSP00000391803	0	0	0	0	0	0.331	0	0.886	0.92
FOS	ESR2	9606.ENSP00000306245	9606.ENSP00000343925	0	0	0	0	0	0.095	0.9	0.611	0.961
FOS	SMAD3	9606.ENSP00000306245	9606.ENSP00000332973	0	0	0	0	0	0.51	0	0.954	0.976
FOS	MAPK8	9606.ENSP00000306245	9606.ENSP00000378974	0	0	0	0	0	0.174	0.9	0.849	0.986
FOS	JUN	9606.ENSP00000306245	9606.ENSP00000360266	0	0	0	0	0.69	0.999	0.9	0.999	0.999
FOS	ESR1	9606.ENSP00000306245	9606.ENSP00000405330	0	0	0	0	0.044	0.522	0.9	0.994	0.999
FOXM1	SIRT1	9606.ENSP00000342307	9606.ENSP00000212015	0	0	0	0	0	0.333	0	0.389	0.575
FOXM1	MMP2	9606.ENSP00000342307	9606.ENSP00000219070	0	0	0	0	0.051	0	0	0.42	0.426
FOXM1	NFKB1	9606.ENSP00000342307	9606.ENSP00000226574	0	0	0	0	0	0.059	0	0.592	0.599
FOXM1	EP300	9606.ENSP00000342307	9606.ENSP00000263253	0	0	0	0	0.044	0.396	0.9	0.351	0.957
FOXM1	PIK3CA	9606.ENSP00000342307	9606.ENSP00000263967	0	0	0	0	0	0.1	0	0.391	0.429
FOXM1	TP53	9606.ENSP00000342307	9606.ENSP00000269305	0	0	0	0	0.1	0	0	0.776	0.79
FOXM1	EGFR	9606.ENSP00000342307	9606.ENSP00000275493	0	0	0	0	0.054	0	0	0.559	0.565
FOXM1	FOS	9606.ENSP00000342307	9606.ENSP00000306245	0	0	0	0	0	0.088	0	0.382	0.412
FOXM1	TERT	9606.ENSP00000342307	9606.ENSP00000309572	0	0	0	0	0.128	0	0	0.397	0.452
FOXM1	CASP3	9606.ENSP00000342307	9606.ENSP00000311032	0	0	0	0	0.056	0	0	0.448	0.457
FOXM1	EZH2	9606.ENSP00000342307	9606.ENSP00000320147	0	0	0	0	0.345	0.312	0	0.547	0.778
FOXM1	SMAD3	9606.ENSP00000342307	9606.ENSP00000332973	0	0	0	0	0.051	0.314	0	0.875	0.911
FOXM1	FOXO3	9606.ENSP00000342307	9606.ENSP00000339527	0	0	0	0.563	0.055	0.292	0	0.31	0.498
FOXM1	AR	9606.ENSP00000342307	9606.ENSP00000363822	0	0	0	0	0.067	0.054	0	0.38	0.405
FOXM1	DNMT1	9606.ENSP00000342307	9606.ENSP00000352516	0	0	0	0	0.136	0	0	0.37	0.432
FOXM1	S100A8	9606.ENSP00000342307	9606.ENSP00000357721	0	0	0	0	0.055	0.059	0	0.433	0.451
FOXM1	MMP9	9606.ENSP00000342307	9606.ENSP00000361405	0	0	0	0	0.1	0	0	0.434	0.469
FOXM1	CDKN2A	9606.ENSP00000342307	9606.ENSP00000418915	0	0	0	0	0.062	0.059	0	0.507	0.526
FOXM1	CDKN1A	9606.ENSP00000342307	9606.ENSP00000384849	0	0	0	0	0.055	0	0	0.525	0.532
FOXM1	HIF1A	9606.ENSP00000342307	9606.ENSP00000437955	0	0	0	0	0.055	0.311	0	0.52	0.661
FOXM1	JUN	9606.ENSP00000342307	9606.ENSP00000360266	0	0	0	0	0.067	0.068	0	0.66	0.679
FOXM1	ESR1	9606.ENSP00000342307	9606.ENSP00000405330	0	0	0	0	0	0.301	0	0.712	0.79
FOXO3	SIRT1	9606.ENSP00000339527	9606.ENSP00000212015	0	0	0	0	0.06	0.774	0.9	0.964	0.999
FOXO3	MAPK1	9606.ENSP00000339527	9606.ENSP00000215832	0	0	0	0	0.147	0.303	0.9	0.461	0.963
FOXO3	HMOX1	9606.ENSP00000339527	9606.ENSP00000216117	0	0	0	0	0.059	0	0	0.495	0.504
FOXO3	TGFB1	9606.ENSP00000339527	9606.ENSP00000221930	0	0	0	0	0	0.292	0	0.49	0.623
FOXO3	NFKB1	9606.ENSP00000339527	9606.ENSP00000226574	0	0	0	0	0.054	0.059	0	0.702	0.711
FOXO3	MAPK14	9606.ENSP00000339527	9606.ENSP00000229795	0	0	0	0	0.18	0.057	0.9	0.422	0.949
FOXO3	NR3C1	9606.ENSP00000339527	9606.ENSP00000231509	0	0	0	0	0.056	0.054	0.5	0.38	0.686
FOXO3	CAT	9606.ENSP00000339527	9606.ENSP00000241052	0	0	0	0	0.044	0	0.5	0.13	0.547
FOXO3	SMAD2	9606.ENSP00000339527	9606.ENSP00000262160	0	0	0	0	0.049	0.076	0.9	0.925	0.992
FOXO3	EP300	9606.ENSP00000339527	9606.ENSP00000263253	0	0	0	0	0.143	0.666	0.7	0.909	0.991
FOXO3	IL1B	9606.ENSP00000339527	9606.ENSP00000263341	0	0	0	0	0.055	0	0	0.519	0.526
FOXO3	PIK3CA	9606.ENSP00000339527	9606.ENSP00000263967	0	0	0	0	0.107	0.184	0	0.517	0.617
FOXO3	HDAC4	9606.ENSP00000339527	9606.ENSP00000264606	0	0	0	0	0.067	0.094	0	0.415	0.463
FOXO3	PPARGC1A	9606.ENSP00000339527	9606.ENSP00000264867	0	0	0	0	0.042	0.067	0.4	0.978	0.987
FOXO3	TP53	9606.ENSP00000339527	9606.ENSP00000269305	0	0	0	0	0	0.776	0	0.991	0.998
FOXO3	SOD1	9606.ENSP00000339527	9606.ENSP00000270142	0	0	0	0	0.049	0	0	0.428	0.433
FOXO3	EGFR	9606.ENSP00000339527	9606.ENSP00000275493	0	0	0	0	0.044	0.1	0	0.604	0.629
FOXO3	APP	9606.ENSP00000339527	9606.ENSP00000284981	0	0	0	0	0.082	0	0.75	0.344	0.836
FOXO3	PPARG	9606.ENSP00000339527	9606.ENSP00000287820	0	0	0	0	0	0.054	0	0.576	0.582
FOXO3	FOS	9606.ENSP00000339527	9606.ENSP00000306245	0	0	0	0	0.044	0.094	0.4	0.461	0.682
FOXO3	CYCS	9606.ENSP00000339527	9606.ENSP00000307786	0	0	0	0	0	0	0	0.624	0.624
FOXO3	TERT	9606.ENSP00000339527	9606.ENSP00000309572	0	0	0	0	0	0.292	0	0.479	0.616
FOXO3	CASP3	9606.ENSP00000339527	9606.ENSP00000311032	0	0	0	0	0	0	0	0.776	0.776
FOXO3	EZH2	9606.ENSP00000339527	9606.ENSP00000320147	0	0	0	0	0.052	0.069	0	0.427	0.45
FOXO3	SMAD3	9606.ENSP00000339527	9606.ENSP00000332973	0	0	0	0	0.06	0.634	0.9	0.896	0.995
FOXO3	SIRT6	9606.ENSP00000339527	9606.ENSP00000337332	0	0	0	0	0	0.333	0	0.786	0.851
FOXO3	CAV1	9606.ENSP00000339527	9606.ENSP00000339191	0	0	0	0	0	0	0.75	0.325	0.824
FOXO3	DNMT1	9606.ENSP00000339527	9606.ENSP00000352516	0	0	0	0	0	0	0	0.418	0.418
FOXO3	MMP9	9606.ENSP00000339527	9606.ENSP00000361405	0	0	0	0	0.042	0	0	0.454	0.454
FOXO3	IRF4	9606.ENSP00000339527	9606.ENSP00000370343	0	0	0	0	0.055	0	0	0.466	0.473
FOXO3	TXN	9606.ENSP00000339527	9606.ENSP00000363641	0	0	0	0	0	0	0	0.474	0.474
FOXO3	FOXM1	9606.ENSP00000339527	9606.ENSP00000342307	0	0	0	0.563	0.055	0.292	0	0.31	0.498
FOXO3	CCN1	9606.ENSP00000339527	9606.ENSP00000398736	0	0	0	0	0	0	0	0.51	0.51
FOXO3	PPARA	9606.ENSP00000339527	9606.ENSP00000385523	0	0	0	0	0.049	0.054	0	0.516	0.527
FOXO3	NFE2L2	9606.ENSP00000339527	9606.ENSP00000380252	0	0	0	0	0.06	0	0	0.566	0.574
FOXO3	IL6	9606.ENSP00000339527	9606.ENSP00000385675	0	0	0	0	0.051	0	0	0.577	0.581
FOXO3	MITF	9606.ENSP00000339527	9606.ENSP00000391803	0	0	0	0	0.043	0.087	0	0.567	0.589
FOXO3	TNF	9606.ENSP00000339527	9606.ENSP00000398698	0	0	0	0	0.051	0	0	0.585	0.59
FOXO3	AR	9606.ENSP00000339527	9606.ENSP00000363822	0	0	0	0	0.042	0.429	0	0.428	0.66
FOXO3	ESR2	9606.ENSP00000339527	9606.ENSP00000343925	0	0	0	0	0	0.301	0	0.597	0.707
FOXO3	CDKN2A	9606.ENSP00000339527	9606.ENSP00000418915	0	0	0	0	0	0.059	0	0.756	0.76
FOXO3	JUN	9606.ENSP00000339527	9606.ENSP00000360266	0	0	0	0	0.067	0.094	0	0.753	0.773
FOXO3	IGF1	9606.ENSP00000339527	9606.ENSP00000376637	0	0	0	0	0	0	0	0.803	0.803
FOXO3	ESR1	9606.ENSP00000339527	9606.ENSP00000405330	0	0	0	0	0	0.63	0	0.736	0.898
FOXO3	PRKAB1	9606.ENSP00000339527	9606.ENSP00000441369	0	0	0	0	0.06	0	0.9	0.28	0.926
FOXO3	PRKAA1	9606.ENSP00000339527	9606.ENSP00000346148	0	0	0	0	0.092	0.091	0.9	0.389	0.942
FOXO3	MAPK8	9606.ENSP00000339527	9606.ENSP00000378974	0	0	0	0	0.06	0.099	0.9	0.525	0.954
FOXO3	SOD2	9606.ENSP00000339527	9606.ENSP00000446252	0	0	0	0	0.06	0.292	0.75	0.866	0.974
FOXO3	CDKN1A	9606.ENSP00000339527	9606.ENSP00000384849	0	0	0	0	0.072	0.294	0	0.994	0.995
FOXO3	HIF1A	9606.ENSP00000339527	9606.ENSP00000437955	0	0	0	0	0.049	0.311	0.4	0.995	0.997
GDF11	DCN	9606.ENSP00000257868	9606.ENSP00000052754	0	0	0	0	0	0	0	0.5	0.5
GDF11	TGFB1	9606.ENSP00000257868	9606.ENSP00000221930	0	0	0	0.628	0.044	0	0	0.443	0.444
GDF11	TGFBR2	9606.ENSP00000257868	9606.ENSP00000351905	0	0	0	0	0.048	0.126	0	0.355	0.416
GDF11	IGF1	9606.ENSP00000257868	9606.ENSP00000376637	0	0	0	0	0	0	0	0.421	0.421
GDF11	SMAD3	9606.ENSP00000257868	9606.ENSP00000332973	0	0	0	0	0	0.095	0	0.549	0.575
GDF11	IL6	9606.ENSP00000257868	9606.ENSP00000385675	0	0	0	0	0.055	0	0	0.581	0.587
GDF11	SMAD2	9606.ENSP00000257868	9606.ENSP00000262160	0	0	0	0	0	0.095	0	0.678	0.696
GDF15	TIMP1	9606.ENSP00000252809	9606.ENSP00000218388	0	0	0	0	0.088	0.053	0	0.446	0.48
GDF15	LOX	9606.ENSP00000252809	9606.ENSP00000231004	0	0	0	0	0.081	0.045	0	0.54	0.561
GDF15	TAGLN	9606.ENSP00000252809	9606.ENSP00000376678	0	0	0	0	0.055	0.292	0	0.185	0.407
GDF15	MMP9	9606.ENSP00000252809	9606.ENSP00000361405	0	0	0	0	0	0	0	0.418	0.418
GDF15	IGF1	9606.ENSP00000252809	9606.ENSP00000376637	0	0	0	0	0	0	0	0.433	0.433
GDF15	PTGS2	9606.ENSP00000252809	9606.ENSP00000356438	0	0	0	0	0.049	0	0	0.448	0.452
GDF15	SMAD2	9606.ENSP00000252809	9606.ENSP00000262160	0	0	0	0	0	0.095	0	0.434	0.466
GDF15	IL1B	9606.ENSP00000252809	9606.ENSP00000263341	0	0	0	0	0.052	0	0	0.48	0.486
GDF15	TNF	9606.ENSP00000252809	9606.ENSP00000398698	0	0	0	0	0.056	0	0	0.5	0.508
GDF15	MMP12	9606.ENSP00000252809	9606.ENSP00000458585	0	0	0	0	0.044	0	0	0.521	0.522
GDF15	VIM	9606.ENSP00000252809	9606.ENSP00000446007	0	0	0	0	0.057	0.091	0	0.501	0.535
GDF15	CDKN1A	9606.ENSP00000252809	9606.ENSP00000384849	0	0	0	0	0.131	0	0	0.51	0.556
GDF15	IL6	9606.ENSP00000252809	9606.ENSP00000385675	0	0	0	0	0.062	0	0	0.594	0.603
GDF15	EGFR	9606.ENSP00000252809	9606.ENSP00000275493	0	0	0	0	0.067	0.053	0	0.597	0.612
GDF15	TP53	9606.ENSP00000252809	9606.ENSP00000269305	0	0	0	0	0.051	0.139	0	0.732	0.762
GDF15	TGFBR2	9606.ENSP00000252809	9606.ENSP00000351905	0	0	0	0	0.048	0.126	0.9	0.58	0.96
GPX4	SIRT1	9606.ENSP00000346103	9606.ENSP00000212015	0.053	0	0	0	0.067	0	0	0.413	0.436
GPX4	HMOX1	9606.ENSP00000346103	9606.ENSP00000216117	0	0	0	0	0.059	0.07	0	0.702	0.716
GPX4	GSR	9606.ENSP00000346103	9606.ENSP00000221130	0.052	0	0	0	0.067	0.056	0.927	0.727	0.98
GPX4	LOX	9606.ENSP00000346103	9606.ENSP00000231004	0	0	0	0	0.053	0.091	0	0.48	0.513
GPX4	CAT	9606.ENSP00000346103	9606.ENSP00000241052	0.057	0	0	0	0.218	0.128	0	0.39	0.555
GPX4	IL1B	9606.ENSP00000346103	9606.ENSP00000263341	0	0	0	0	0.067	0	0	0.49	0.504
GPX4	TP53	9606.ENSP00000346103	9606.ENSP00000269305	0	0	0	0	0	0	0	0.73	0.73
GPX4	SOD1	9606.ENSP00000346103	9606.ENSP00000270142	0	0	0	0	0.204	0.173	0.301	0.669	0.827
GPX4	CYCS	9606.ENSP00000346103	9606.ENSP00000307786	0	0	0	0	0.057	0	0	0.586	0.593
GPX4	CASP3	9606.ENSP00000346103	9606.ENSP00000311032	0	0	0	0	0.054	0	0	0.533	0.539
GPX4	NQO1	9606.ENSP00000346103	9606.ENSP00000319788	0	0	0	0	0.044	0	0	0.563	0.564
GPX4	HIF1A	9606.ENSP00000346103	9606.ENSP00000437955	0	0	0	0	0.056	0	0	0.425	0.434
GPX4	TNF	9606.ENSP00000346103	9606.ENSP00000398698	0	0	0	0	0	0	0	0.436	0.436
GPX4	TAGLN	9606.ENSP00000346103	9606.ENSP00000376678	0	0	0	0	0.074	0.421	0	0.068	0.457
GPX4	IL6	9606.ENSP00000346103	9606.ENSP00000385675	0	0	0	0	0	0	0	0.463	0.463
GPX4	PPARA	9606.ENSP00000346103	9606.ENSP00000385523	0	0	0	0	0	0.045	0	0.515	0.517
GPX4	PTGS2	9606.ENSP00000346103	9606.ENSP00000356438	0	0	0	0	0.055	0	0	0.565	0.572
GPX4	JUN	9606.ENSP00000346103	9606.ENSP00000360266	0	0	0	0	0.042	0.131	0	0.563	0.605
GPX4	NFE2L2	9606.ENSP00000346103	9606.ENSP00000380252	0	0	0	0	0.067	0	0	0.681	0.69
GPX4	TXN	9606.ENSP00000346103	9606.ENSP00000363641	0	0	0	0	0.124	0.126	0	0.716	0.764
GPX4	SOD2	9606.ENSP00000346103	9606.ENSP00000446252	0	0	0	0	0.094	0.252	0.301	0.653	0.814
GSR	SIRT1	9606.ENSP00000221130	9606.ENSP00000212015	0.042	0	0	0	0.062	0	0	0.47	0.482
GSR	HMOX1	9606.ENSP00000221130	9606.ENSP00000216117	0	0	0	0	0.064	0.07	0	0.748	0.761
GSR	PPARGC1A	9606.ENSP00000221130	9606.ENSP00000264867	0	0	0	0	0	0	0	0.403	0.403
GSR	PPARG	9606.ENSP00000221130	9606.ENSP00000287820	0	0	0	0	0.05	0.047	0	0.401	0.41
GSR	BDNF	9606.ENSP00000221130	9606.ENSP00000414303	0	0	0	0	0	0	0	0.419	0.418
GSR	NFKB1	9606.ENSP00000221130	9606.ENSP00000226574	0	0	0	0	0.057	0.059	0	0.4	0.421
GSR	NOS2	9606.ENSP00000221130	9606.ENSP00000327251	0	0	0	0	0	0	0	0.426	0.426
GSR	HIF1A	9606.ENSP00000221130	9606.ENSP00000437955	0	0	0	0	0.101	0	0	0.403	0.44
GSR	ODC1	9606.ENSP00000221130	9606.ENSP00000234111	0	0	0	0	0.062	0	0	0.445	0.457
GSR	JUN	9606.ENSP00000221130	9606.ENSP00000360266	0	0	0	0	0	0.131	0	0.426	0.48
GSR	TP53	9606.ENSP00000221130	9606.ENSP00000269305	0	0	0	0	0.044	0	0	0.479	0.48
GSR	PTGS2	9606.ENSP00000221130	9606.ENSP00000356438	0	0	0	0	0	0.071	0	0.507	0.522
GSR	TNF	9606.ENSP00000221130	9606.ENSP00000398698	0	0	0	0	0	0	0	0.531	0.531
GSR	IL6	9606.ENSP00000221130	9606.ENSP00000385675	0	0	0	0	0	0	0	0.561	0.561
GSR	IL1B	9606.ENSP00000221130	9606.ENSP00000263341	0	0	0	0	0	0	0	0.584	0.584
GSR	CASP3	9606.ENSP00000221130	9606.ENSP00000311032	0	0	0	0	0.047	0	0	0.59	0.593
GSR	CAT	9606.ENSP00000221130	9606.ENSP00000241052	0	0	0	0	0.072	0.244	0	0.536	0.646
GSR	CYCS	9606.ENSP00000221130	9606.ENSP00000307786	0	0	0	0	0.088	0.113	0	0.683	0.721
GSR	SOD1	9606.ENSP00000221130	9606.ENSP00000270142	0	0	0	0	0.072	0.086	0	0.722	0.744
GSR	SOD2	9606.ENSP00000221130	9606.ENSP00000446252	0	0	0	0	0.112	0	0	0.8	0.814
GSR	NQO1	9606.ENSP00000221130	9606.ENSP00000319788	0	0	0	0	0.122	0	0	0.82	0.835
GSR	TXN	9606.ENSP00000221130	9606.ENSP00000363641	0	0	0	0	0.115	0.197	0	0.891	0.916
GSR	NFE2L2	9606.ENSP00000221130	9606.ENSP00000380252	0	0	0	0	0.049	0	0.75	0.731	0.93
GSR	GPX4	9606.ENSP00000221130	9606.ENSP00000346103	0.052	0	0	0	0.067	0.056	0.927	0.727	0.98
GZMB	TGFBR2	9606.ENSP00000216341	9606.ENSP00000351905	0	0	0	0	0.085	0.096	0	0.349	0.414
GZMB	HIF1A	9606.ENSP00000216341	9606.ENSP00000437955	0	0	0	0	0.043	0	0	0.424	0.425
GZMB	CYCS	9606.ENSP00000216341	9606.ENSP00000307786	0	0	0	0	0.056	0	0	0.439	0.448
GZMB	MMP9	9606.ENSP00000216341	9606.ENSP00000361405	0	0	0	0	0.15	0	0	0.395	0.464
GZMB	TIMP1	9606.ENSP00000216341	9606.ENSP00000218388	0	0	0	0	0.054	0	0	0.46	0.467
GZMB	TP53	9606.ENSP00000216341	9606.ENSP00000269305	0	0	0	0	0.086	0	0	0.473	0.497
GZMB	NFKB1	9606.ENSP00000216341	9606.ENSP00000226574	0	0	0	0	0.124	0.094	0	0.419	0.499
GZMB	IL18R1	9606.ENSP00000216341	9606.ENSP00000387211	0	0	0	0	0.154	0	0	0.433	0.5
GZMB	TGFB1	9606.ENSP00000216341	9606.ENSP00000221930	0	0	0	0	0.043	0	0	0.545	0.546
GZMB	APP	9606.ENSP00000216341	9606.ENSP00000284981	0	0	0	0	0.062	0.183	0	0.46	0.55
GZMB	IRF4	9606.ENSP00000216341	9606.ENSP00000370343	0	0	0	0	0.141	0	0	0.508	0.559
GZMB	EP300	9606.ENSP00000216341	9606.ENSP00000263253	0	0	0	0	0.045	0	0.5	0.185	0.577
GZMB	EGFR	9606.ENSP00000216341	9606.ENSP00000275493	0	0	0	0	0	0	0	0.653	0.653
GZMB	IL6	9606.ENSP00000216341	9606.ENSP00000385675	0	0	0	0	0.062	0	0	0.67	0.677
GZMB	IL1A	9606.ENSP00000216341	9606.ENSP00000263339	0	0	0	0	0.071	0	0	0.685	0.695
GZMB	IL1B	9606.ENSP00000216341	9606.ENSP00000263341	0	0	0	0	0.14	0	0	0.738	0.765
GZMB	IL15	9606.ENSP00000216341	9606.ENSP00000296545	0	0	0	0	0.112	0	0	0.775	0.791
GZMB	TNF	9606.ENSP00000216341	9606.ENSP00000398698	0	0	0	0	0.139	0.066	0	0.851	0.87
GZMB	CASP3	9606.ENSP00000216341	9606.ENSP00000311032	0	0	0	0	0.061	0.515	0.9	0.735	0.986
HAS2	DCN	9606.ENSP00000306991	9606.ENSP00000052754	0	0	0	0	0.097	0.065	0	0.663	0.69
HAS2	TGFB1	9606.ENSP00000306991	9606.ENSP00000221930	0	0	0	0	0.042	0	0	0.488	0.489
HAS2	COL1A1	9606.ENSP00000306991	9606.ENSP00000225964	0	0	0	0	0.115	0	0	0.463	0.505
HAS2	LOX	9606.ENSP00000306991	9606.ENSP00000231004	0	0	0	0	0.155	0.051	0	0.343	0.428
HAS2	IL1B	9606.ENSP00000306991	9606.ENSP00000263341	0	0	0	0	0.081	0	0	0.445	0.469
HAS2	EGFR	9606.ENSP00000306991	9606.ENSP00000275493	0	0	0	0	0.09	0	0	0.37	0.402
HAS2	COL1A2	9606.ENSP00000306991	9606.ENSP00000297268	0	0	0	0	0.129	0	0	0.383	0.44
HAS2	MMP3	9606.ENSP00000306991	9606.ENSP00000299855	0	0	0	0	0.09	0	0	0.398	0.429
HAS2	COL3A1	9606.ENSP00000306991	9606.ENSP00000304408	0	0	0	0	0.086	0	0	0.403	0.431
HAS2	POSTN	9606.ENSP00000306991	9606.ENSP00000369071	0	0	0	0	0.111	0	0	0.358	0.405
HAS2	CCN2	9606.ENSP00000306991	9606.ENSP00000356954	0	0	0	0	0.098	0	0	0.369	0.406
HAS2	MMP1	9606.ENSP00000306991	9606.ENSP00000322788	0	0	0	0	0.099	0	0	0.384	0.421
HAS2	ELN	9606.ENSP00000306991	9606.ENSP00000351807	0	0	0	0	0.047	0	0	0.445	0.449
HAS2	IL6	9606.ENSP00000306991	9606.ENSP00000385675	0	0	0	0	0.2	0	0	0.394	0.494
HAS2	PTGS2	9606.ENSP00000306991	9606.ENSP00000356438	0	0	0	0	0.099	0	0	0.571	0.597
HAS2	BGN	9606.ENSP00000306991	9606.ENSP00000327336	0	0	0	0	0.097	0.065	0	0.601	0.634
HDAC4	SIRT1	9606.ENSP00000264606	9606.ENSP00000212015	0	0	0	0	0.067	0.559	0	0.776	0.9
HDAC4	MAPK1	9606.ENSP00000264606	9606.ENSP00000215832	0	0	0	0	0.11	0.308	0	0.246	0.496
HDAC4	NFKB1	9606.ENSP00000264606	9606.ENSP00000226574	0	0	0	0	0.047	0.331	0	0.375	0.567
HDAC4	MMP13	9606.ENSP00000264606	9606.ENSP00000260302	0	0	0	0	0.051	0.052	0	0.417	0.43
HDAC4	SMAD2	9606.ENSP00000264606	9606.ENSP00000262160	0	0	0	0	0.064	0.156	0	0.679	0.725
HDAC4	EP300	9606.ENSP00000264606	9606.ENSP00000263253	0	0	0	0	0.06	0.09	0.5	0.767	0.887
HDAC4	IGF1	9606.ENSP00000264606	9606.ENSP00000376637	0	0	0	0	0	0	0	0.408	0.408
HDAC4	PPARD	9606.ENSP00000264606	9606.ENSP00000310928	0	0	0	0	0.053	0.294	0	0.198	0.418
HDAC4	CASP3	9606.ENSP00000264606	9606.ENSP00000311032	0	0	0	0	0	0	0	0.425	0.425
HDAC4	JUN	9606.ENSP00000264606	9606.ENSP00000360266	0	0	0	0	0	0.072	0	0.414	0.433
HDAC4	TNF	9606.ENSP00000264606	9606.ENSP00000398698	0	0	0	0	0.083	0.095	0	0.373	0.434
HDAC4	PPARGC1A	9606.ENSP00000264606	9606.ENSP00000264867	0	0	0	0	0.056	0.049	0	0.421	0.435
HDAC4	FOS	9606.ENSP00000264606	9606.ENSP00000306245	0	0	0	0	0	0.107	0	0.396	0.437
HDAC4	BDNF	9606.ENSP00000264606	9606.ENSP00000414303	0	0	0	0	0	0	0	0.438	0.438
HDAC4	PTGS2	9606.ENSP00000264606	9606.ENSP00000356438	0	0	0	0	0.089	0.292	0	0.233	0.462
HDAC4	FOXO3	9606.ENSP00000264606	9606.ENSP00000339527	0	0	0	0	0.067	0.094	0	0.415	0.463
HDAC4	TERT	9606.ENSP00000264606	9606.ENSP00000309572	0	0	0	0	0	0	0	0.535	0.535
HDAC4	TP53	9606.ENSP00000264606	9606.ENSP00000269305	0	0	0	0	0.067	0	0	0.542	0.554
HDAC4	CDKN1A	9606.ENSP00000264606	9606.ENSP00000384849	0	0	0	0	0	0.292	0	0.436	0.583
HDAC4	SIRT6	9606.ENSP00000264606	9606.ENSP00000337332	0	0	0	0	0	0.137	0	0.569	0.612
HDAC4	AR	9606.ENSP00000264606	9606.ENSP00000363822	0	0	0	0	0.046	0.512	0	0.311	0.651
HDAC4	ESR1	9606.ENSP00000264606	9606.ENSP00000405330	0	0	0	0	0.046	0.512	0	0.375	0.683
HDAC4	EZH2	9606.ENSP00000264606	9606.ENSP00000320147	0.042	0	0	0	0.061	0.127	0	0.707	0.739
HDAC4	DNMT1	9606.ENSP00000264606	9606.ENSP00000352516	0	0	0	0	0	0.095	0	0.744	0.759
HDAC4	PPARG	9606.ENSP00000264606	9606.ENSP00000287820	0	0	0	0	0.046	0.512	0	0.606	0.8
HDAC4	SMAD3	9606.ENSP00000264606	9606.ENSP00000332973	0	0	0	0	0.075	0.313	0	0.919	0.944
HDAC4	HIF1A	9606.ENSP00000264606	9606.ENSP00000437955	0	0	0	0	0.05	0.788	0	0.796	0.955
HIF1A	SIRT1	9606.ENSP00000437955	9606.ENSP00000212015	0	0	0	0	0.083	0.51	0	0.851	0.927
HIF1A	MIF	9606.ENSP00000437955	9606.ENSP00000215754	0	0	0	0	0.053	0.292	0	0.442	0.593
HIF1A	MAPK1	9606.ENSP00000437955	9606.ENSP00000215832	0	0	0	0	0.049	0.626	0.9	0.648	0.985
HIF1A	HMOX1	9606.ENSP00000437955	9606.ENSP00000216117	0	0	0	0	0.045	0	0	0.7	0.701
HIF1A	GZMB	9606.ENSP00000437955	9606.ENSP00000216341	0	0	0	0	0.043	0	0	0.424	0.425
HIF1A	TIMP1	9606.ENSP00000437955	9606.ENSP00000218388	0	0	0	0	0.08	0	0	0.553	0.571
HIF1A	MMP2	9606.ENSP00000437955	9606.ENSP00000219070	0	0	0	0	0.104	0	0	0.712	0.731
HIF1A	GSR	9606.ENSP00000437955	9606.ENSP00000221130	0	0	0	0	0.101	0	0	0.403	0.44
HIF1A	TGFB1	9606.ENSP00000437955	9606.ENSP00000221930	0	0	0	0	0.044	0.225	0	0.799	0.838
HIF1A	COL1A1	9606.ENSP00000437955	9606.ENSP00000225964	0	0	0	0	0.056	0	0	0.45	0.459
HIF1A	NFKB1	9606.ENSP00000437955	9606.ENSP00000226574	0	0	0	0	0.088	0	0	0.807	0.816
HIF1A	MAPK14	9606.ENSP00000437955	9606.ENSP00000229795	0	0	0	0	0.042	0.045	0	0.691	0.693
HIF1A	LOX	9606.ENSP00000437955	9606.ENSP00000231004	0	0	0	0	0.062	0	0	0.623	0.631
HIF1A	NR3C1	9606.ENSP00000437955	9606.ENSP00000231509	0	0	0	0	0.128	0.071	0.5	0.678	0.852
HIF1A	MMP13	9606.ENSP00000437955	9606.ENSP00000260302	0	0	0	0	0.076	0	0	0.498	0.517
HIF1A	SMAD2	9606.ENSP00000437955	9606.ENSP00000262160	0	0	0	0	0.049	0.051	0	0.573	0.58
HIF1A	EP300	9606.ENSP00000437955	9606.ENSP00000263253	0	0	0	0	0.082	0.999	0.9	0.996	0.999
HIF1A	IL1A	9606.ENSP00000437955	9606.ENSP00000263339	0	0	0	0	0.103	0	0	0.599	0.625
HIF1A	IL1B	9606.ENSP00000437955	9606.ENSP00000263341	0	0	0	0	0.12	0	0	0.751	0.771
HIF1A	PIK3CA	9606.ENSP00000437955	9606.ENSP00000263967	0	0	0	0	0.083	0	0	0.526	0.547
HIF1A	HDAC4	9606.ENSP00000437955	9606.ENSP00000264606	0	0	0	0	0.05	0.788	0	0.796	0.955
HIF1A	PPARGC1A	9606.ENSP00000437955	9606.ENSP00000264867	0	0	0	0	0	0	0	0.758	0.758
HIF1A	TP53	9606.ENSP00000437955	9606.ENSP00000269305	0	0	0	0	0	0.847	0	0.994	0.999
HIF1A	SOD1	9606.ENSP00000437955	9606.ENSP00000270142	0	0	0	0	0.089	0	0	0.485	0.511
HIF1A	EGFR	9606.ENSP00000437955	9606.ENSP00000275493	0	0	0	0	0.055	0	0.5	0.873	0.934
HIF1A	APP	9606.ENSP00000437955	9606.ENSP00000284981	0	0	0	0	0.126	0	0	0.433	0.483
HIF1A	PPARG	9606.ENSP00000437955	9606.ENSP00000287820	0	0	0	0	0.067	0.071	0	0.845	0.854
HIF1A	BAX	9606.ENSP00000437955	9606.ENSP00000293288	0	0	0	0	0	0	0	0.447	0.447
HIF1A	MMP3	9606.ENSP00000437955	9606.ENSP00000299855	0	0	0	0	0.106	0	0	0.526	0.558
HIF1A	FOS	9606.ENSP00000437955	9606.ENSP00000306245	0	0	0	0	0.067	0.249	0.4	0.592	0.805
HIF1A	CYCS	9606.ENSP00000437955	9606.ENSP00000307786	0	0	0	0	0	0	0	0.648	0.648
HIF1A	MMP14	9606.ENSP00000437955	9606.ENSP00000308208	0	0	0	0	0.069	0	0	0.501	0.516
HIF1A	TERT	9606.ENSP00000437955	9606.ENSP00000309572	0	0	0	0	0.055	0	0	0.698	0.702
HIF1A	PPARD	9606.ENSP00000437955	9606.ENSP00000310928	0	0	0	0	0.067	0.071	0	0.479	0.51
HIF1A	CASP3	9606.ENSP00000437955	9606.ENSP00000311032	0	0	0	0	0.094	0	0	0.752	0.766
HIF1A	NQO1	9606.ENSP00000437955	9606.ENSP00000319788	0	0	0	0	0.042	0.312	0	0.794	0.852
HIF1A	EZH2	9606.ENSP00000437955	9606.ENSP00000320147	0	0	0	0	0.066	0.047	0	0.706	0.715
HIF1A	MMP1	9606.ENSP00000437955	9606.ENSP00000322788	0	0	0	0	0.103	0	0	0.649	0.672
HIF1A	NOS2	9606.ENSP00000437955	9606.ENSP00000327251	0	0	0	0	0	0	0	0.523	0.523
HIF1A	SMAD3	9606.ENSP00000437955	9606.ENSP00000332973	0	0	0	0	0.044	0.784	0	0.888	0.975
HIF1A	BSG	9606.ENSP00000437955	9606.ENSP00000333769	0	0	0	0	0	0	0	0.438	0.438
HIF1A	SIRT6	9606.ENSP00000437955	9606.ENSP00000337332	0	0	0	0	0	0	0.9	0.811	0.98
HIF1A	CAV1	9606.ENSP00000437955	9606.ENSP00000339191	0	0	0	0	0.074	0	0	0.704	0.715
HIF1A	FOXO3	9606.ENSP00000437955	9606.ENSP00000339527	0	0	0	0	0.049	0.311	0.4	0.995	0.997
HIF1A	FOXM1	9606.ENSP00000437955	9606.ENSP00000342307	0	0	0	0	0.055	0.311	0	0.52	0.661
HIF1A	ESR2	9606.ENSP00000437955	9606.ENSP00000343925	0	0	0	0	0.067	0.071	0	0.656	0.676
HIF1A	GPX4	9606.ENSP00000437955	9606.ENSP00000346103	0	0	0	0	0.056	0	0	0.425	0.434
HIF1A	PRKAA1	9606.ENSP00000437955	9606.ENSP00000346148	0	0	0	0	0.087	0	0	0.374	0.404
HIF1A	ELN	9606.ENSP00000437955	9606.ENSP00000351807	0	0	0	0	0.06	0	0	0.445	0.455
HIF1A	TGFBR2	9606.ENSP00000437955	9606.ENSP00000351905	0	0	0	0	0.056	0.071	0	0.575	0.595
HIF1A	DNMT1	9606.ENSP00000437955	9606.ENSP00000352516	0	0	0	0	0.044	0	0	0.53	0.531
HIF1A	PTGS2	9606.ENSP00000437955	9606.ENSP00000356438	0	0	0	0	0.201	0	0	0.797	0.831
HIF1A	CCN2	9606.ENSP00000437955	9606.ENSP00000356954	0	0	0	0	0.062	0	0	0.743	0.748
HIF1A	NGF	9606.ENSP00000437955	9606.ENSP00000358525	0	0	0	0	0	0	0	0.637	0.637
HIF1A	JUN	9606.ENSP00000437955	9606.ENSP00000360266	0	0	0	0	0.056	0.621	0	0.901	0.961
HIF1A	MMP9	9606.ENSP00000437955	9606.ENSP00000361405	0	0	0	0	0.088	0	0	0.815	0.824
HIF1A	TXN	9606.ENSP00000437955	9606.ENSP00000363641	0	0	0	0	0.061	0	0	0.593	0.602
HIF1A	AR	9606.ENSP00000437955	9606.ENSP00000363822	0	0	0	0	0.067	0.525	0	0.733	0.871
HIF1A	POSTN	9606.ENSP00000437955	9606.ENSP00000369071	0	0	0	0	0.093	0	0	0.588	0.61
HIF1A	IRF4	9606.ENSP00000437955	9606.ENSP00000370343	0	0	0	0	0.057	0.068	0	0.683	0.697
HIF1A	IGF1	9606.ENSP00000437955	9606.ENSP00000376637	0	0	0	0	0.042	0	0	0.698	0.698
HIF1A	MAPK8	9606.ENSP00000437955	9606.ENSP00000378974	0	0	0	0	0	0	0	0.485	0.485
HIF1A	NFE2L2	9606.ENSP00000437955	9606.ENSP00000380252	0	0	0.202	0	0.118	0	0	0.674	0.75
HIF1A	CDKN1A	9606.ENSP00000437955	9606.ENSP00000384849	0	0	0	0	0.118	0	0	0.575	0.609
HIF1A	PPARA	9606.ENSP00000437955	9606.ENSP00000385523	0	0	0	0	0.067	0.071	0	0.746	0.761
HIF1A	IL6	9606.ENSP00000437955	9606.ENSP00000385675	0	0	0	0	0.139	0	0	0.777	0.8
HIF1A	MITF	9606.ENSP00000437955	9606.ENSP00000391803	0	0	0	0	0.044	0.095	0	0.487	0.517
HIF1A	TNF	9606.ENSP00000437955	9606.ENSP00000398698	0	0	0	0	0.044	0	0	0.818	0.818
HIF1A	ESR1	9606.ENSP00000437955	9606.ENSP00000405330	0	0	0	0	0.067	0.636	0	0.861	0.948
HIF1A	BDNF	9606.ENSP00000437955	9606.ENSP00000414303	0	0	0	0	0	0	0	0.521	0.521
HIF1A	CDKN2A	9606.ENSP00000437955	9606.ENSP00000418915	0	0	0	0	0	0.426	0	0.927	0.956
HIF1A	VIM	9606.ENSP00000437955	9606.ENSP00000446007	0	0	0	0	0.091	0	0	0.546	0.569
HIF1A	SOD2	9606.ENSP00000437955	9606.ENSP00000446252	0	0	0	0	0.162	0	0	0.587	0.639
HMOX1	SIRT1	9606.ENSP00000216117	9606.ENSP00000212015	0	0	0	0	0.049	0	0	0.731	0.733
HMOX1	SMAD2	9606.ENSP00000216117	9606.ENSP00000262160	0	0	0	0	0.044	0	0	0.399	0.401
HMOX1	MMP13	9606.ENSP00000216117	9606.ENSP00000260302	0	0	0	0	0	0	0	0.402	0.402
HMOX1	LOX	9606.ENSP00000216117	9606.ENSP00000231004	0	0	0	0	0	0	0	0.402	0.402
HMOX1	SIRT6	9606.ENSP00000216117	9606.ENSP00000337332	0	0	0	0	0.067	0	0	0.389	0.406
HMOX1	ESR1	9606.ENSP00000216117	9606.ENSP00000405330	0	0	0	0	0	0	0	0.409	0.409
HMOX1	EGFR	9606.ENSP00000216117	9606.ENSP00000275493	0	0	0	0	0.042	0	0	0.418	0.419
HMOX1	SMAD3	9606.ENSP00000216117	9606.ENSP00000332973	0	0	0	0	0.049	0	0	0.425	0.43
HMOX1	CCN2	9606.ENSP00000216117	9606.ENSP00000356954	0	0	0	0	0.043	0	0	0.43	0.431
HMOX1	NGF	9606.ENSP00000216117	9606.ENSP00000358525	0	0	0	0	0	0	0	0.441	0.441
HMOX1	MMP3	9606.ENSP00000216117	9606.ENSP00000299855	0	0	0	0	0	0	0	0.447	0.447
HMOX1	MAPK14	9606.ENSP00000216117	9606.ENSP00000229795	0	0	0	0	0.042	0	0	0.452	0.453
HMOX1	TIMP1	9606.ENSP00000216117	9606.ENSP00000218388	0	0	0	0	0.091	0	0	0.424	0.454
HMOX1	MMP1	9606.ENSP00000216117	9606.ENSP00000322788	0	0	0	0	0.064	0	0	0.448	0.461
HMOX1	CDKN1A	9606.ENSP00000216117	9606.ENSP00000384849	0	0	0	0	0.144	0	0	0.413	0.476
HMOX1	IGF1	9606.ENSP00000216117	9606.ENSP00000376637	0	0	0	0	0	0	0	0.482	0.482
HMOX1	FOXO3	9606.ENSP00000216117	9606.ENSP00000339527	0	0	0	0	0.059	0	0	0.495	0.504
HMOX1	MMP2	9606.ENSP00000216117	9606.ENSP00000219070	0	0	0	0	0.042	0	0	0.505	0.506
HMOX1	MAPK8	9606.ENSP00000216117	9606.ENSP00000378974	0	0	0	0	0.042	0	0	0.506	0.506
HMOX1	APP	9606.ENSP00000216117	9606.ENSP00000284981	0	0	0	0	0.042	0	0	0.512	0.512
HMOX1	FOS	9606.ENSP00000216117	9606.ENSP00000306245	0	0	0	0	0.062	0	0	0.521	0.531
HMOX1	PPARA	9606.ENSP00000216117	9606.ENSP00000385523	0	0	0	0	0	0	0	0.576	0.576
HMOX1	IL1A	9606.ENSP00000216117	9606.ENSP00000263339	0	0	0	0	0	0	0	0.591	0.591
HMOX1	BDNF	9606.ENSP00000216117	9606.ENSP00000414303	0	0	0	0	0	0	0	0.627	0.627
HMOX1	TP53	9606.ENSP00000216117	9606.ENSP00000269305	0	0	0	0	0	0	0	0.63	0.63
HMOX1	TGFB1	9606.ENSP00000216117	9606.ENSP00000221930	0	0	0	0	0.083	0	0	0.63	0.646
HMOX1	NFKB1	9606.ENSP00000216117	9606.ENSP00000226574	0	0	0	0	0.067	0	0	0.643	0.652
HMOX1	PPARGC1A	9606.ENSP00000216117	9606.ENSP00000264867	0	0	0	0	0	0	0	0.654	0.654
HMOX1	MMP9	9606.ENSP00000216117	9606.ENSP00000361405	0	0	0	0	0.083	0	0	0.64	0.656
HMOX1	CAV1	9606.ENSP00000216117	9606.ENSP00000339191	0	0	0	0	0.042	0	0	0.678	0.678
HMOX1	HIF1A	9606.ENSP00000216117	9606.ENSP00000437955	0	0	0	0	0.045	0	0	0.7	0.701
HMOX1	GPX4	9606.ENSP00000216117	9606.ENSP00000346103	0	0	0	0	0.059	0.07	0	0.702	0.716
HMOX1	NOS2	9606.ENSP00000216117	9606.ENSP00000327251	0	0	0	0	0	0.186	0	0.666	0.716
HMOX1	BAX	9606.ENSP00000216117	9606.ENSP00000293288	0	0	0	0	0.074	0	0	0.719	0.729
HMOX1	SOD1	9606.ENSP00000216117	9606.ENSP00000270142	0	0	0	0	0.042	0	0	0.741	0.741
HMOX1	SOD2	9606.ENSP00000216117	9606.ENSP00000446252	0.043	0	0	0	0.062	0	0	0.737	0.743
HMOX1	GSR	9606.ENSP00000216117	9606.ENSP00000221130	0	0	0	0	0.064	0.07	0	0.748	0.761
HMOX1	TXN	9606.ENSP00000216117	9606.ENSP00000363641	0	0	0	0	0.044	0	0	0.773	0.774
HMOX1	PPARG	9606.ENSP00000216117	9606.ENSP00000287820	0	0	0	0	0.049	0	0	0.782	0.784
HMOX1	PTGS2	9606.ENSP00000216117	9606.ENSP00000356438	0	0	0	0	0.073	0	0	0.782	0.789
HMOX1	TNF	9606.ENSP00000216117	9606.ENSP00000398698	0	0	0	0	0.044	0	0	0.792	0.792
HMOX1	JUN	9606.ENSP00000216117	9606.ENSP00000360266	0	0	0	0	0.056	0	0	0.795	0.798
HMOX1	CASP3	9606.ENSP00000216117	9606.ENSP00000311032	0	0	0	0	0.045	0	0	0.805	0.806
HMOX1	IL6	9606.ENSP00000216117	9606.ENSP00000385675	0	0	0	0	0.07	0	0	0.804	0.81
HMOX1	IL1B	9606.ENSP00000216117	9606.ENSP00000263341	0	0	0	0	0.067	0	0	0.812	0.817
HMOX1	CYCS	9606.ENSP00000216117	9606.ENSP00000307786	0	0	0	0	0	0	0	0.827	0.827
HMOX1	NQO1	9606.ENSP00000216117	9606.ENSP00000319788	0	0	0	0	0.061	0	0	0.914	0.916
HMOX1	NFE2L2	9606.ENSP00000216117	9606.ENSP00000380252	0	0	0	0	0.05	0	0.75	0.96	0.989
HSD11B1	HSD17B2	9606.ENSP00000355995	9606.ENSP00000199936	0	0	0.163	0.593	0.112	0	0	0.352	0.477
HSD11B1	NR3C1	9606.ENSP00000355995	9606.ENSP00000231509	0	0	0	0	0.045	0	0	0.851	0.852
HSD11B1	PPARG	9606.ENSP00000355995	9606.ENSP00000287820	0	0	0	0	0.066	0	0	0.445	0.459
HSD11B1	TNF	9606.ENSP00000355995	9606.ENSP00000398698	0	0	0	0	0.048	0.071	0	0.376	0.4
HSD11B1	IGF1	9606.ENSP00000355995	9606.ENSP00000376637	0	0	0	0	0.072	0	0	0.4	0.419
HSD17B2	HSD11B1	9606.ENSP00000199936	9606.ENSP00000355995	0	0	0.163	0.593	0.112	0	0	0.352	0.477
HSD17B2	ESR1	9606.ENSP00000199936	9606.ENSP00000405330	0	0	0	0	0	0.045	0	0.512	0.514
HSD17B2	ESR2	9606.ENSP00000199936	9606.ENSP00000343925	0	0	0	0	0	0.045	0	0.572	0.574
IGF1	DCN	9606.ENSP00000376637	9606.ENSP00000052754	0	0	0	0	0.255	0.139	0.9	0.849	0.989
IGF1	SIRT1	9606.ENSP00000376637	9606.ENSP00000212015	0	0	0	0	0	0	0	0.824	0.824
IGF1	MAPK1	9606.ENSP00000376637	9606.ENSP00000215832	0	0	0	0	0	0	0	0.621	0.621
IGF1	HMOX1	9606.ENSP00000376637	9606.ENSP00000216117	0	0	0	0	0	0	0	0.482	0.482
IGF1	TIMP1	9606.ENSP00000376637	9606.ENSP00000218388	0	0	0	0	0.043	0	0	0.585	0.586
IGF1	MMP2	9606.ENSP00000376637	9606.ENSP00000219070	0	0	0	0	0.082	0	0.4	0.682	0.809
IGF1	TGFB1	9606.ENSP00000376637	9606.ENSP00000221930	0	0	0	0	0	0	0	0.976	0.976
IGF1	COL1A1	9606.ENSP00000376637	9606.ENSP00000225964	0	0	0	0	0.097	0	0	0.697	0.714
IGF1	NFKB1	9606.ENSP00000376637	9606.ENSP00000226574	0	0	0	0	0.042	0	0	0.579	0.579
IGF1	MAPK14	9606.ENSP00000376637	9606.ENSP00000229795	0	0	0	0	0	0	0	0.64	0.64
IGF1	LOX	9606.ENSP00000376637	9606.ENSP00000231004	0	0	0	0	0.044	0	0	0.475	0.477
IGF1	SPARC	9606.ENSP00000376637	9606.ENSP00000231061	0	0	0	0	0.056	0	0	0.47	0.478
IGF1	NR3C1	9606.ENSP00000376637	9606.ENSP00000231509	0	0	0	0	0.044	0	0	0.479	0.48
IGF1	GDF15	9606.ENSP00000376637	9606.ENSP00000252809	0	0	0	0	0	0	0	0.433	0.433
IGF1	GDF11	9606.ENSP00000376637	9606.ENSP00000257868	0	0	0	0	0	0	0	0.421	0.421
IGF1	MMP13	9606.ENSP00000376637	9606.ENSP00000260302	0	0	0	0	0.049	0	0	0.674	0.676
IGF1	SMAD2	9606.ENSP00000376637	9606.ENSP00000262160	0	0	0	0	0	0	0	0.716	0.716
IGF1	IL1A	9606.ENSP00000376637	9606.ENSP00000263339	0	0	0	0	0	0	0	0.664	0.664
IGF1	IL1B	9606.ENSP00000376637	9606.ENSP00000263341	0	0	0	0	0	0	0	0.847	0.847
IGF1	PIK3CA	9606.ENSP00000376637	9606.ENSP00000263967	0	0	0	0	0.042	0	0	0.512	0.512
IGF1	HDAC4	9606.ENSP00000376637	9606.ENSP00000264606	0	0	0	0	0	0	0	0.408	0.408
IGF1	PPARGC1A	9606.ENSP00000376637	9606.ENSP00000264867	0	0	0	0	0	0	0	0.764	0.764
IGF1	TP53	9606.ENSP00000376637	9606.ENSP00000269305	0	0	0	0	0	0	0	0.72	0.72
IGF1	SOD1	9606.ENSP00000376637	9606.ENSP00000270142	0	0	0	0	0	0	0	0.503	0.503
IGF1	EGFR	9606.ENSP00000376637	9606.ENSP00000275493	0	0	0	0	0	0	0.9	0.919	0.991
IGF1	APP	9606.ENSP00000376637	9606.ENSP00000284981	0	0	0	0	0.044	0	0	0.546	0.548
IGF1	PPARG	9606.ENSP00000376637	9606.ENSP00000287820	0	0	0	0	0.044	0	0	0.828	0.828
IGF1	IL15	9606.ENSP00000376637	9606.ENSP00000296545	0	0	0	0	0.095	0	0	0.431	0.463
IGF1	COL1A2	9606.ENSP00000376637	9606.ENSP00000297268	0	0	0	0	0.085	0	0	0.505	0.527
IGF1	MMP3	9606.ENSP00000376637	9606.ENSP00000299855	0	0	0	0	0	0	0	0.522	0.522
IGF1	COL3A1	9606.ENSP00000376637	9606.ENSP00000304408	0	0	0	0	0.204	0	0	0.396	0.499
IGF1	FOS	9606.ENSP00000376637	9606.ENSP00000306245	0	0	0	0	0.049	0	0	0.582	0.585
IGF1	CYCS	9606.ENSP00000376637	9606.ENSP00000307786	0	0	0	0	0	0	0	0.507	0.507
IGF1	MMP14	9606.ENSP00000376637	9606.ENSP00000308208	0	0	0	0	0.09	0	0	0.402	0.433
IGF1	TERT	9606.ENSP00000376637	9606.ENSP00000309572	0	0	0	0	0	0	0	0.4	0.4
IGF1	PPARD	9606.ENSP00000376637	9606.ENSP00000310928	0	0	0	0	0	0	0	0.418	0.418
IGF1	CASP3	9606.ENSP00000376637	9606.ENSP00000311032	0	0	0	0	0	0	0	0.68	0.68
IGF1	MMP1	9606.ENSP00000376637	9606.ENSP00000322788	0	0	0	0	0	0	0.4	0.471	0.669
IGF1	BGN	9606.ENSP00000376637	9606.ENSP00000327336	0	0	0	0	0.11	0.139	0	0.633	0.695
IGF1	SMAD3	9606.ENSP00000376637	9606.ENSP00000332973	0	0	0	0	0	0	0	0.506	0.506
IGF1	SIRT6	9606.ENSP00000376637	9606.ENSP00000337332	0	0	0	0	0	0	0	0.423	0.423
IGF1	CAV1	9606.ENSP00000376637	9606.ENSP00000339191	0	0	0	0	0.054	0	0	0.728	0.731
IGF1	FOXO3	9606.ENSP00000376637	9606.ENSP00000339527	0	0	0	0	0	0	0	0.803	0.803
IGF1	ESR2	9606.ENSP00000376637	9606.ENSP00000343925	0	0	0	0	0.043	0	0	0.731	0.731
IGF1	ELN	9606.ENSP00000376637	9606.ENSP00000351807	0	0	0	0	0.105	0	0	0.448	0.484
IGF1	TGFBR2	9606.ENSP00000376637	9606.ENSP00000351905	0	0	0	0	0.05	0.063	0	0.473	0.49
IGF1	HSD11B1	9606.ENSP00000376637	9606.ENSP00000355995	0	0	0	0	0.072	0	0	0.4	0.419
IGF1	PTGS2	9606.ENSP00000376637	9606.ENSP00000356438	0	0	0	0	0	0	0	0.604	0.604
IGF1	CCN2	9606.ENSP00000376637	9606.ENSP00000356954	0	0	0	0	0.049	0	0	0.829	0.83
IGF1	NGF	9606.ENSP00000376637	9606.ENSP00000358525	0	0	0	0	0	0	0	0.84	0.84
IGF1	JUN	9606.ENSP00000376637	9606.ENSP00000360266	0	0	0	0	0.049	0	0	0.633	0.636
IGF1	MMP9	9606.ENSP00000376637	9606.ENSP00000361405	0	0	0	0	0.049	0	0	0.765	0.767
IGF1	AR	9606.ENSP00000376637	9606.ENSP00000363822	0	0	0	0	0.076	0	0	0.738	0.747
IGF1	POSTN	9606.ENSP00000376637	9606.ENSP00000369071	0	0	0	0	0.087	0	0	0.413	0.441
IGF1	SFRP4	9606.ENSP00000376637	9606.ENSP00000410715	0	0	0	0	0.213	0	0	0.297	0.423
IGF1	NFE2L2	9606.ENSP00000376637	9606.ENSP00000380252	0	0	0	0	0	0	0	0.453	0.453
IGF1	MAPK8	9606.ENSP00000376637	9606.ENSP00000378974	0	0	0	0	0.042	0	0	0.479	0.479
IGF1	CDKN1A	9606.ENSP00000376637	9606.ENSP00000384849	0	0	0	0	0	0	0	0.506	0.506
IGF1	CDKN2A	9606.ENSP00000376637	9606.ENSP00000418915	0	0	0	0	0	0	0	0.515	0.515
IGF1	PPARA	9606.ENSP00000376637	9606.ENSP00000385523	0	0	0	0	0.058	0	0	0.542	0.55
IGF1	SOD2	9606.ENSP00000376637	9606.ENSP00000446252	0	0	0	0	0	0	0	0.586	0.586
IGF1	HIF1A	9606.ENSP00000376637	9606.ENSP00000437955	0	0	0	0	0.042	0	0	0.698	0.698
IGF1	TNF	9606.ENSP00000376637	9606.ENSP00000398698	0	0	0	0	0	0	0	0.837	0.837
IGF1	BDNF	9606.ENSP00000376637	9606.ENSP00000414303	0	0	0	0	0	0	0	0.859	0.859
IGF1	IL6	9606.ENSP00000376637	9606.ENSP00000385675	0	0	0	0	0	0	0	0.913	0.913
IGF1	ESR1	9606.ENSP00000376637	9606.ENSP00000405330	0	0	0	0	0.062	0	0	0.964	0.964
IL15	MIF	9606.ENSP00000296545	9606.ENSP00000215754	0	0	0	0	0	0	0	0.415	0.415
IL15	GZMB	9606.ENSP00000296545	9606.ENSP00000216341	0	0	0	0	0.112	0	0	0.775	0.791
IL15	TGFB1	9606.ENSP00000296545	9606.ENSP00000221930	0	0	0	0	0.102	0	0	0.58	0.606
IL15	NFKB1	9606.ENSP00000296545	9606.ENSP00000226574	0	0	0	0	0.115	0	0	0.479	0.519
IL15	IL1A	9606.ENSP00000296545	9606.ENSP00000263339	0	0	0	0	0.083	0	0	0.87	0.876
IL15	IL1B	9606.ENSP00000296545	9606.ENSP00000263341	0	0	0.204	0	0.121	0	0	0.832	0.872
IL15	EGFR	9606.ENSP00000296545	9606.ENSP00000275493	0	0	0	0	0	0	0.65	0.435	0.793
IL15	NGF	9606.ENSP00000296545	9606.ENSP00000358525	0	0	0	0	0	0	0	0.406	0.406
IL15	BDNF	9606.ENSP00000296545	9606.ENSP00000414303	0	0	0	0	0	0	0	0.413	0.413
IL15	AGER	9606.ENSP00000296545	9606.ENSP00000364210	0	0	0.302	0	0.087	0	0	0.176	0.429
IL15	PTGS2	9606.ENSP00000296545	9606.ENSP00000356438	0	0	0	0	0.102	0	0	0.397	0.435
IL15	IRF4	9606.ENSP00000296545	9606.ENSP00000370343	0	0	0	0	0.071	0	0	0.42	0.438
IL15	CASP3	9606.ENSP00000296545	9606.ENSP00000311032	0	0	0	0	0.138	0	0	0.376	0.439
IL15	IGF1	9606.ENSP00000296545	9606.ENSP00000376637	0	0	0	0	0.095	0	0	0.431	0.463
IL15	IL18R1	9606.ENSP00000296545	9606.ENSP00000387211	0	0	0	0	0.093	0	0	0.433	0.463
IL15	MMP9	9606.ENSP00000296545	9606.ENSP00000361405	0	0	0	0	0.094	0	0	0.449	0.479
IL15	JUN	9606.ENSP00000296545	9606.ENSP00000360266	0	0	0	0	0	0	0	0.59	0.59
IL15	IL6	9606.ENSP00000296545	9606.ENSP00000385675	0	0	0	0	0.116	0	0	0.875	0.884
IL15	TNF	9606.ENSP00000296545	9606.ENSP00000398698	0	0	0	0	0.123	0	0	0.874	0.885
IL18R1	GZMB	9606.ENSP00000387211	9606.ENSP00000216341	0	0	0	0	0.154	0	0	0.433	0.5
IL18R1	MMP2	9606.ENSP00000387211	9606.ENSP00000219070	0	0	0	0	0.046	0	0	0.409	0.412
IL18R1	IL1A	9606.ENSP00000387211	9606.ENSP00000263339	0	0	0	0	0.057	0	0	0.847	0.849
IL18R1	IL1B	9606.ENSP00000387211	9606.ENSP00000263341	0	0	0	0	0.096	0	0	0.833	0.842
IL18R1	IL15	9606.ENSP00000387211	9606.ENSP00000296545	0	0	0	0	0.093	0	0	0.433	0.463
IL18R1	SMAD3	9606.ENSP00000387211	9606.ENSP00000332973	0	0	0	0	0.104	0	0	0.391	0.431
IL18R1	IL6	9606.ENSP00000387211	9606.ENSP00000385675	0	0	0	0	0.099	0	0	0.593	0.617
IL18R1	TNF	9606.ENSP00000387211	9606.ENSP00000398698	0	0	0	0	0.106	0	0	0.48	0.515
IL1A	SIRT1	9606.ENSP00000263339	9606.ENSP00000212015	0	0	0	0	0	0	0	0.447	0.447
IL1A	MIF	9606.ENSP00000263339	9606.ENSP00000215754	0	0	0	0	0	0	0	0.556	0.556
IL1A	HMOX1	9606.ENSP00000263339	9606.ENSP00000216117	0	0	0	0	0	0	0	0.591	0.591
IL1A	GZMB	9606.ENSP00000263339	9606.ENSP00000216341	0	0	0	0	0.071	0	0	0.685	0.695
IL1A	TIMP1	9606.ENSP00000263339	9606.ENSP00000218388	0	0	0	0	0.111	0	0	0.647	0.672
IL1A	MMP2	9606.ENSP00000263339	9606.ENSP00000219070	0	0	0	0	0.055	0.051	0	0.598	0.607
IL1A	TGFB1	9606.ENSP00000263339	9606.ENSP00000221930	0	0	0	0	0.047	0	0	0.763	0.764
IL1A	COL1A1	9606.ENSP00000263339	9606.ENSP00000225964	0	0	0	0	0	0	0	0.417	0.416
IL1A	NFKB1	9606.ENSP00000263339	9606.ENSP00000226574	0	0	0	0	0.176	0	0.4	0.9	0.946
IL1A	MAPK14	9606.ENSP00000263339	9606.ENSP00000229795	0	0	0	0	0.077	0	0	0.643	0.656
IL1A	LOX	9606.ENSP00000263339	9606.ENSP00000231004	0	0	0	0	0	0	0	0.632	0.632
IL1A	NR3C1	9606.ENSP00000263339	9606.ENSP00000231509	0	0	0	0	0.051	0	0	0.448	0.453
IL1A	PI3	9606.ENSP00000263339	9606.ENSP00000243924	0	0	0	0	0.09	0	0	0.37	0.402
IL1A	MMP13	9606.ENSP00000263339	9606.ENSP00000260302	0	0	0	0	0.087	0.051	0	0.621	0.643
IL1A	SMAD2	9606.ENSP00000263339	9606.ENSP00000262160	0	0	0	0	0.046	0	0	0.447	0.449
IL1A	EP300	9606.ENSP00000263339	9606.ENSP00000263253	0	0	0	0	0	0.292	0	0.308	0.489
IL1A	TXN	9606.ENSP00000263339	9606.ENSP00000363641	0	0	0	0	0.047	0	0	0.398	0.402
IL1A	S100A8	9606.ENSP00000263339	9606.ENSP00000357721	0	0	0	0	0.062	0	0	0.388	0.402
IL1A	MMP14	9606.ENSP00000263339	9606.ENSP00000308208	0	0	0	0	0.087	0.051	0	0.37	0.406
IL1A	SOD1	9606.ENSP00000263339	9606.ENSP00000270142	0	0	0	0	0	0	0	0.42	0.42
IL1A	IRF4	9606.ENSP00000263339	9606.ENSP00000370343	0	0	0	0	0.056	0	0	0.418	0.427
IL1A	EZH2	9606.ENSP00000263339	9606.ENSP00000320147	0	0	0	0	0	0.292	0	0.231	0.432
IL1A	CDKN1A	9606.ENSP00000263339	9606.ENSP00000384849	0	0	0	0	0.093	0	0	0.4	0.432
IL1A	PPARA	9606.ENSP00000263339	9606.ENSP00000385523	0	0	0	0	0.051	0	0	0.468	0.473
IL1A	ESR1	9606.ENSP00000263339	9606.ENSP00000405330	0	0	0	0	0.051	0	0	0.471	0.476
IL1A	SMAD3	9606.ENSP00000263339	9606.ENSP00000332973	0	0	0	0	0.046	0	0	0.476	0.478
IL1A	CYCS	9606.ENSP00000263339	9606.ENSP00000307786	0	0	0	0	0	0	0	0.479	0.479
IL1A	ELN	9606.ENSP00000263339	9606.ENSP00000351807	0	0	0	0	0	0	0	0.479	0.479
IL1A	CDKN2A	9606.ENSP00000263339	9606.ENSP00000418915	0	0	0	0	0.047	0	0	0.485	0.488
IL1A	NFE2L2	9606.ENSP00000263339	9606.ENSP00000380252	0	0	0	0	0.115	0	0	0.448	0.491
IL1A	MMP12	9606.ENSP00000263339	9606.ENSP00000458585	0	0	0	0	0.085	0.051	0	0.475	0.504
IL1A	APP	9606.ENSP00000263339	9606.ENSP00000284981	0	0	0	0	0	0	0	0.507	0.507
IL1A	CCN2	9606.ENSP00000263339	9606.ENSP00000356954	0	0	0	0	0.067	0	0	0.507	0.52
IL1A	CAV1	9606.ENSP00000263339	9606.ENSP00000339191	0	0	0	0	0	0	0	0.552	0.552
IL1A	BGN	9606.ENSP00000263339	9606.ENSP00000327336	0	0	0	0	0	0	0	0.584	0.584
IL1A	PPARG	9606.ENSP00000263339	9606.ENSP00000287820	0	0	0	0	0.051	0	0	0.584	0.588
IL1A	NGF	9606.ENSP00000263339	9606.ENSP00000358525	0	0	0	0	0	0	0	0.608	0.608
IL1A	AGER	9606.ENSP00000263339	9606.ENSP00000364210	0	0	0	0	0	0	0	0.617	0.617
IL1A	NOS2	9606.ENSP00000263339	9606.ENSP00000327251	0	0	0	0	0.1	0	0	0.595	0.62
IL1A	HIF1A	9606.ENSP00000263339	9606.ENSP00000437955	0	0	0	0	0.103	0	0	0.599	0.625
IL1A	MAPK8	9606.ENSP00000263339	9606.ENSP00000378974	0	0	0	0	0	0	0	0.643	0.643
IL1A	BDNF	9606.ENSP00000263339	9606.ENSP00000414303	0	0	0	0	0.044	0	0	0.644	0.645
IL1A	SOD2	9606.ENSP00000263339	9606.ENSP00000446252	0	0	0	0	0.117	0	0	0.618	0.648
IL1A	TP53	9606.ENSP00000263339	9606.ENSP00000269305	0	0	0	0	0	0.161	0	0.608	0.657
IL1A	POSTN	9606.ENSP00000263339	9606.ENSP00000369071	0	0	0	0	0.067	0	0	0.652	0.661
IL1A	IGF1	9606.ENSP00000263339	9606.ENSP00000376637	0	0	0	0	0	0	0	0.664	0.664
IL1A	EGFR	9606.ENSP00000263339	9606.ENSP00000275493	0	0	0	0	0.043	0	0	0.701	0.701
IL1A	CASP3	9606.ENSP00000263339	9606.ENSP00000311032	0	0	0	0	0.045	0	0	0.724	0.725
IL1A	MMP9	9606.ENSP00000263339	9606.ENSP00000361405	0	0	0	0	0.08	0.051	0	0.72	0.734
IL1A	MMP1	9606.ENSP00000263339	9606.ENSP00000322788	0	0	0	0	0.115	0.051	0	0.779	0.798
IL1A	MMP3	9606.ENSP00000263339	9606.ENSP00000299855	0	0	0	0	0.08	0.051	0	0.797	0.807
IL1A	PTGS2	9606.ENSP00000263339	9606.ENSP00000356438	0	0	0	0	0.346	0	0	0.741	0.823
IL1A	IL18R1	9606.ENSP00000263339	9606.ENSP00000387211	0	0	0	0	0.057	0	0	0.847	0.849
IL1A	IL15	9606.ENSP00000263339	9606.ENSP00000296545	0	0	0	0	0.083	0	0	0.87	0.876
IL1A	FOS	9606.ENSP00000263339	9606.ENSP00000306245	0	0	0	0	0.09	0	0.75	0.592	0.899
IL1A	JUN	9606.ENSP00000263339	9606.ENSP00000360266	0	0	0	0	0.087	0	0.75	0.775	0.944
IL1A	IL6	9606.ENSP00000263339	9606.ENSP00000385675	0	0	0	0	0.376	0	0.4	0.974	0.989
IL1A	TNF	9606.ENSP00000263339	9606.ENSP00000398698	0	0	0	0	0.619	0	0.4	0.976	0.994
IL1A	IL1B	9606.ENSP00000263339	9606.ENSP00000263341	0	0	0	0	0.961	0	0.9	0.983	0.999
IL1B	DCN	9606.ENSP00000263341	9606.ENSP00000052754	0	0	0	0	0	0	0	0.643	0.643
IL1B	SIRT1	9606.ENSP00000263341	9606.ENSP00000212015	0	0	0	0	0	0	0	0.719	0.719
IL1B	MIF	9606.ENSP00000263341	9606.ENSP00000215754	0	0	0	0	0.042	0	0	0.669	0.67
IL1B	MAPK1	9606.ENSP00000263341	9606.ENSP00000215832	0	0	0	0	0.052	0	0	0.649	0.653
IL1B	HMOX1	9606.ENSP00000263341	9606.ENSP00000216117	0	0	0	0	0.067	0	0	0.812	0.817
IL1B	GZMB	9606.ENSP00000263341	9606.ENSP00000216341	0	0	0	0	0.14	0	0	0.738	0.765
IL1B	TIMP1	9606.ENSP00000263341	9606.ENSP00000218388	0	0	0	0	0.164	0	0	0.761	0.791
IL1B	MMP2	9606.ENSP00000263341	9606.ENSP00000219070	0	0	0	0	0.079	0.087	0	0.721	0.745
IL1B	GSR	9606.ENSP00000263341	9606.ENSP00000221130	0	0	0	0	0	0	0	0.584	0.584
IL1B	TGFB1	9606.ENSP00000263341	9606.ENSP00000221930	0	0	0	0	0.14	0	0	0.924	0.932
IL1B	COL1A1	9606.ENSP00000263341	9606.ENSP00000225964	0	0	0	0	0	0	0	0.596	0.596
IL1B	NFKB1	9606.ENSP00000263341	9606.ENSP00000226574	0	0	0	0	0.2	0	0.9	0.959	0.996
IL1B	MAPK14	9606.ENSP00000263341	9606.ENSP00000229795	0	0	0	0	0.052	0	0	0.779	0.782
IL1B	LOX	9606.ENSP00000263341	9606.ENSP00000231004	0	0	0	0	0.042	0	0	0.727	0.727
IL1B	SPARC	9606.ENSP00000263341	9606.ENSP00000231061	0	0	0	0	0	0	0	0.43	0.43
IL1B	NR3C1	9606.ENSP00000263341	9606.ENSP00000231509	0	0	0	0	0.051	0	0	0.598	0.602
IL1B	PI3	9606.ENSP00000263341	9606.ENSP00000243924	0	0	0	0	0.202	0	0	0.446	0.539
IL1B	GDF15	9606.ENSP00000263341	9606.ENSP00000252809	0	0	0	0	0.052	0	0	0.48	0.486
IL1B	MMP13	9606.ENSP00000263341	9606.ENSP00000260302	0	0	0	0	0.089	0.07	0	0.808	0.823
IL1B	SMAD2	9606.ENSP00000263341	9606.ENSP00000262160	0	0	0	0	0.088	0	0	0.608	0.627
IL1B	EP300	9606.ENSP00000263341	9606.ENSP00000263253	0	0	0	0	0	0.292	0	0.608	0.71
IL1B	IL1A	9606.ENSP00000263341	9606.ENSP00000263339	0	0	0	0	0.961	0	0.9	0.983	0.999
IL1B	AQP3	9606.ENSP00000263341	9606.ENSP00000297991	0	0	0	0	0.079	0	0	0.396	0.419
IL1B	DNMT1	9606.ENSP00000263341	9606.ENSP00000352516	0	0	0	0	0.042	0	0	0.432	0.432
IL1B	COL1A2	9606.ENSP00000263341	9606.ENSP00000297268	0	0	0	0	0	0	0	0.447	0.447
IL1B	COL3A1	9606.ENSP00000263341	9606.ENSP00000304408	0	0	0	0	0	0	0	0.467	0.467
IL1B	PPIA	9606.ENSP00000263341	9606.ENSP00000419425	0	0	0	0	0.083	0	0	0.445	0.469
IL1B	HAS2	9606.ENSP00000263341	9606.ENSP00000306991	0	0	0	0	0.081	0	0	0.445	0.469
IL1B	POSTN	9606.ENSP00000263341	9606.ENSP00000369071	0	0	0	0	0.088	0	0	0.45	0.477
IL1B	BSG	9606.ENSP00000263341	9606.ENSP00000333769	0	0	0	0	0.065	0	0	0.471	0.484
IL1B	TGFBR2	9606.ENSP00000263341	9606.ENSP00000351905	0	0	0	0	0.072	0	0	0.476	0.492
IL1B	GPX4	9606.ENSP00000263341	9606.ENSP00000346103	0	0	0	0	0.067	0	0	0.49	0.504
IL1B	ESR2	9606.ENSP00000263341	9606.ENSP00000343925	0	0	0	0	0.051	0	0	0.506	0.511
IL1B	MMP14	9606.ENSP00000263341	9606.ENSP00000308208	0	0	0	0	0.092	0.051	0	0.481	0.514
IL1B	EZH2	9606.ENSP00000263341	9606.ENSP00000320147	0	0	0	0	0.047	0.292	0	0.35	0.523
IL1B	CDKN2A	9606.ENSP00000263341	9606.ENSP00000418915	0	0	0	0	0.047	0	0	0.523	0.526
IL1B	FOXO3	9606.ENSP00000263341	9606.ENSP00000339527	0	0	0	0	0.055	0	0	0.519	0.526
IL1B	CDKN1A	9606.ENSP00000263341	9606.ENSP00000384849	0	0	0	0	0.152	0	0	0.475	0.536
IL1B	BAX	9606.ENSP00000263341	9606.ENSP00000293288	0	0	0	0	0.055	0	0	0.543	0.55
IL1B	PPARD	9606.ENSP00000263341	9606.ENSP00000310928	0	0	0	0	0.051	0	0	0.556	0.561
IL1B	IRF4	9606.ENSP00000263341	9606.ENSP00000370343	0	0	0	0	0.088	0	0	0.57	0.591
IL1B	ELN	9606.ENSP00000263341	9606.ENSP00000351807	0	0	0	0	0	0	0	0.597	0.597
IL1B	CCN1	9606.ENSP00000263341	9606.ENSP00000398736	0	0	0	0	0.087	0	0	0.589	0.608
IL1B	PPARGC1A	9606.ENSP00000263341	9606.ENSP00000264867	0	0	0	0	0.071	0	0	0.6	0.613
IL1B	TRPV1	9606.ENSP00000263341	9606.ENSP00000459962	0	0	0	0	0	0	0	0.621	0.621
IL1B	NQO1	9606.ENSP00000263341	9606.ENSP00000319788	0	0	0	0	0	0	0	0.626	0.626
IL1B	AR	9606.ENSP00000263341	9606.ENSP00000363822	0	0	0	0	0.051	0	0	0.627	0.63
IL1B	CAV1	9606.ENSP00000263341	9606.ENSP00000339191	0	0	0	0	0	0	0	0.633	0.633
IL1B	SMAD3	9606.ENSP00000263341	9606.ENSP00000332973	0	0	0	0	0.088	0	0	0.618	0.637
IL1B	SOD1	9606.ENSP00000263341	9606.ENSP00000270142	0	0	0	0	0	0	0	0.645	0.645
IL1B	BGN	9606.ENSP00000263341	9606.ENSP00000327336	0	0	0	0	0	0	0	0.646	0.646
IL1B	CCN2	9606.ENSP00000263341	9606.ENSP00000356954	0	0	0	0	0.112	0	0	0.627	0.655
IL1B	S100A8	9606.ENSP00000263341	9606.ENSP00000357721	0	0	0	0	0.256	0	0	0.556	0.656
IL1B	CYCS	9606.ENSP00000263341	9606.ENSP00000307786	0	0	0	0	0	0	0	0.67	0.67
IL1B	TXN	9606.ENSP00000263341	9606.ENSP00000363641	0	0	0	0	0.06	0	0	0.679	0.685
IL1B	PPARA	9606.ENSP00000263341	9606.ENSP00000385523	0	0	0	0	0.102	0	0	0.691	0.711
IL1B	TP53	9606.ENSP00000263341	9606.ENSP00000269305	0	0	0	0	0	0	0	0.718	0.718
IL1B	NGF	9606.ENSP00000263341	9606.ENSP00000358525	0	0	0	0	0.042	0	0	0.728	0.728
IL1B	NFE2L2	9606.ENSP00000263341	9606.ENSP00000380252	0	0	0	0	0.097	0	0	0.733	0.749
IL1B	MMP12	9606.ENSP00000263341	9606.ENSP00000458585	0	0	0	0	0.12	0.071	0	0.729	0.759
IL1B	HIF1A	9606.ENSP00000263341	9606.ENSP00000437955	0	0	0	0	0.12	0	0	0.751	0.771
IL1B	AGER	9606.ENSP00000263341	9606.ENSP00000364210	0	0	0	0	0.102	0	0	0.781	0.794
IL1B	NOS2	9606.ENSP00000263341	9606.ENSP00000327251	0	0	0	0	0.073	0	0	0.796	0.803
IL1B	SOD2	9606.ENSP00000263341	9606.ENSP00000446252	0	0	0	0	0.305	0	0	0.733	0.806
IL1B	ESR1	9606.ENSP00000263341	9606.ENSP00000405330	0	0	0	0	0.051	0	0	0.819	0.82
IL1B	APP	9606.ENSP00000263341	9606.ENSP00000284981	0	0	0	0	0.042	0	0	0.828	0.828
IL1B	MMP3	9606.ENSP00000263341	9606.ENSP00000299855	0	0	0	0	0.117	0.071	0	0.812	0.832
IL1B	IL18R1	9606.ENSP00000263341	9606.ENSP00000387211	0	0	0	0	0.096	0	0	0.833	0.842
IL1B	BDNF	9606.ENSP00000263341	9606.ENSP00000414303	0	0	0	0	0.042	0	0	0.844	0.844
IL1B	MAPK8	9606.ENSP00000263341	9606.ENSP00000378974	0	0	0	0	0	0	0	0.845	0.845
IL1B	IGF1	9606.ENSP00000263341	9606.ENSP00000376637	0	0	0	0	0	0	0	0.847	0.847
IL1B	PPARG	9606.ENSP00000263341	9606.ENSP00000287820	0	0	0	0	0.104	0	0	0.848	0.858
IL1B	IL15	9606.ENSP00000263341	9606.ENSP00000296545	0	0	0.204	0	0.121	0	0	0.832	0.872
IL1B	MMP1	9606.ENSP00000263341	9606.ENSP00000322788	0	0	0	0	0.174	0.07	0	0.849	0.873
IL1B	EGFR	9606.ENSP00000263341	9606.ENSP00000275493	0	0	0	0	0	0	0	0.873	0.873
IL1B	FOS	9606.ENSP00000263341	9606.ENSP00000306245	0	0	0	0	0.125	0	0	0.884	0.894
IL1B	CASP3	9606.ENSP00000263341	9606.ENSP00000311032	0	0	0	0	0.045	0	0	0.898	0.899
IL1B	MMP9	9606.ENSP00000263341	9606.ENSP00000361405	0	0	0	0	0.275	0.051	0	0.932	0.949
IL1B	PTGS2	9606.ENSP00000263341	9606.ENSP00000356438	0	0	0	0	0.656	0	0	0.928	0.974
IL1B	JUN	9606.ENSP00000263341	9606.ENSP00000360266	0	0	0	0	0.166	0	0.9	0.857	0.987
IL1B	IL6	9606.ENSP00000263341	9606.ENSP00000385675	0	0	0	0	0.515	0	0.4	0.989	0.996
IL1B	TNF	9606.ENSP00000263341	9606.ENSP00000398698	0	0	0	0	0.616	0	0.4	0.993	0.998
IL6	DCN	9606.ENSP00000385675	9606.ENSP00000052754	0	0	0	0	0.076	0	0	0.546	0.563
IL6	SIRT1	9606.ENSP00000385675	9606.ENSP00000212015	0	0	0	0	0	0	0	0.726	0.726
IL6	MIF	9606.ENSP00000385675	9606.ENSP00000215754	0	0	0	0	0.043	0	0	0.708	0.708
IL6	MAPK1	9606.ENSP00000385675	9606.ENSP00000215832	0	0	0	0	0.055	0	0.4	0.897	0.936
IL6	HMOX1	9606.ENSP00000385675	9606.ENSP00000216117	0	0	0	0	0.07	0	0	0.804	0.81
IL6	GZMB	9606.ENSP00000385675	9606.ENSP00000216341	0	0	0	0	0.062	0	0	0.67	0.677
IL6	TIMP1	9606.ENSP00000385675	9606.ENSP00000218388	0	0	0	0	0.152	0	0.4	0.888	0.938
IL6	MMP2	9606.ENSP00000385675	9606.ENSP00000219070	0	0	0	0	0.116	0	0.4	0.734	0.847
IL6	GSR	9606.ENSP00000385675	9606.ENSP00000221130	0	0	0	0	0	0	0	0.561	0.561
IL6	TGFB1	9606.ENSP00000385675	9606.ENSP00000221930	0	0	0	0	0.106	0	0.4	0.932	0.96
IL6	COL1A1	9606.ENSP00000385675	9606.ENSP00000225964	0	0	0	0	0.063	0	0	0.621	0.63
IL6	NFKB1	9606.ENSP00000385675	9606.ENSP00000226574	0	0	0	0	0.176	0	0.9	0.942	0.994
IL6	MAPK14	9606.ENSP00000385675	9606.ENSP00000229795	0	0	0	0	0.083	0	0	0.842	0.848
IL6	LOX	9606.ENSP00000385675	9606.ENSP00000231004	0	0	0	0	0.083	0	0	0.61	0.627
IL6	SPARC	9606.ENSP00000385675	9606.ENSP00000231061	0	0	0	0	0.049	0	0	0.473	0.477
IL6	NR3C1	9606.ENSP00000385675	9606.ENSP00000231509	0	0	0	0	0.067	0	0	0.62	0.63
IL6	PI3	9606.ENSP00000385675	9606.ENSP00000243924	0	0	0	0	0.075	0	0	0.447	0.466
IL6	GDF15	9606.ENSP00000385675	9606.ENSP00000252809	0	0	0	0	0.062	0	0	0.594	0.603
IL6	GDF11	9606.ENSP00000385675	9606.ENSP00000257868	0	0	0	0	0.055	0	0	0.581	0.587
IL6	MMP13	9606.ENSP00000385675	9606.ENSP00000260302	0	0	0	0	0.091	0	0	0.743	0.757
IL6	SMAD2	9606.ENSP00000385675	9606.ENSP00000262160	0	0	0	0	0.082	0	0	0.632	0.648
IL6	EP300	9606.ENSP00000385675	9606.ENSP00000263253	0	0	0	0	0	0	0	0.48	0.48
IL6	IL1A	9606.ENSP00000385675	9606.ENSP00000263339	0	0	0	0	0.376	0	0.4	0.974	0.989
IL6	IL1B	9606.ENSP00000385675	9606.ENSP00000263341	0	0	0	0	0.515	0	0.4	0.989	0.996
IL6	PIK3CA	9606.ENSP00000385675	9606.ENSP00000263967	0	0	0	0	0	0	0	0.442	0.442
IL6	PPARGC1A	9606.ENSP00000385675	9606.ENSP00000264867	0	0	0	0	0.087	0	0	0.654	0.67
IL6	TP53	9606.ENSP00000385675	9606.ENSP00000269305	0	0	0	0	0	0	0	0.777	0.777
IL6	SOD1	9606.ENSP00000385675	9606.ENSP00000270142	0	0	0	0	0	0	0	0.584	0.584
IL6	EGFR	9606.ENSP00000385675	9606.ENSP00000275493	0	0	0	0	0.042	0	0.65	0.943	0.979
IL6	APP	9606.ENSP00000385675	9606.ENSP00000284981	0	0	0	0	0	0	0	0.68	0.68
IL6	PPARG	9606.ENSP00000385675	9606.ENSP00000287820	0	0	0	0	0.082	0	0	0.812	0.82
IL6	BAX	9606.ENSP00000385675	9606.ENSP00000293288	0	0	0	0	0.055	0	0	0.508	0.515
IL6	IL15	9606.ENSP00000385675	9606.ENSP00000296545	0	0	0	0	0.116	0	0	0.875	0.884
IL6	COL1A2	9606.ENSP00000385675	9606.ENSP00000297268	0	0	0	0	0.06	0	0	0.48	0.49
IL6	MMP3	9606.ENSP00000385675	9606.ENSP00000299855	0	0	0	0	0.16	0	0.4	0.795	0.887
IL6	COL3A1	9606.ENSP00000385675	9606.ENSP00000304408	0	0	0	0	0.06	0	0	0.491	0.501
IL6	FOS	9606.ENSP00000385675	9606.ENSP00000306245	0	0	0	0	0.14	0	0	0.879	0.891
IL6	HAS2	9606.ENSP00000385675	9606.ENSP00000306991	0	0	0	0	0.2	0	0	0.394	0.494
IL6	CYCS	9606.ENSP00000385675	9606.ENSP00000307786	0	0	0	0	0	0	0	0.776	0.776
IL6	MMP14	9606.ENSP00000385675	9606.ENSP00000308208	0	0	0	0	0.124	0	0	0.489	0.533
IL6	TERT	9606.ENSP00000385675	9606.ENSP00000309572	0	0	0	0	0	0	0	0.479	0.479
IL6	PPARD	9606.ENSP00000385675	9606.ENSP00000310928	0	0	0	0	0.059	0	0	0.571	0.579
IL6	CASP3	9606.ENSP00000385675	9606.ENSP00000311032	0	0	0	0	0.103	0	0	0.873	0.881
IL6	NQO1	9606.ENSP00000385675	9606.ENSP00000319788	0	0	0	0	0	0	0	0.613	0.613
IL6	EZH2	9606.ENSP00000385675	9606.ENSP00000320147	0	0	0	0	0.074	0.074	0	0.642	0.666
IL6	MMP1	9606.ENSP00000385675	9606.ENSP00000322788	0	0	0	0	0.169	0	0.4	0.731	0.854
IL6	NOS2	9606.ENSP00000385675	9606.ENSP00000327251	0	0	0	0	0.042	0	0	0.781	0.781
IL6	BGN	9606.ENSP00000385675	9606.ENSP00000327336	0	0	0	0	0.063	0	0	0.642	0.651
IL6	SMAD3	9606.ENSP00000385675	9606.ENSP00000332973	0	0	0	0	0.084	0	0	0.648	0.664
IL6	BSG	9606.ENSP00000385675	9606.ENSP00000333769	0	0	0	0	0	0	0	0.691	0.691
IL6	SIRT6	9606.ENSP00000385675	9606.ENSP00000337332	0	0	0	0	0	0	0	0.414	0.414
IL6	CAV1	9606.ENSP00000385675	9606.ENSP00000339191	0	0	0	0	0.084	0	0	0.701	0.714
IL6	FOXO3	9606.ENSP00000385675	9606.ENSP00000339527	0	0	0	0	0.051	0	0	0.577	0.581
IL6	ESR2	9606.ENSP00000385675	9606.ENSP00000343925	0	0	0	0	0.054	0	0	0.548	0.554
IL6	GPX4	9606.ENSP00000385675	9606.ENSP00000346103	0	0	0	0	0	0	0	0.463	0.463
IL6	ELN	9606.ENSP00000385675	9606.ENSP00000351807	0	0	0	0	0	0	0	0.602	0.602
IL6	TGFBR2	9606.ENSP00000385675	9606.ENSP00000351905	0	0	0	0	0.067	0	0	0.517	0.53
IL6	DNMT1	9606.ENSP00000385675	9606.ENSP00000352516	0	0	0	0	0	0	0	0.528	0.528
IL6	PTGS2	9606.ENSP00000385675	9606.ENSP00000356438	0	0	0	0	0.484	0	0	0.926	0.96
IL6	CCN2	9606.ENSP00000385675	9606.ENSP00000356954	0	0	0	0	0.168	0	0	0.736	0.771
IL6	S100A8	9606.ENSP00000385675	9606.ENSP00000357721	0	0	0	0	0.106	0	0	0.522	0.555
IL6	NGF	9606.ENSP00000385675	9606.ENSP00000358525	0	0	0	0	0.086	0	0	0.734	0.747
IL6	JUN	9606.ENSP00000385675	9606.ENSP00000360266	0	0	0	0	0.14	0	0.9	0.882	0.989
IL6	MMP9	9606.ENSP00000385675	9606.ENSP00000361405	0	0	0	0	0.106	0	0.4	0.93	0.959
IL6	TXN	9606.ENSP00000385675	9606.ENSP00000363641	0	0	0	0	0.044	0	0	0.546	0.547
IL6	AR	9606.ENSP00000385675	9606.ENSP00000363822	0	0	0	0	0.054	0	0	0.571	0.576
IL6	AGER	9606.ENSP00000385675	9606.ENSP00000364210	0	0	0	0	0.045	0	0	0.665	0.666
IL6	POSTN	9606.ENSP00000385675	9606.ENSP00000369071	0	0	0	0	0.118	0	0	0.632	0.662
IL6	IRF4	9606.ENSP00000385675	9606.ENSP00000370343	0	0	0	0	0.098	0	0	0.609	0.633
IL6	IGF1	9606.ENSP00000385675	9606.ENSP00000376637	0	0	0	0	0	0	0	0.913	0.913
IL6	MAPK8	9606.ENSP00000385675	9606.ENSP00000378974	0	0	0	0	0	0	0	0.938	0.938
IL6	NFE2L2	9606.ENSP00000385675	9606.ENSP00000380252	0	0	0	0	0.085	0	0	0.803	0.812
IL6	CDKN1A	9606.ENSP00000385675	9606.ENSP00000384849	0	0	0	0	0.178	0	0	0.572	0.633
IL6	PPARA	9606.ENSP00000385675	9606.ENSP00000385523	0	0	0	0	0.074	0	0	0.712	0.722
IL6	PPIA	9606.ENSP00000385675	9606.ENSP00000419425	0	0	0	0	0.057	0	0	0.448	0.457
IL6	VIM	9606.ENSP00000385675	9606.ENSP00000446007	0	0	0	0	0.124	0	0	0.447	0.495
IL6	CCN1	9606.ENSP00000385675	9606.ENSP00000398736	0	0	0	0	0.254	0	0	0.418	0.547
IL6	IL18R1	9606.ENSP00000385675	9606.ENSP00000387211	0	0	0	0	0.099	0	0	0.593	0.617
IL6	CDKN2A	9606.ENSP00000385675	9606.ENSP00000418915	0	0	0	0	0	0	0	0.621	0.621
IL6	TRPV1	9606.ENSP00000385675	9606.ENSP00000459962	0	0	0	0	0	0	0	0.643	0.643
IL6	SOD2	9606.ENSP00000385675	9606.ENSP00000446252	0	0	0	0	0.166	0	0	0.603	0.654
IL6	MMP12	9606.ENSP00000385675	9606.ENSP00000458585	0	0	0	0	0.127	0	0	0.718	0.743
IL6	ESR1	9606.ENSP00000385675	9606.ENSP00000405330	0	0	0	0	0.054	0	0	0.789	0.792
IL6	HIF1A	9606.ENSP00000385675	9606.ENSP00000437955	0	0	0	0	0.139	0	0	0.777	0.8
IL6	BDNF	9606.ENSP00000385675	9606.ENSP00000414303	0	0	0	0	0.05	0	0	0.844	0.846
IL6	TNF	9606.ENSP00000385675	9606.ENSP00000398698	0	0	0	0	0.261	0	0.4	0.989	0.994
IRF4	GZMB	9606.ENSP00000370343	9606.ENSP00000216341	0	0	0	0	0.141	0	0	0.508	0.559
IRF4	TGFB1	9606.ENSP00000370343	9606.ENSP00000221930	0	0	0	0	0.104	0	0	0.409	0.448
IRF4	NFKB1	9606.ENSP00000370343	9606.ENSP00000226574	0	0	0	0	0.121	0.059	0	0.697	0.728
IRF4	SMAD2	9606.ENSP00000370343	9606.ENSP00000262160	0	0	0	0	0.086	0.071	0	0.597	0.628
IRF4	EP300	9606.ENSP00000370343	9606.ENSP00000263253	0	0	0	0	0	0.192	0	0.662	0.715
IRF4	TYR	9606.ENSP00000370343	9606.ENSP00000263321	0	0	0	0	0.087	0.091	0	0.463	0.515
IRF4	IL1A	9606.ENSP00000370343	9606.ENSP00000263339	0	0	0	0	0.056	0	0	0.418	0.427
IRF4	IL1B	9606.ENSP00000370343	9606.ENSP00000263341	0	0	0	0	0.088	0	0	0.57	0.591
IRF4	PPARGC1A	9606.ENSP00000370343	9606.ENSP00000264867	0	0	0	0	0.056	0.095	0	0.869	0.878
IRF4	TP53	9606.ENSP00000370343	9606.ENSP00000269305	0	0	0	0	0.104	0	0	0.48	0.514
IRF4	EGFR	9606.ENSP00000370343	9606.ENSP00000275493	0	0	0	0	0.06	0	0	0.515	0.525
IRF4	PPARG	9606.ENSP00000370343	9606.ENSP00000287820	0	0	0	0	0.086	0.071	0	0.481	0.521
IRF4	IL15	9606.ENSP00000370343	9606.ENSP00000296545	0	0	0	0	0.071	0	0	0.42	0.438
IRF4	FOS	9606.ENSP00000370343	9606.ENSP00000306245	0	0	0	0	0	0.088	0	0.428	0.456
IRF4	EZH2	9606.ENSP00000370343	9606.ENSP00000320147	0	0	0	0	0.05	0.069	0	0.483	0.503
IRF4	NOS2	9606.ENSP00000370343	9606.ENSP00000327251	0	0	0	0	0.042	0.045	0.4	0.249	0.532
IRF4	SMAD3	9606.ENSP00000370343	9606.ENSP00000332973	0	0	0	0	0.099	0.071	0	0.356	0.414
IRF4	FOXO3	9606.ENSP00000370343	9606.ENSP00000339527	0	0	0	0	0.055	0	0	0.466	0.473
IRF4	TGFBR2	9606.ENSP00000370343	9606.ENSP00000351905	0	0	0	0	0	0.094	0	0.451	0.481
IRF4	JUN	9606.ENSP00000370343	9606.ENSP00000360266	0	0	0	0	0.067	0.068	0	0.833	0.842
IRF4	VIM	9606.ENSP00000370343	9606.ENSP00000446007	0	0	0	0	0.085	0.046	0.4	0.068	0.447
IRF4	PPARA	9606.ENSP00000370343	9606.ENSP00000385523	0	0	0	0	0.067	0.071	0	0.475	0.506
IRF4	MC1R	9606.ENSP00000370343	9606.ENSP00000451605	0	0	0	0	0	0	0	0.506	0.506
IRF4	CDKN1A	9606.ENSP00000370343	9606.ENSP00000384849	0	0	0	0	0.055	0	0.4	0.286	0.56
IRF4	TNF	9606.ENSP00000370343	9606.ENSP00000398698	0	0	0	0	0.129	0	0	0.577	0.616
IRF4	IL6	9606.ENSP00000370343	9606.ENSP00000385675	0	0	0	0	0.098	0	0	0.609	0.633
IRF4	HIF1A	9606.ENSP00000370343	9606.ENSP00000437955	0	0	0	0	0.057	0.068	0	0.683	0.697
JUN	SIRT1	9606.ENSP00000360266	9606.ENSP00000212015	0	0	0	0	0.044	0.71	0	0.758	0.927
JUN	MIF	9606.ENSP00000360266	9606.ENSP00000215754	0	0	0	0	0.044	0.19	0	0.543	0.615
JUN	MAPK1	9606.ENSP00000360266	9606.ENSP00000215832	0	0	0	0	0	0.771	0.9	0.958	0.998
JUN	HMOX1	9606.ENSP00000360266	9606.ENSP00000216117	0	0	0	0	0.056	0	0	0.795	0.798
JUN	TIMP1	9606.ENSP00000360266	9606.ENSP00000218388	0	0	0	0	0.062	0	0	0.695	0.701
JUN	MMP2	9606.ENSP00000360266	9606.ENSP00000219070	0	0	0	0	0	0	0	0.633	0.633
JUN	GSR	9606.ENSP00000360266	9606.ENSP00000221130	0	0	0	0	0	0.131	0	0.426	0.48
JUN	TGFB1	9606.ENSP00000360266	9606.ENSP00000221930	0	0	0	0	0.103	0	0	0.703	0.722
JUN	COL1A1	9606.ENSP00000360266	9606.ENSP00000225964	0	0	0	0	0.057	0.091	0	0.642	0.667
JUN	NFKB1	9606.ENSP00000360266	9606.ENSP00000226574	0	0	0	0	0.093	0.292	0	0.992	0.994
JUN	MAPK14	9606.ENSP00000360266	9606.ENSP00000229795	0	0	0	0	0	0.328	0.9	0.891	0.992
JUN	LOX	9606.ENSP00000360266	9606.ENSP00000231004	0	0	0	0	0.079	0.093	0	0.464	0.513
JUN	NR3C1	9606.ENSP00000360266	9606.ENSP00000231509	0	0	0	0	0	0.522	0	0.922	0.961
JUN	ODC1	9606.ENSP00000360266	9606.ENSP00000234111	0	0	0	0	0	0	0	0.42	0.42
JUN	PI3	9606.ENSP00000360266	9606.ENSP00000243924	0	0	0	0	0.091	0	0	0.369	0.401
JUN	MMP13	9606.ENSP00000360266	9606.ENSP00000260302	0	0	0	0	0	0	0	0.575	0.575
JUN	SMAD2	9606.ENSP00000360266	9606.ENSP00000262160	0	0	0	0	0	0.424	0	0.875	0.925
JUN	EP300	9606.ENSP00000360266	9606.ENSP00000263253	0	0	0	0	0.044	0.885	0.5	0.991	0.999
JUN	IL1A	9606.ENSP00000360266	9606.ENSP00000263339	0	0	0	0	0.087	0	0.75	0.775	0.944
JUN	IL1B	9606.ENSP00000360266	9606.ENSP00000263341	0	0	0	0	0.166	0	0.9	0.857	0.987
JUN	PIK3CA	9606.ENSP00000360266	9606.ENSP00000263967	0	0	0	0	0	0	0	0.646	0.646
JUN	HDAC4	9606.ENSP00000360266	9606.ENSP00000264606	0	0	0	0	0	0.072	0	0.414	0.433
JUN	PPARGC1A	9606.ENSP00000360266	9606.ENSP00000264867	0	0	0	0	0	0	0	0.7	0.7
JUN	TP53	9606.ENSP00000360266	9606.ENSP00000269305	0	0	0	0	0	0.324	0.5	0.992	0.997
JUN	SOD1	9606.ENSP00000360266	9606.ENSP00000270142	0	0	0	0	0.043	0	0	0.474	0.476
JUN	EGFR	9606.ENSP00000360266	9606.ENSP00000275493	0	0	0	0	0.059	0.25	0	0.832	0.871
JUN	APP	9606.ENSP00000360266	9606.ENSP00000284981	0	0	0	0	0.06	0.165	0	0.755	0.79
JUN	PPARG	9606.ENSP00000360266	9606.ENSP00000287820	0	0	0	0	0	0.057	0.5	0.706	0.849
JUN	BAX	9606.ENSP00000360266	9606.ENSP00000293288	0	0	0	0	0	0	0	0.56	0.56
JUN	IL15	9606.ENSP00000360266	9606.ENSP00000296545	0	0	0	0	0	0	0	0.59	0.59
JUN	COL1A2	9606.ENSP00000360266	9606.ENSP00000297268	0	0	0	0	0.049	0.091	0	0.596	0.621
JUN	MMP3	9606.ENSP00000360266	9606.ENSP00000299855	0	0	0	0	0	0	0	0.587	0.587
JUN	COL3A1	9606.ENSP00000360266	9606.ENSP00000304408	0	0	0	0	0.059	0.091	0	0.562	0.593
JUN	FOS	9606.ENSP00000360266	9606.ENSP00000306245	0	0	0	0	0.69	0.999	0.9	0.999	0.999
JUN	CYCS	9606.ENSP00000360266	9606.ENSP00000307786	0	0	0	0	0.063	0	0	0.825	0.829
JUN	MMP14	9606.ENSP00000360266	9606.ENSP00000308208	0	0	0	0	0.067	0	0	0.395	0.411
JUN	PPARD	9606.ENSP00000360266	9606.ENSP00000310928	0	0	0	0	0.049	0.057	0	0.645	0.654
JUN	CASP3	9606.ENSP00000360266	9606.ENSP00000311032	0	0	0	0	0	0.046	0	0.808	0.809
JUN	NQO1	9606.ENSP00000360266	9606.ENSP00000319788	0	0	0	0	0	0	0	0.522	0.522
JUN	EZH2	9606.ENSP00000360266	9606.ENSP00000320147	0	0	0	0	0	0	0.5	0.717	0.852
JUN	MMP1	9606.ENSP00000360266	9606.ENSP00000322788	0	0	0	0	0	0.608	0	0.614	0.842
JUN	NOS2	9606.ENSP00000360266	9606.ENSP00000327251	0	0	0	0	0	0	0	0.534	0.534
JUN	SMAD3	9606.ENSP00000360266	9606.ENSP00000332973	0	0	0	0	0.049	0.786	0	0.989	0.997
JUN	SIRT6	9606.ENSP00000360266	9606.ENSP00000337332	0	0	0	0	0	0.053	0	0.766	0.768
JUN	CAV1	9606.ENSP00000360266	9606.ENSP00000339191	0	0	0	0	0.045	0	0	0.448	0.451
JUN	FOXO3	9606.ENSP00000360266	9606.ENSP00000339527	0	0	0	0	0.067	0.094	0	0.753	0.773
JUN	FOXM1	9606.ENSP00000360266	9606.ENSP00000342307	0	0	0	0	0.067	0.068	0	0.66	0.679
JUN	ESR2	9606.ENSP00000360266	9606.ENSP00000343925	0	0	0	0	0	0.057	0.9	0.686	0.967
JUN	GPX4	9606.ENSP00000360266	9606.ENSP00000346103	0	0	0	0	0.042	0.131	0	0.563	0.605
JUN	WTAP	9606.ENSP00000360266	9606.ENSP00000351141	0	0	0	0	0.042	0.131	0	0.494	0.541
JUN	ELN	9606.ENSP00000360266	9606.ENSP00000351807	0	0	0	0	0	0	0	0.421	0.421
JUN	TGFBR2	9606.ENSP00000360266	9606.ENSP00000351905	0	0	0	0	0.058	0.085	0	0.489	0.521
JUN	DNMT1	9606.ENSP00000360266	9606.ENSP00000352516	0	0	0	0	0	0.131	0	0.456	0.507
JUN	PTGS2	9606.ENSP00000360266	9606.ENSP00000356438	0	0	0	0	0.166	0	0	0.846	0.866
JUN	CCN2	9606.ENSP00000360266	9606.ENSP00000356954	0	0	0	0	0.2	0	0	0.794	0.828
JUN	NGF	9606.ENSP00000360266	9606.ENSP00000358525	0	0	0	0	0.044	0	0	0.651	0.652
JUN	AGER	9606.ENSP00000360266	9606.ENSP00000364210	0	0	0	0	0	0	0	0.403	0.403
JUN	VIM	9606.ENSP00000360266	9606.ENSP00000446007	0	0	0	0	0.067	0.131	0	0.332	0.411
JUN	SOD2	9606.ENSP00000360266	9606.ENSP00000446252	0	0	0	0	0.048	0	0	0.452	0.456
JUN	TXN	9606.ENSP00000360266	9606.ENSP00000363641	0	0	0	0	0	0	0	0.6	0.6
JUN	CCN1	9606.ENSP00000360266	9606.ENSP00000398736	0	0	0	0	0.355	0	0	0.43	0.617
JUN	IGF1	9606.ENSP00000360266	9606.ENSP00000376637	0	0	0	0	0.049	0	0	0.633	0.636
JUN	BDNF	9606.ENSP00000360266	9606.ENSP00000414303	0	0	0	0	0	0	0	0.644	0.644
JUN	CDKN2A	9606.ENSP00000360266	9606.ENSP00000418915	0	0	0	0	0.051	0	0	0.776	0.779
JUN	CDKN1A	9606.ENSP00000360266	9606.ENSP00000384849	0	0	0	0	0.122	0.51	0	0.639	0.831
JUN	AR	9606.ENSP00000360266	9606.ENSP00000363822	0	0	0	0	0.042	0.518	0	0.682	0.84
JUN	IRF4	9606.ENSP00000360266	9606.ENSP00000370343	0	0	0	0	0.067	0.068	0	0.833	0.842
JUN	MMP9	9606.ENSP00000360266	9606.ENSP00000361405	0	0	0	0	0	0.51	0	0.738	0.866
JUN	NFE2L2	9606.ENSP00000360266	9606.ENSP00000380252	0	0	0	0	0.049	0.629	0	0.791	0.92
JUN	MITF	9606.ENSP00000360266	9606.ENSP00000391803	0	0	0	0	0	0	0	0.923	0.923
JUN	HIF1A	9606.ENSP00000360266	9606.ENSP00000437955	0	0	0	0	0.056	0.621	0	0.901	0.961
JUN	PPARA	9606.ENSP00000360266	9606.ENSP00000385523	0	0	0	0	0	0.057	0	0.979	0.979
JUN	TNF	9606.ENSP00000360266	9606.ENSP00000398698	0	0	0	0	0.151	0	0.9	0.881	0.989
JUN	IL6	9606.ENSP00000360266	9606.ENSP00000385675	0	0	0	0	0.14	0	0.9	0.882	0.989
JUN	MAPK8	9606.ENSP00000360266	9606.ENSP00000378974	0	0	0	0	0.049	0.997	0.9	0.978	0.999
JUN	ESR1	9606.ENSP00000360266	9606.ENSP00000405330	0	0	0	0	0	0.631	0.9	0.995	0.999
LAMA5	COL1A1	9606.ENSP00000252999	9606.ENSP00000225964	0	0	0	0	0.089	0.071	0	0.396	0.444
LAMA5	COL3A1	9606.ENSP00000252999	9606.ENSP00000304408	0	0	0	0	0.07	0.071	0	0.395	0.432
LAMA5	MMP14	9606.ENSP00000252999	9606.ENSP00000308208	0	0	0	0	0.072	0	0.4	0.145	0.482
LAMA5	COL5A1	9606.ENSP00000252999	9606.ENSP00000360882	0	0	0	0	0.101	0.099	0	0.453	0.519
LAMA5	COL4A1	9606.ENSP00000252999	9606.ENSP00000364979	0	0	0	0	0.103	0.068	0	0.709	0.736
LAMA5	COL1A2	9606.ENSP00000252999	9606.ENSP00000297268	0	0	0	0	0.065	0.071	0.4	0.596	0.761
LOX	DCN	9606.ENSP00000231004	9606.ENSP00000052754	0	0	0	0	0.183	0.099	0	0.52	0.616
LOX	HMOX1	9606.ENSP00000231004	9606.ENSP00000216117	0	0	0	0	0	0	0	0.402	0.402
LOX	TIMP1	9606.ENSP00000231004	9606.ENSP00000218388	0	0	0	0	0.253	0	0	0.549	0.649
LOX	MMP2	9606.ENSP00000231004	9606.ENSP00000219070	0	0	0	0	0.29	0.238	0	0.542	0.73
LOX	TGFB1	9606.ENSP00000231004	9606.ENSP00000221930	0	0	0	0	0.062	0.045	0	0.613	0.623
LOX	COL1A1	9606.ENSP00000231004	9606.ENSP00000225964	0	0	0	0	0.364	0.27	0	0.621	0.808
LOX	NFKB1	9606.ENSP00000231004	9606.ENSP00000226574	0	0	0	0	0.064	0.098	0	0.446	0.491
LOX	VIM	9606.ENSP00000231004	9606.ENSP00000446007	0	0	0	0	0.144	0.067	0	0.327	0.415
LOX	PPARA	9606.ENSP00000231004	9606.ENSP00000385523	0	0	0	0	0	0.05	0	0.411	0.416
LOX	HAS2	9606.ENSP00000231004	9606.ENSP00000306991	0	0	0	0	0.155	0.051	0	0.343	0.428
LOX	SMAD2	9606.ENSP00000231004	9606.ENSP00000262160	0	0	0	0	0	0.043	0	0.452	0.453
LOX	TYR	9606.ENSP00000231004	9606.ENSP00000263321	0	0	0	0	0.086	0	0	0.431	0.457
LOX	SMAD3	9606.ENSP00000231004	9606.ENSP00000332973	0	0	0	0	0.067	0.043	0	0.452	0.468
LOX	IGF1	9606.ENSP00000231004	9606.ENSP00000376637	0	0	0	0	0.044	0	0	0.475	0.477
LOX	MMP13	9606.ENSP00000231004	9606.ENSP00000260302	0	0	0	0	0.102	0	0	0.449	0.485
LOX	TAGLN	9606.ENSP00000231004	9606.ENSP00000376678	0	0	0	0	0.144	0.127	0	0.367	0.485
LOX	CAV1	9606.ENSP00000231004	9606.ENSP00000339191	0	0	0	0	0.226	0	0	0.375	0.496
LOX	TGFBR2	9606.ENSP00000231004	9606.ENSP00000351905	0	0	0	0	0.084	0.098	0	0.447	0.503
LOX	JUN	9606.ENSP00000231004	9606.ENSP00000360266	0	0	0	0	0.079	0.093	0	0.464	0.513
LOX	GPX4	9606.ENSP00000231004	9606.ENSP00000346103	0	0	0	0	0.053	0.091	0	0.48	0.513
LOX	ESR1	9606.ENSP00000231004	9606.ENSP00000405330	0	0	0	0	0	0.05	0	0.51	0.514
LOX	MMP1	9606.ENSP00000231004	9606.ENSP00000322788	0	0	0	0	0.181	0	0	0.434	0.517
LOX	CDKN2A	9606.ENSP00000231004	9606.ENSP00000418915	0	0	0	0	0.089	0.098	0	0.475	0.531
LOX	PPARG	9606.ENSP00000231004	9606.ENSP00000287820	0	0	0	0	0.043	0.05	0	0.536	0.541
LOX	CASP3	9606.ENSP00000231004	9606.ENSP00000311032	0	0	0	0	0	0.061	0	0.534	0.544
LOX	SPARC	9606.ENSP00000231004	9606.ENSP00000231061	0	0	0	0	0.263	0.07	0	0.396	0.55
LOX	GDF15	9606.ENSP00000231004	9606.ENSP00000252809	0	0	0	0	0.081	0.045	0	0.54	0.561
LOX	COL4A1	9606.ENSP00000231004	9606.ENSP00000364979	0	0	0	0	0.22	0.091	0	0.439	0.567
LOX	CDKN1A	9606.ENSP00000231004	9606.ENSP00000384849	0	0	0	0	0.072	0.045	0	0.561	0.576
LOX	TNF	9606.ENSP00000231004	9606.ENSP00000398698	0	0	0	0	0	0.045	0	0.593	0.594
LOX	CCN1	9606.ENSP00000231004	9606.ENSP00000398736	0	0	0	0	0.164	0	0	0.538	0.597
LOX	TP53	9606.ENSP00000231004	9606.ENSP00000269305	0	0	0	0	0	0.045	0	0.604	0.606
LOX	MMP9	9606.ENSP00000231004	9606.ENSP00000361405	0	0	0	0	0.042	0	0	0.614	0.614
LOX	IL6	9606.ENSP00000231004	9606.ENSP00000385675	0	0	0	0	0.083	0	0	0.61	0.627
LOX	HIF1A	9606.ENSP00000231004	9606.ENSP00000437955	0	0	0	0	0.062	0	0	0.623	0.631
LOX	IL1A	9606.ENSP00000231004	9606.ENSP00000263339	0	0	0	0	0	0	0	0.632	0.632
[truncated: 1,971 more rows]

## Sheet: S4
GO biological processes (BP) annotation enrichment result								GO cellular components (CC) annotation enrichment result								GO molecular function (MF) annotation enrichment result								KEGG pathway annotation enrichment result
Enrichment FDR	nGenes	Pathway Genes	Fold Enrichment	Pathway	URL	Genes		Enrichment FDR	nGenes	Pathway Genes	Fold Enrichment	Pathway	URL	Genes		Enrichment FDR	nGenes	Pathway Genes	Fold Enrichment	Pathway	URL	Genes		Enrichment FDR	nGenes	Pathway Genes	Fold Enrichment	Pathway	URL	Genes
8.03716e-40	68	1772	7.25625	GO:1901700 Response to oxygen-containing compound	https://amigo.geneontology.org/amigo/term/GO:1901700	NOS2 IL1A CAT IL1B SOD1 S100A8 HSD17B2 ESR1 SIRT1 EP300 HIF1A MMP9 TGFB1 CAV1 AHR MAPK8 MAPK14 PIK3CA POSTN IL6 ESR2 TP53 APP EGFR RPS3 TGFBR2 AQP3 AR FOS SMAD2 NQO1 AGER TNC PTGS2 TYR MMP2 MAPK1 TIMP1 EZH2 COL1A1 NFKB1 NFE2L2 FOXO3 CDKN1A GDF15 DNMT1 PPARG PRKAA1 MMP3 CASP3 SMAD3 GPX4 COL3A1 BSG PPARA TRPV1 TNF MIF SOD2 IGF1 TXN VIM NR3C1 JUN HMOX1 FBLN5 MMP13 MMP12		6.22069e-19	30	595	9.53392	GO:0030312 External encapsulating structure	https://amigo.geneontology.org/amigo/term/GO:0030312	DCN TNC ELN MMP2 MMP9 TGFB1 COL1A1 SPARC MFAP2 CCN2 GDF15 COL5A1 LAMA5 POSTN FBLN5 CCN1 S100A8 COL1A2 COL3A1 BGN COL4A1 TIMP1 LOX MMP13 MMP3 MMP14 MMP1 MMP12 VEGFA PI3		7.74e-15	49	2428	3.81605	GO:0042802 Identical protein binding	https://amigo.geneontology.org/amigo/term/GO:0042802	SIRT6 TYR BAX HMOX1 COL1A1 HSD11B1 CAT GDF15 TXN FBLN5 TERT COL1A2 HAS2 TNF NOS2 PTGS2 MAPK1 TGFB1 CAV1 NFKB1 NR3C1 ODC1 SMAD3 SMAD2 TRPV1 SOD2 GPX4 VIM HDAC4 ESR1 SIRT1 MMP9 VEGFA PPARG IL6 TP53 SOD1 APP WTAP EGFR AQP5 AQP3 FOS JUN NQO1 AGER MIF ORAI1 AHR		6.63927e-33	40	529	14.2979	Path:hsa05200 Pathways in cancer	https://www.genome.jp/kegg-bin/show_pathway?hsa05200	CDKN1A CDKN2A COL4A1 NQO1 EGFR EP300 ESR1 ESR2 FOS HIF1A HMOX1 IGF1 IL6 IL15 AR JUN LAMA5 SMAD2 SMAD3 MITF MMP1 MMP2 MMP9 NFE2L2 NFKB1 NOS2 PIK3CA CYCS PPARD PPARG MAPK1 MAPK8 PTGS2 BAX TERT TGFB1 TGFBR2 TP53 VEGFA CASP3
5.04569e-36	72	2398	5.67741	GO:0070887 Cellular response to chemical stimulus	https://amigo.geneontology.org/amigo/term/GO:0070887	NFE2L2 ESR1 HIF1A GSR PPARD VEGFA NR3C1 IL1A IL1B PPARG ESR2 SOD1 S100A8 AR PPARA IL6 SIRT1 EP300 MMP9 AHR MAPK8 MAPK14 CAT PIK3CA POSTN TP53 APP EGFR RPS3 AQP5 AQP3 FOS NQO1 PPIA AGER TNF MIF NOS2 TNC PTGS2 MMP2 MAPK1 HMOX1 TIMP1 TGFB1 CAV1 EZH2 COL1A1 NFKB1 PPARGC1A LOX FOXO3 GDF15 DNMT1 PRKAA1 MMP3 CASP3 TERT COL1A2 SMAD3 GPX4 COL3A1 SMAD2 COL4A1 TRPV1 SOD2 IGF1 TXN VIM BSG JUN FBLN5		6.22069e-19	30	594	9.54997	GO:0031012 Extracellular matrix	https://amigo.geneontology.org/amigo/term/GO:0031012	DCN TNC ELN MMP2 MMP9 TGFB1 COL1A1 SPARC MFAP2 CCN2 GDF15 COL5A1 LAMA5 POSTN FBLN5 CCN1 S100A8 COL1A2 COL3A1 BGN COL4A1 TIMP1 LOX MMP13 MMP3 MMP14 MMP1 MMP12 VEGFA PI3		1.43e-12	14	125	21.178	GO:0001221 Transcription coregulator binding	https://amigo.geneontology.org/amigo/term/GO:0001221	AR EP300 NFE2L2 FOXO3 PPARG TERT PPARA ESR1 HIF1A EZH2 AHR PPARD SMAD3 FOS		7.83775e-30	23	99	43.9299	Path:hsa04933 AGE-RAGE signaling pathway in diabetic complications	https://www.genome.jp/kegg-bin/show_pathway?hsa04933	COL1A1 COL1A2 COL3A1 COL4A1 MAPK14 AGER IL1A IL1B IL6 JUN SMAD2 SMAD3 MMP2 NFKB1 PIK3CA MAPK1 MAPK8 BAX TGFB1 TGFBR2 TNF VEGFA CASP3
1.61819e-33	54	1202	8.49487	GO:0009628 Response to abiotic stimulus	https://amigo.geneontology.org/amigo/term/GO:0009628	MMP2 HIF1A MAPK8 COL1A1 VEGFA IGF1 SIRT6 TYR EP300 MMP9 TIMP1 MAPK14 IL1A TXN TP53 EGFR MMP3 AQP5 AQP3 COL3A1 MMP1 TRPV1 TNF MC1R NOS2 TNC PTGS2 BAX SIRT1 TGFB1 CAV1 NFKB1 PPARD NFE2L2 FOXO3 CAT PIK3CA CDKN1A PPARG PRKAA1 POSTN SOD1 APP MMP14 CASP3 TERT FOS NQO1 PPARA AGER SOD2 IL1B HMOX1 SMAD3		1.97923e-14	23	448	9.70772	GO:0062023 Collagen-containing extracellular matrix	https://amigo.geneontology.org/amigo/term/GO:0062023	DCN TNC ELN MMP2 MMP9 TGFB1 COL1A1 SPARC MFAP2 CCN2 GDF15 COL5A1 LAMA5 POSTN FBLN5 CCN1 S100A8 COL1A2 COL3A1 BGN COL4A1 LOX TIMP1		5.92e-12	10	47	40.2318	GO:0001223 Transcription coactivator binding	https://amigo.geneontology.org/amigo/term/GO:0001223	AR EP300 PPARG TERT PPARA ESR1 HIF1A AHR PPARD SMAD3		9.14224e-24	21	129	30.782	Path:hsa04926 Relaxin signaling pathway	https://www.genome.jp/kegg-bin/show_pathway?hsa04926	COL1A1 COL1A2 COL3A1 COL4A1 MAPK14 EGFR FOS JUN SMAD2 MMP1 MMP2 MMP9 MMP13 NFKB1 NOS2 PIK3CA MAPK1 MAPK8 TGFB1 TGFBR2 VEGFA
1.67556e-33	67	2185	5.79817	GO:0008283 Cell population proliferation	https://amigo.geneontology.org/amigo/term/GO:0008283	IGF1 TGFB1 CAV1 FOXM1 VEGFA IL1A IL1B IL6 EGFR CDKN2A IL15 JUN HIF1A HMOX1 TIMP1 AHR SPARC CDKN1A PPARG TP53 APP CCN1 TGFBR2 AR TNF MIF MMP12 SOD2 NOS2 TNC HDAC4 PTGS2 SIRT6 TYR BAX MMP2 ESR1 MAPK1 EZH2 SFRP4 PPARD MAPK14 ODC1 CCN2 FOXO3 PIK3CA LAMA5 DNMT1 PRKAA1 GDF11 MMP14 SPRY1 CASP3 TERT SMAD3 COL3A1 FOS HAS2 SMAD2 MITF SIRT1 MMP9 PPARGC1A RPS3 AGER ELN NGF		6.32744e-14	65	4675	2.62905	GO:0005576 Extracellular region	https://amigo.geneontology.org/amigo/term/GO:0005576	DCN VIM TNC BAX MMP2 MMP9 TIMP1 GSR TGFB1 COL1A1 SPARC CAT GDF15 COL5A1 LAMA5 TXN FBLN5 SOD1 APP CRABP2 S100A8 RPS3 AQP5 COL1A2 GPX4 COL3A1 BSG BGN PPIA MIF SOD2 IGF1 SFRP4 VEGFA LOX IL1A CCN2 PI3 IL1B POSTN NGF GDF11 IL6 MMP13 CCN1 MMP3 MMP14 IL15 BDNF COL4A1 MMP1 TNF MMP12 HAS2 ELN GZMB ENPP5 MFAP2 EGFR TGFBR2 AGER MAPK1 HMOX1 NFKB1 MAPK14		5.92e-12	15	180	15.7575	GO:0005201 Extracellular matrix structural constituent	https://amigo.geneontology.org/amigo/term/GO:0005201	COL1A1 COL5A1 COL1A2 COL3A1 COL4A1 ELN DCN TNC BGN SPARC MFAP2 LAMA5 POSTN FBLN5 CCN1		6.95309e-20	19	141	25.4801	Path:hsa05418 Fluid shear stress and atherosclerosis	https://www.genome.jp/kegg-bin/show_pathway?hsa05418	MAPK14 NQO1 FOS HMOX1 IL1A IL1B JUN MMP2 MMP9 NFE2L2 NFKB1 PIK3CA PRKAA1 MAPK8 TNF TP53 TXN VEGFA CAV1
7.43915e-33	66	2165	5.76439	GO:0009888 Tissue development	https://amigo.geneontology.org/amigo/term/GO:0009888	CASP3 IGF1 TGFB1 EZH2 SFRP4 COL1A1 VEGFA IL1B COL5A1 IL6 CCN1 TAGLN TGFBR2 SMAD3 BSG TNF MMP12 VIM TNC ELN HDAC4 PTGS2 SIRT6 BAX MMP2 ESR1 SIRT1 MAPK1 EP300 HIF1A MMP9 TIMP1 CAV1 PPARGC1A PPARD MAPK14 LOX NR3C1 IL1A CCN2 CAT PIK3CA CDKN1A LAMA5 PRKAA1 POSTN GDF11 MMP13 TP53 SOD1 EGFR MMP14 SPRY1 COL1A2 COL3A1 AR FOS HAS2 SMAD2 BGN PPARA COL4A1 ORAI1 PPARG CRABP2 AQP3		1.01912e-12	55	3619	2.8737	GO:0005615 Extracellular space	https://amigo.geneontology.org/amigo/term/GO:0005615	DCN VIM TNC BAX MMP2 MMP9 TIMP1 GSR TGFB1 COL1A1 CAT GDF15 LAMA5 TXN FBLN5 SOD1 APP CRABP2 S100A8 RPS3 AQP5 COL1A2 GPX4 BSG BGN PPIA MIF SOD2 IGF1 SFRP4 VEGFA LOX SPARC IL1A CCN2 PI3 IL1B COL5A1 POSTN NGF GDF11 IL6 MMP13 CCN1 MMP3 MMP14 IL15 COL3A1 BDNF COL4A1 MMP1 TNF MMP12 EGFR HMOX1		5.92e-12	24	648	7.00331	GO:0008134 Transcription factor binding	https://amigo.geneontology.org/amigo/term/GO:0008134	PPARG CDKN2A AR HDAC4 EP300 PPARGC1A MAPK14 NFE2L2 FOXO3 TERT SMAD3 SMAD2 PPARA ESR1 SIRT1 HIF1A EZH2 AHR PPARD NR3C1 TP53 RPS3 FOS JUN		3.54662e-19	21	215	18.4692	Path:hsa05417 Lipid and atherosclerosis	https://www.genome.jp/kegg-bin/show_pathway?hsa05417	MAPK14 AGER FOS IL1B IL6 JUN MMP1 MMP3 MMP9 NFE2L2 NFKB1 PIK3CA CYCS PPARG MAPK1 MAPK8 BAX SOD2 TNF TP53 CASP3
7.43915e-33	77	3229	4.5091	GO:0048513 Animal organ development	https://amigo.geneontology.org/amigo/term/GO:0048513	COL1A1 MFAP2 TGFBR2 SPRY1 CASP3 AR IGF1 TGFB1 EZH2 IL1B IL6 MMP13 CCN1 SMAD3 TNF VIM TNC ELN HDAC4 PTGS2 SIRT6 TYR HSD17B2 BAX MMP2 ESR1 SIRT1 MAPK1 EP300 HIF1A MMP9 TIMP1 CAV1 NFKB1 PPARGC1A PPARD MAPK14 VEGFA LOX NR3C1 IL1A ODC1 HSD11B1 CCN2 FOXO3 CAT PIK3CA CDKN1A COL5A1 LAMA5 PPARG PRKAA1 GDF11 TP53 SOD1 APP EGFR MMP14 AQP5 IL15 COL1A2 COL3A1 FOS HAS2 BSG SMAD2 BGN PPARA MITF MMP12 ORAI1 SOD2…		5.63828e-08	29	1515	3.61953	GO:0000785 Chromatin	https://amigo.geneontology.org/amigo/term/GO:0000785	ESR1 SIRT1 EP300 NR3C1 ESR2 AR NFKB1 PPARGC1A HDAC4 SIRT6 HIF1A EZH2 TP53 CDKN2A SMAD3 SMAD2 JUN PPARD NFE2L2 DNMT1 PRKAA1 IRF4 AHR FOXM1 FOXO3 PPARG FOS PPARA MITF		5.92e-12	35	1525	4.33976	GO:0044877 Protein-containing complex binding	https://amigo.geneontology.org/amigo/term/GO:0044877	SPARC CCN2 CCN1 TGFBR2 MRC2 IGF1 TNC SIRT6 EZH2 LOX IL1B LAMA5 MMP13 EGFR EP300 TGFB1 MFAP2 CDKN1A PRKAA1 MMP14 CASP3 SMAD3 FOS PPARA PPIA RPS3 COL3A1 CAV1 AHR TP53 AGER MMP12 FBLN5 COL5A1 MMP9		4.59865e-19	18	132	25.7849	Path:hsa04068 FoxO signaling pathway	https://www.genome.jp/kegg-bin/show_pathway?hsa04068	CDKN1A MAPK14 EGFR EP300 FOXO3 SIRT1 IGF1 IL6 SMAD3 PIK3CA PRKAA1 PRKAB1 MAPK1 MAPK8 SOD2 TGFB1 TGFBR2 CAT
1.1266e-32	62	1851	6.33363	GO:0042127 Regulation of cell population proliferation	https://amigo.geneontology.org/amigo/term/GO:0042127	IGF1 TGFB1 CAV1 FOXM1 VEGFA IL1A IL1B IL6 EGFR CDKN2A IL15 JUN HIF1A HMOX1 TIMP1 AHR SPARC CDKN1A PPARG TP53 APP CCN1 TGFBR2 AR TNF MIF MMP12 SOD2 NOS2 TNC HDAC4 PTGS2 SIRT6 BAX MMP2 ESR1 EZH2 SFRP4 PPARD MAPK14 ODC1 FOXO3 PIK3CA LAMA5 DNMT1 PRKAA1 GDF11 SPRY1 CASP3 TERT SMAD3 HAS2 SMAD2 MITF MAPK1 SIRT1 MMP9 PPARGC1A RPS3 AGER ELN NGF		9.27896e-08	15	383	7.40559	GO:0031983 Vesicle lumen	https://amigo.geneontology.org/amigo/term/GO:0031983	EGFR IGF1 MAPK1 GZMB TIMP1 TGFB1 NFKB1 MAPK14 VEGFA SPARC CAT APP S100A8 PPIA MIF		1.69e-11	42	2296	3.45895	GO:0019899 Enzyme binding	https://amigo.geneontology.org/amigo/term/GO:0019899	HIF1A TP53 TIMP1 CAV1 PRKAB1 CDKN2A ESR1 SOD1 AR HDAC4 SIRT1 MAPK1 NR3C1 PPARG APP EGFR DIAPH2 CASP3 SMAD3 PPARA TNF MIF SOD2 NFE2L2 PTGS2 TGFB1 MAPK8 COL1A1 PPARGC1A FOXM1 MAPK14 FOXO3 CAT CDKN1A ESR2 RPS3 COL1A2 COL3A1 SMAD2 JUN MC1R HMOX1		6.79437e-19	19	163	22.0411	Path:hsa05161 Hepatitis B	https://www.genome.jp/kegg-bin/show_pathway?hsa05161	CDKN1A MAPK14 EP300 FOS IL6 JUN SMAD3 MMP9 NFKB1 PIK3CA CYCS MAPK1 MAPK8 BAX TGFB1 TGFBR2 TNF TP53 CASP3
1.30688e-32	54	1276	8.00222	GO:1901701 Cellular response to oxygen-containing compound	https://amigo.geneontology.org/amigo/term/GO:1901701	IL1A IL1B SOD1 ESR1 SIRT1 EP300 MMP9 AHR MAPK8 MAPK14 CAT PIK3CA POSTN IL6 ESR2 TP53 APP EGFR RPS3 AR FOS NQO1 AGER NOS2 TNC PTGS2 MMP2 MAPK1 HIF1A TGFB1 CAV1 EZH2 COL1A1 NFKB1 NFE2L2 FOXO3 GDF15 DNMT1 PPARG PRKAA1 MMP3 SMAD3 SMAD2 PPARA TRPV1 TNF MIF SOD2 IGF1 TXN VIM NR3C1 JUN FBLN5		6.73503e-07	14	382	6.92998	GO:0060205 Cytoplasmic vesicle lumen	https://amigo.geneontology.org/amigo/term/GO:0060205	IGF1 MAPK1 GZMB TIMP1 TGFB1 NFKB1 MAPK14 VEGFA SPARC CAT APP S100A8 PPIA MIF		1.08e-10	18	376	9.05215	GO:0061629 Rna polymerase ii-specific dna-binding transcription factor binding	https://amigo.geneontology.org/amigo/term/GO:0061629	PPARG CDKN2A EP300 PPARGC1A MAPK14 SMAD3 SMAD2 PPARA HDAC4 ESR1 SIRT1 HIF1A AHR NFE2L2 TP53 AR FOS JUN		1.06378e-18	16	93	32.5315	Path:hsa04657 IL-17 signaling pathway	https://www.genome.jp/kegg-bin/show_pathway?hsa04657	MAPK14 FOS IL1B IL6 JUN MMP1 MMP3 MMP9 MMP13 NFKB1 MAPK1 MAPK8 PTGS2 S100A8 TNF CASP3
4.53295e-32	86	4417	3.68161	GO:0042221 Response to chemical	https://amigo.geneontology.org/amigo/term/GO:0042221	NFE2L2 NOS2 ESR1 HIF1A TIMP1 GSR NFKB1 PPARD VEGFA NR3C1 IL1A IL18R1 CAT IL1B PPARG ESR2 SOD1 S100A8 AR PPARA TNF IL6 HDAC4 HSD17B2 BAX SIRT1 HMOX1 EP300 MMP9 TGFB1 CAV1 AHR MAPK8 MAPK14 PIK3CA GDF15 POSTN TP53 APP EGFR RPS3 AQP5 TGFBR2 IL15 AQP3 COL3A1 FOS SMAD2 NQO1 PPIA AGER MIF VIM TNC PTGS2 TYR MMP2 MAPK1 EZH2 COL1A1 PPARGC1A LOX FOXO3 CDKN1A DNMT1 PRKAA1 CCN1 MMP3 MMP14 CASP3 TERT COL1A2 SM…		8.95251e-07	13	331	7.42647	GO:0005788 Endoplasmic reticulum lumen	https://amigo.geneontology.org/amigo/term/GO:0005788	COL1A1 COL5A1 COL1A2 COL3A1 TNC PTGS2 MAPK1 TIMP1 IL6 APP CCN1 BDNF COL4A1		2.1e-10	30	1277	4.44219	GO:0046914 Transition metal ion binding	https://amigo.geneontology.org/amigo/term/GO:0046914	SOD1 SOD2 HDAC4 TIMP1 ENPP5 IL1A PPARG MMP13 TP53 SMAD3 TET3 MMP2 ESR1 EP300 MMP9 PPARD LOX NR3C1 DNMT1 ESR2 APP MMP3 MMP14 AR PPARA MMP1 MMP12 TYR SIRT6 S100A8		1.37097e-18	16	96	31.5149	Path:hsa01522 Endocrine resistance	https://www.genome.jp/kegg-bin/show_pathway?hsa01522	CDKN1A CDKN2A MAPK14 EGFR ESR1 ESR2 FOS IGF1 JUN MMP2 MMP9 PIK3CA MAPK1 MAPK8 BAX TP53
7.87253e-32	49	1011	9.16457	GO:0033993 Response to lipid	https://amigo.geneontology.org/amigo/term/GO:0033993	NOS2 ESR1 NR3C1 IL1A IL1B ESR2 S100A8 AR HSD17B2 EP300 TGFB1 CAV1 AHR MAPK8 MAPK14 IL6 EGFR TGFBR2 AQP3 SMAD2 TNF TNC PTGS2 TYR MMP2 MAPK1 EZH2 COL1A1 NFKB1 PPARD LOX FOXO3 CAT PIK3CA CDKN1A PPARG PRKAA1 POSTN CASP3 GPX4 FOS NQO1 PPARA MIF SOD2 VIM SIRT1 MMP9 MMP3		3.67472e-06	13	377	6.52033	GO:0034774 Secretory granule lumen	https://amigo.geneontology.org/amigo/term/GO:0034774	IGF1 MAPK1 TIMP1 TGFB1 NFKB1 MAPK14 VEGFA SPARC CAT APP S100A8 PPIA MIF		2.72e-10	35	1772	3.73484	GO:0005102 Signaling receptor binding	https://amigo.geneontology.org/amigo/term/GO:0005102	IGF1 TGFB1 VEGFA IL1A CCN2 IL1B GDF15 NGF GDF11 IL6 APP CCN1 TGFBR2 IL15 BDNF TNF MIF TNC TIMP1 LAMA5 EGFR MMP14 CASP3 PPIA COL3A1 CAV1 TP53 SMAD3 AR SMAD2 FBLN5 COL5A1 ESR2 S100A8 DIAPH2		1.37097e-18	17	119	27.0128	Path:hsa04668 TNF signaling pathway	https://www.genome.jp/kegg-bin/show_pathway?hsa04668	MAPK14 FOS IL1B IL6 IL15 JUN MMP3 MMP9 MMP14 NFKB1 PIK3CA MAPK1 MAPK8 PTGS2 TNF CASP3 IL18R1
1.841e-31	57	1566	6.88257	GO:0009719 Response to endogenous stimulus	https://amigo.geneontology.org/amigo/term/GO:0009719	NOS2 ESR1 TIMP1 TGFB1 PPARD VEGFA NR3C1 PPARG NGF ESR2 TGFBR2 SPRY1 SMAD3 AR SMAD2 BDNF PPARA HIF1A IL1B DCN SIRT1 MAPK1 EP300 CAV1 PIK3CA GDF15 IL6 CASP3 COL1A2 COL3A1 FOS HAS2 JUN TNF TNC PTGS2 MMP2 COL1A1 MAPK14 LOX NFE2L2 CCN2 FOXO3 CAT CDKN1A PRKAA1 POSTN TP53 EGFR MMP14 BSG NQO1 TRPV1 CCN1 EZH2 NFKB1 SFRP4		5.60746e-06	31	2160	2.71378	GO:0005694 Chromosome	https://amigo.geneontology.org/amigo/term/GO:0005694	ESR1 SIRT1 EP300 NR3C1 ESR2 AR NFKB1 PPARGC1A TERT HDAC4 SIRT6 HIF1A EZH2 TP53 CDKN2A SMAD3 SMAD2 JUN PPARD NFE2L2 DNMT1 PRKAA1 IRF4 TET3 AHR FOXM1 FOXO3 PPARG FOS PPARA MITF		2.45e-09	25	979	4.82864	GO:0008270 Zinc ion binding	https://amigo.geneontology.org/amigo/term/GO:0008270	HDAC4 TIMP1 ENPP5 PPARG MMP13 SOD1 SMAD3 TET3 MMP2 ESR1 EP300 MMP9 PPARD NR3C1 DNMT1 ESR2 MMP3 MMP14 AR PPARA MMP1 MMP12 SIRT6 TP53 S100A8		1.37097e-18	20	203	18.6295	Path:hsa05205 Proteoglycans in cancer	https://www.genome.jp/kegg-bin/show_pathway?hsa05205	CDKN1A COL1A1 COL1A2 MAPK14 DCN EGFR ESR1 HIF1A IGF1 SMAD2 MMP2 MMP9 PIK3CA MAPK1 TGFB1 TNF TP53 VEGFA CASP3 CAV1
3.29329e-31	84	4287	3.70504	GO:0048731 System development	https://amigo.geneontology.org/amigo/term/GO:0048731	COL1A1 VEGFA MFAP2 NGF APP EGFR MMP14 TGFBR2 CASP3 AR BDNF HIF1A IL6 DCN IGF1 SIRT1 HMOX1 EP300 TGFB1 SPARC IL1B PPARG MMP13 TNF SOD2 VIM TNC ELN HDAC4 PTGS2 SIRT6 TYR BAX MMP2 ESR1 MAPK1 MMP9 TIMP1 CAV1 EZH2 PPARD MAPK14 LOX NR3C1 IL1A ODC1 NFE2L2 HSD11B1 CCN2 FOXO3 CAT PIK3CA CDKN1A COL5A1 LAMA5 POSTN GDF11 TP53 SOD1 CCN1 CRABP2 S100A8 AQP5 SPRY1 IL15 TERT SMAD3 COL3A1 FOS HAS2 BSG SMAD2 BGN PP…		5.60746e-06	5	25	37.8179	GO:0098644 Complex of collagen trimers	https://amigo.geneontology.org/amigo/term/GO:0098644	COL1A1 COL5A1 COL1A2 COL3A1 COL4A1		2.45e-09	19	527	6.81727	GO:0140297 Dna-binding transcription factor binding	https://amigo.geneontology.org/amigo/term/GO:0140297	PPARG CDKN2A HDAC4 EP300 PPARGC1A MAPK14 SMAD3 SMAD2 PPARA ESR1 SIRT1 HIF1A AHR NFE2L2 TP53 RPS3 AR FOS JUN		5.7288e-18	18	157	21.679	Path:hsa04932 Non-alcoholic fatty liver disease	https://www.genome.jp/kegg-bin/show_pathway?hsa04932	MAPK14 FOS IL1A IL1B IL6 JUN NFKB1 PIK3CA CYCS PPARA PPARG PRKAA1 PRKAB1 MAPK8 BAX TGFB1 TNF CASP3
4.36559e-30	75	3355	4.22704	GO:0051239 Regulation of multicellular organismal process	https://amigo.geneontology.org/amigo/term/GO:0051239	VEGFA IL1A IL18R1 IL1B IL15 HIF1A CAV1 IL6 NOS2 DCN IGF1 SIRT6 SIRT1 HMOX1 EP300 TGFB1 EZH2 SFRP4 AHR COL1A1 MAPK14 SPARC FOXO3 PPARG PRKAA1 IRF4 SOD1 CCN1 TGFBR2 SMAD3 BSG BDNF AGER TNF MIF HDAC4 PTGS2 MMP2 ESR1 MAPK1 MMP9 NFKB1 PPARGC1A PRKAB1 PPARD LOX NFE2L2 MFAP2 CCN2 PIK3CA CDKN1A GDF15 LAMA5 POSTN TP53 APP CRABP2 EGFR MMP14 SPRY1 CASP3 TERT AR FOS HAS2 SMAD2 PPARA MITF TRPV1 MC1R MMP12 TIM…		2.6545e-05	48	4670	1.94353	GO:0005654 Nucleoplasm	https://amigo.geneontology.org/amigo/term/GO:0005654	SIRT1 EZH2 HDAC4 SIRT6 EP300 HIF1A NFKB1 PPARGC1A MAPK14 NR3C1 NFE2L2 FOXO3 CDKN1A PPARG PRKAA1 GDF11 TXN IRF4 ESR2 TP53 SOD1 CRABP2 WTAP CDKN2A SPRY1 IL15 TERT AQP3 SMAD3 AR FOS JUN PPARA MIF ESR1 PPARD NOS2 MAPK1 HMOX1 AHR MAPK8 FOXM1 PRKAB1 DNMT1 RPS3 CASP3 SMAD2 MITF		4.26e-09	12	167	13.5873	GO:0005178 Integrin binding	https://amigo.geneontology.org/amigo/term/GO:0005178	CCN2 CCN1 IGF1 TNC IL1B LAMA5 EGFR MMP14 PPIA COL3A1 FBLN5 COL5A1		9.93591e-18	15	87	32.6016	Path:hsa05210 Colorectal cancer	https://www.genome.jp/kegg-bin/show_pathway?hsa05210	CDKN1A EGFR FOS JUN SMAD2 SMAD3 PIK3CA CYCS MAPK1 MAPK8 BAX TGFB1 TGFBR2 TP53 CASP3
8.24909e-30	33	344	18.1394	GO:0062197 Cellular response to chemical stress	https://amigo.geneontology.org/amigo/term/GO:0062197	NFE2L2 GSR SOD1 SIRT1 HIF1A MMP9 MAPK8 CAT IL6 RPS3 AQP5 FOS NQO1 PPIA PTGS2 MMP2 EZH2 PPARGC1A FOXO3 PIK3CA GDF15 PPARG PRKAA1 MMP3 CASP3 SOD2 TXN MAPK1 CAV1 TP53 EGFR JUN FBLN5		2.7746e-05	7	103	12.8507	GO:0005581 Collagen trimer	https://amigo.geneontology.org/amigo/term/GO:0005581	COL1A1 COL5A1 COL1A2 COL3A1 TIMP1 LOX COL4A1		6.96e-08	8	64	23.6362	GO:0004879 Nuclear receptor activity	https://amigo.geneontology.org/amigo/term/GO:0004879	ESR1 AHR PPARD NR3C1 PPARG ESR2 AR PPARA		6.52209e-17	14	77	34.3799	Path:hsa05212 Pancreatic cancer	https://www.genome.jp/kegg-bin/show_pathway?hsa05212	CDKN1A CDKN2A EGFR SMAD2 SMAD3 NFKB1 PIK3CA MAPK1 MAPK8 BAX TGFB1 TGFBR2 TP53 VEGFA
9.10442e-30	80	3988	3.79317	GO:0009893 Positive regulation of metabolic process	https://amigo.geneontology.org/amigo/term/GO:0009893	EP300 NFKB1 PPARGC1A PPARD IL1A IL18R1 IL1B PPARG IL15 SMAD3 AR SMAD2 PPARA TET3 TNF HIF1A NOS2 DCN IGF1 HDAC4 SIRT6 ESR1 SIRT1 MAPK1 TGFB1 CAV1 EZH2 SFRP4 AHR COL1A1 FOXM1 PRKAB1 VEGFA NR3C1 NFE2L2 FOXO3 CDKN1A PRKAA1 IL6 IRF4 ESR2 TP53 SOD1 APP CCN1 S100A8 EGFR CDKN2A RPS3 CASP3 FOS BSG JUN MITF PPIA MIF VIM TNC PTGS2 HMOX1 MAPK14 MFAP2 GDF15 POSTN MMP14 TGFBR2 HAS2 BDNF TRPV1 AGER MC1R MMP12 S…		2.7746e-05	4	16	47.2724	GO:0005583 Fibrillar collagen trimer	https://amigo.geneontology.org/amigo/term/GO:0005583	COL1A1 COL5A1 COL1A2 COL3A1		6.96e-08	5	11	85.9497	GO:0048407 Platelet-derived growth factor binding	https://amigo.geneontology.org/amigo/term/GO:0048407	COL1A1 COL5A1 COL1A2 COL3A1 COL4A1		1.27952e-16	19	223	16.1108	Path:hsa05166 Human T-cell leukemia virus 1 infection	https://www.genome.jp/kegg-bin/show_pathway?hsa05166	CDKN1A CDKN2A EP300 FOS IL6 IL15 JUN SMAD2 SMAD3 NFKB1 PIK3CA MAPK1 MAPK8 BAX TERT TGFB1 TGFBR2 TNF TP53
9.10442e-30	63	2197	5.42223	GO:0012501 Programmed cell death	https://amigo.geneontology.org/amigo/term/GO:0012501	IGF1 BAX MAPK8 NGF EGFR RPS3 CASP3 BDNF TNF SOD1 SIRT1 EP300 GZMB HIF1A TGFB1 SFRP4 VEGFA FOXO3 IL1B PPARG PRKAA1 IL6 TP53 S100A8 TGFBR2 AR PPIA MIF SOD2 PTGS2 MMP2 ESR1 MAPK1 HMOX1 MMP9 TIMP1 CAV1 NFKB1 PPARGC1A MAPK14 LOX NR3C1 IL1A NFE2L2 CAT PIK3CA CDKN1A APP CCN1 CDKN2A TERT SMAD3 GPX4 CYCS NQO1 MITF TRPV1 NOS2 PPARD DNMT1 JUN PPARA AHR		2.7746e-05	4	16	47.2724	GO:0098643 Banded collagen fibril	https://amigo.geneontology.org/amigo/term/GO:0098643	COL1A1 COL5A1 COL1A2 COL3A1		7.25e-08	8	65	23.2725	GO:0098531 Ligand-activated transcription factor activity	https://amigo.geneontology.org/amigo/term/GO:0098531	ESR1 AHR PPARD NR3C1 PPARG ESR2 AR PPARA		2.11897e-16	15	107	26.5079	Path:hsa04659 Th17 cell differentiation	https://www.genome.jp/kegg-bin/show_pathway?hsa04659	MAPK14 AHR FOS HIF1A IL1B IL6 IRF4 JUN SMAD2 SMAD3 NFKB1 MAPK1 MAPK8 TGFB1 TGFBR2
9.22926e-30	63	2201	5.41237	GO:0008219 Cell death	https://amigo.geneontology.org/amigo/term/GO:0008219	IGF1 BAX MAPK8 NGF EGFR RPS3 CASP3 BDNF TNF SOD1 SIRT1 EP300 GZMB HIF1A TGFB1 SFRP4 VEGFA FOXO3 IL1B PPARG PRKAA1 IL6 TP53 S100A8 TGFBR2 AR PPIA MIF SOD2 PTGS2 MMP2 ESR1 MAPK1 HMOX1 MMP9 TIMP1 CAV1 NFKB1 PPARGC1A MAPK14 LOX NR3C1 IL1A NFE2L2 CAT PIK3CA CDKN1A APP CCN1 CDKN2A TERT SMAD3 GPX4 CYCS NQO1 MITF TRPV1 NOS2 PPARD DNMT1 JUN PPARA AHR		3.58525e-05	14	564	4.69371	GO:0005667 Transcription regulator complex	https://amigo.geneontology.org/amigo/term/GO:0005667	PPARG EP300 SMAD3 SMAD2 JUN HDAC4 HIF1A FOS NFKB1 TP53 ESR1 NFE2L2 FOXO3 AHR		8.54e-08	31	1785	3.28391	GO:0043565 Sequence-specific dna binding	https://amigo.geneontology.org/amigo/term/GO:0043565	ESR1 HIF1A AHR NFKB1 FOXM1 PPARD NR3C1 NFE2L2 FOXO3 PPARG IRF4 ESR2 TP53 TERT SMAD3 AR FOS SMAD2 JUN PPARA MITF HDAC4 PPARGC1A TET3 TNF SIRT1 EZH2 DNMT1 APP RPS3 MMP12		2.93826e-15	16	157	19.2703	Path:hsa04218 Cellular senescence	https://www.genome.jp/kegg-bin/show_pathway?hsa04218	CDKN1A CDKN2A MAPK14 FOXM1 FOXO3 SIRT1 IL1A IL6 SMAD2 SMAD3 NFKB1 PIK3CA MAPK1 TGFB1 TGFBR2 TP53
4.27251e-29	74	3374	4.14719	GO:0031325 Positive regulation of cellular metabolic process	https://amigo.geneontology.org/amigo/term/GO:0031325	EP300 NFKB1 PPARGC1A PPARD IL1A IL18R1 IL1B PPARG IL15 SMAD3 AR SMAD2 PPARA TET3 TNF HIF1A NOS2 DCN IGF1 ESR1 SIRT1 MAPK1 TGFB1 CAV1 EZH2 SFRP4 AHR COL1A1 FOXM1 PRKAB1 VEGFA NR3C1 NFE2L2 FOXO3 CDKN1A PRKAA1 IL6 IRF4 ESR2 TP53 SOD1 APP CCN1 EGFR CDKN2A FOS BSG JUN MITF PPIA MIF VIM TNC HDAC4 PTGS2 HMOX1 MAPK14 GDF15 POSTN MMP14 HAS2 BDNF AGER MC1R MMP12 SOD2 TXN MMP9 MAPK8 DNMT1 NGF RPS3 TGFBR2 TE…		3.99936e-05	6	71	15.9794	GO:0031093 Platelet alpha granule lumen	https://amigo.geneontology.org/amigo/term/GO:0031093	IGF1 TIMP1 TGFB1 VEGFA SPARC APP		9.63e-08	14	334	7.9259	GO:0005126 Cytokine receptor binding	https://amigo.geneontology.org/amigo/term/GO:0005126	VEGFA NGF TGFBR2 BDNF TNF TGFB1 MIF IL1A IL1B IL6 IL15 CASP3 SMAD3 SMAD2		2.96854e-15	18	227	14.9939	Path:hsa05208 Chemical carcinogenesis-reactive oxygen species	https://www.genome.jp/kegg-bin/show_pathway?hsa05208	MAPK14 NQO1 EGFR AHR FOXO3 FOS HIF1A HMOX1 JUN NFE2L2 NFKB1 PIK3CA MAPK1 MAPK8 SOD1 SOD2 VEGFA CAT
1.02741e-28	61	2120	5.44078	GO:0006915 Apoptotic process	https://amigo.geneontology.org/amigo/term/GO:0006915	IGF1 BAX MAPK8 NGF EGFR RPS3 CASP3 BDNF TNF SOD1 SIRT1 EP300 HIF1A TGFB1 SFRP4 VEGFA FOXO3 IL1B PPARG PRKAA1 IL6 TP53 S100A8 TGFBR2 AR PPIA MIF SOD2 PTGS2 MMP2 ESR1 MAPK1 HMOX1 GZMB MMP9 TIMP1 CAV1 NFKB1 PPARGC1A MAPK14 LOX NR3C1 IL1A NFE2L2 CAT PIK3CA CDKN1A APP CCN1 CDKN2A TERT SMAD3 CYCS NQO1 MITF TRPV1 PPARD DNMT1 JUN PPARA AHR		6.89722e-05	30	2352	2.41185	GO:0005783 Endoplasmic reticulum	https://amigo.geneontology.org/amigo/term/GO:0005783	HSD11B1 PTGS2 SIRT6 HSD17B2 BAX HMOX1 CAV1 APP DIAPH2 RPS3 HAS2 BSG CRAT COL1A1 VEGFA COL5A1 TP53 CRABP2 EGFR AQP5 COL1A2 COL3A1 FOS TNC MAPK1 TIMP1 IL6 CCN1 BDNF COL4A1		1.37e-07	19	693	5.18427	GO:0003682 Chromatin binding	https://amigo.geneontology.org/amigo/term/GO:0003682	EP300 EZH2 SIRT6 ESR1 DNMT1 TP53 EGFR AR HDAC4 SIRT1 NFKB1 PPARGC1A FOXO3 PRKAA1 SMAD3 FOS SMAD2 MITF PPARG		3.04794e-15	14	102	25.9535	Path:hsa05142 Chagas disease	https://www.genome.jp/kegg-bin/show_pathway?hsa05142	MAPK14 FOS IL1B IL6 JUN SMAD2 NFKB1 NOS2 PIK3CA MAPK1 MAPK8 TGFB1 TGFBR2 TNF
1.1336e-28	76	3659	3.92752	GO:0010604 Positive regulation of macromolecule metabolic process	https://amigo.geneontology.org/amigo/term/GO:0010604	EP300 NFKB1 PPARGC1A PPARD IL1A IL18R1 IL1B PPARG IL15 SMAD3 AR SMAD2 PPARA TET3 TNF NOS2 IGF1 HDAC4 SIRT6 ESR1 SIRT1 MAPK1 HIF1A TGFB1 CAV1 EZH2 SFRP4 AHR COL1A1 FOXM1 PRKAB1 VEGFA NR3C1 NFE2L2 FOXO3 CDKN1A PRKAA1 IL6 IRF4 ESR2 TP53 SOD1 APP CCN1 S100A8 EGFR CDKN2A RPS3 CASP3 FOS BSG JUN MITF PPIA MIF VIM TNC PTGS2 MAPK14 POSTN MMP14 HAS2 BDNF AGER MC1R MMP12 DCN TXN BAX MMP9 MAPK8 DNMT1 NGF TER…		0.00012538	20	1234	3.06466	GO:0099503 Secretory vesicle	https://amigo.geneontology.org/amigo/term/GO:0099503	NGF BDNF VEGFA SPARC TGFB1 CAV1 COL1A1 IL1B APP BSG IGF1 MAPK1 MMP9 TIMP1 NFKB1 MAPK14 CAT S100A8 PPIA MIF		3.12e-07	8	80	18.9089	GO:0046332 Smad binding	https://amigo.geneontology.org/amigo/term/GO:0046332	TGFBR2 SMAD3 SMAD2 COL1A2 COL3A1 PPARG FOS JUN		3.56553e-15	17	194	16.5697	Path:hsa05167 Kaposi sarcoma-associated herpesvirus infection	https://www.genome.jp/kegg-bin/show_pathway?hsa05167	CDKN1A MAPK14 EP300 FOS HIF1A IL6 JUN NFKB1 PIK3CA CYCS MAPK1 MAPK8 PTGS2 BAX TP53 VEGFA CASP3
2.11261e-28	72	3241	4.20069	GO:0035556 Intracellular signal transduction	https://amigo.geneontology.org/amigo/term/GO:0035556	HMOX1 NOS2 IGF1 BAX ESR1 MAPK1 MAPK8 NFKB1 MAPK14 NR3C1 PIK3CA PRKAA1 ESR2 SPRY1 SMAD3 AR SMAD2 AGER TNF TXN DCN SIRT1 EP300 HIF1A TGFB1 EZH2 AHR VEGFA CCN2 CDKN1A IL1B GDF15 PPARG IL6 TP53 CCN1 S100A8 EGFR CDKN2A RPS3 TGFBR2 COL1A2 FOS JUN PPIA MIF HDAC4 PTGS2 MMP2 CAV1 PPARD LOX IL1A IL18R1 NFE2L2 FOXO3 CAT GDF11 SOD1 MMP3 CASP3 COL3A1 PPARA TRPV1 MC1R SOD2 APP MMP9 FOXM1 ORAI1 NGF CYCS		0.000131247	18	1030	3.30448	GO:0030141 Secretory granule	https://amigo.geneontology.org/amigo/term/GO:0030141	VEGFA SPARC TGFB1 CAV1 COL1A1 IL1B BSG IGF1 MAPK1 MMP9 TIMP1 NFKB1 MAPK14 CAT APP S100A8 PPIA MIF		3.39e-07	16	508	5.95557	GO:0001228 Dna-binding transcription activator activity rna polymerase ii-specific	https://amigo.geneontology.org/amigo/term/GO:0001228	ESR1 HIF1A NFKB1 NR3C1 NFE2L2 PPARG IRF4 TP53 SMAD3 AR FOS SMAD2 JUN PPARA MITF FOXO3		1.68821e-14	13	90	27.3129	Path:hsa04211 Longevity regulating pathway	https://www.genome.jp/kegg-bin/show_pathway?hsa04211	PPARGC1A FOXO3 SIRT1 IGF1 NFKB1 PIK3CA PPARG PRKAA1 PRKAB1 BAX SOD2 TP53 CAT
7.09102e-28	34	438	14.6782	GO:0006979 Response to oxidative stress	https://amigo.geneontology.org/amigo/term/GO:0006979	NFE2L2 HMOX1 GSR CAT SOD1 SIRT1 HIF1A MMP9 MAPK8 IL6 RPS3 FOS NQO1 PPIA PTGS2 MMP2 EZH2 COL1A1 PPARGC1A IL1A FOXO3 PRKAA1 TP53 APP EGFR MMP3 MMP14 CASP3 GPX4 SOD2 TXN MAPK1 JUN FBLN5		0.000158421	6	93	12.1993	GO:0005604 Basement membrane	https://amigo.geneontology.org/amigo/term/GO:0005604	COL4A1 LAMA5 TNC TIMP1 SPARC COL5A1		3.92e-07	16	515	5.87462	GO:0001216 Dna-binding transcription activator activity	https://amigo.geneontology.org/amigo/term/GO:0001216	ESR1 HIF1A NFKB1 NR3C1 NFE2L2 PPARG IRF4 TP53 SMAD3 AR FOS SMAD2 JUN PPARA MITF FOXO3		4.17155e-14	19	311	11.5521	Path:hsa05206 MicroRNAs in cancer	https://www.genome.jp/kegg-bin/show_pathway?hsa05206	CDKN1A CDKN2A DNMT1 EGFR EP300 EZH2 SIRT1 HMOX1 TNC MMP9 NFKB1 PIK3CA MAPK1 PTGS2 TP53 VEGFA VIM CASP3 HDAC4
8.76715e-28	55	1703	6.10682	GO:0045595 Regulation of cell differentiation	https://amigo.geneontology.org/amigo/term/GO:0045595	CCN2 CCN1 HIF1A NFKB1 PPARG PPARA IGF1 SIRT6 EP300 TGFB1 EZH2 SFRP4 COL1A1 VEGFA FOXO3 IL1B COL5A1 IL6 TGFBR2 SMAD3 BDNF TNF SOD2 HDAC4 PTGS2 SIRT1 MAPK1 MMP9 CAV1 PPARD MAPK14 LOX IL1A NFE2L2 GDF11 TP53 APP CRABP2 EGFR MMP14 SPRY1 IL15 TERT FOS SMAD2 MITF TRPV1 DNMT1 AR AGER CDKN2A IRF4 SOD1 NGF AQP3		0.00025753	6	102	11.1229	GO:0031091 Platelet alpha granule	https://amigo.geneontology.org/amigo/term/GO:0031091	SPARC IGF1 TIMP1 TGFB1 VEGFA APP		4.03e-07	28	1606	3.2967	GO:0000976 Transcription cis-regulatory region binding	https://amigo.geneontology.org/amigo/term/GO:0000976	ESR1 HIF1A AHR NFKB1 FOXM1 PPARD NR3C1 NFE2L2 FOXO3 PPARG IRF4 ESR2 TP53 SMAD3 AR FOS SMAD2 JUN PPARA MITF HDAC4 TET3 TNF SIRT1 EZH2 APP RPS3 MMP12		7.60436e-14	12	77	29.4685	Path:hsa05133 Pertussis	https://www.genome.jp/kegg-bin/show_pathway?hsa05133	MAPK14 FOS IL1A IL1B IL6 JUN NFKB1 NOS2 MAPK1 MAPK8 TNF CASP3
8.76715e-28	48	1192	7.61434	GO:0072359 Circulatory system development	https://amigo.geneontology.org/amigo/term/GO:0072359	COL1A1 VEGFA TGFBR2 HIF1A IL6 DCN IGF1 SIRT1 HMOX1 TGFB1 SPARC IL1B PPARG TNF SOD2 ELN PTGS2 SIRT6 BAX MMP2 MAPK1 EP300 CAV1 MAPK14 LOX IL1A NFE2L2 CCN2 PIK3CA CDKN1A COL5A1 TP53 CCN1 MMP14 SPRY1 CASP3 TERT SMAD3 COL3A1 HAS2 BSG SMAD2 PPARA COL4A1 DNMT1 EGFR COL1A2 AHR		0.000630629	32	2941	2.05742	GO:0031410 Cytoplasmic vesicle	https://amigo.geneontology.org/amigo/term/GO:0031410	CAV1 NGF APP BDNF VEGFA SPARC SOD1 EGFR MMP14 AQP5 BSG BGN VIM TYR MAPK1 TGFB1 COL1A1 IL1B DIAPH2 HAS2 TNF IGF1 GZMB MMP9 TIMP1 NFKB1 MAPK14 CAT S100A8 IL15 PPIA MIF		4.03e-07	28	1607	3.29465	GO:0001067 Transcription regulatory region nucleic acid binding	https://amigo.geneontology.org/amigo/term/GO:0001067	ESR1 HIF1A AHR NFKB1 FOXM1 PPARD NR3C1 NFE2L2 FOXO3 PPARG IRF4 ESR2 TP53 SMAD3 AR FOS SMAD2 JUN PPARA MITF HDAC4 TET3 TNF SIRT1 EZH2 APP RPS3 MMP12		7.97376e-14	13	102	24.0996	Path:hsa05146 Amoebiasis	https://www.genome.jp/kegg-bin/show_pathway?hsa05146	COL1A1 COL1A2 COL3A1 COL4A1 IL1B IL6 LAMA5 NFKB1 NOS2 PIK3CA TGFB1 TNF CASP3
9.96813e-28	82	4545	3.41151	GO:0006950 Response to stress	https://amigo.geneontology.org/amigo/term/GO:0006950	NFE2L2 NOS2 BAX MMP2 HMOX1 HIF1A GSR NFKB1 PPARD VEGFA IL1A CAT PI3 CDKN1A IL1B PPARG PRKAA1 SOD1 S100A8 PPARA AGER IL15 IGF1 TNC HDAC4 SIRT6 SIRT1 MAPK1 EP300 GZMB MMP9 TGFB1 AHR MAPK8 MAPK14 FOXO3 GDF15 IL6 TP53 CCN1 EGFR CDKN2A RPS3 MMP14 AQP5 CASP3 TERT AQP3 COL3A1 FOS NQO1 PPIA TRPV1 TNF MIF MC1R MMP12 VIM PTGS2 ESR1 TIMP1 CAV1 EZH2 COL1A1 PPARGC1A FOXM1 NR3C1 IL18R1 PIK3CA POSTN IRF4 APP MM…		0.000630629	32	2947	2.05323	GO:0097708 Intracellular vesicle	https://amigo.geneontology.org/amigo/term/GO:0097708	CAV1 NGF APP BDNF VEGFA SPARC SOD1 EGFR MMP14 AQP5 BSG BGN VIM TYR MAPK1 TGFB1 COL1A1 IL1B DIAPH2 HAS2 TNF IGF1 GZMB MMP9 TIMP1 NFKB1 MAPK14 CAT S100A8 IL15 PPIA MIF		4.79e-07	19	762	4.71483	GO:0019901 Protein kinase binding	https://amigo.geneontology.org/amigo/term/GO:0019901	CAV1 PRKAB1 CDKN2A HDAC4 NR3C1 APP EGFR PPARA ESR1 SIRT1 HIF1A MAPK8 FOXM1 MAPK14 FOXO3 CDKN1A TP53 RPS3 SMAD3		1.0404e-13	14	133	19.9042	Path:hsa04380 Osteoclast differentiation	https://www.genome.jp/kegg-bin/show_pathway?hsa04380	MAPK14 FOS IL1A IL1B JUN MITF NFKB1 PIK3CA PPARG MAPK1 MAPK8 TGFB1 TGFBR2 TNF
1.84968e-27	44	959	8.67564	GO:0014070 Response to organic cyclic compound	https://amigo.geneontology.org/amigo/term/GO:0014070	ESR1 NR3C1 ESR2 AR EP300 TGFB1 CAV1 AHR IL6 EGFR TGFBR2 SMAD2 TNF TNC PTGS2 TYR MMP2 MAPK1 EZH2 COL1A1 NFKB1 PPARD LOX IL1A FOXO3 CAT PIK3CA CDKN1A IL1B DNMT1 PPARG PRKAA1 POSTN MMP14 CASP3 GPX4 FOS BSG NQO1 PPARA TRPV1 SOD2 SIRT1 AQP3		0.000647814	43	4571	1.77879	GO:0031982 Vesicle	https://amigo.geneontology.org/amigo/term/GO:0031982	VIM BAX MMP9 TIMP1 GSR CAT GDF15 LAMA5 TXN FBLN5 SOD1 APP CRABP2 S100A8 RPS3 AQP5 COL1A2 GPX4 BSG BGN PPIA MIF SOD2 CAV1 NGF BDNF VEGFA SPARC EGFR MMP14 HAS2 TYR MAPK1 TGFB1 COL1A1 IL1B DIAPH2 TNF IGF1 GZMB NFKB1 MAPK14 IL15		8.25e-07	28	1668	3.17416	GO:1990837 Sequence-specific double-stranded dna binding	https://amigo.geneontology.org/amigo/term/GO:1990837	ESR1 HIF1A AHR NFKB1 FOXM1 PPARD NR3C1 NFE2L2 FOXO3 PPARG IRF4 ESR2 TP53 SMAD3 AR FOS SMAD2 JUN PPARA MITF HDAC4 TET3 TNF SIRT1 EZH2 APP RPS3 MMP12		1.22754e-13	15	168	16.883	Path:hsa05225 Hepatocellular carcinoma	https://www.genome.jp/kegg-bin/show_pathway?hsa05225	CDKN1A CDKN2A NQO1 EGFR HMOX1 SMAD2 SMAD3 NFE2L2 PIK3CA MAPK1 BAX TERT TGFB1 TGFBR2 TP53
2.36801e-27	47	1155	7.69455	GO:0035295 Tube development	https://amigo.geneontology.org/amigo/term/GO:0035295	VEGFA HIF1A IL6 DCN SIRT1 HMOX1 SPARC IL1B PPARG BSG TNF TNC PTGS2 BAX MMP2 ESR1 MAPK1 EP300 TGFB1 CAV1 MAPK14 LOX NR3C1 IL1A NFE2L2 HSD11B1 CCN2 CAT PIK3CA CDKN1A LAMA5 GDF11 CCN1 EGFR MMP14 TGFBR2 SPRY1 CASP3 TERT SMAD3 COL3A1 AR HAS2 SMAD2 COL4A1 MMP12 SIRT6		0.000664127	25	2029	2.32984	GO:0005739 Mitochondrion	https://amigo.geneontology.org/amigo/term/GO:0005739	CRAT CYCS BSG BAX GSR DNMT1 SOD1 GPX4 SOD2 FOXO3 CAT SIRT1 NFKB1 ESR2 TP53 RPS3 TERT MMP2 MAPK1 MAPK14 NR3C1 CDKN2A MMP3 HMOX1 APP		8.63e-07	24	1263	3.59315	GO:0000978 Rna polymerase ii cis-regulatory region sequence-specific dna binding	https://amigo.geneontology.org/amigo/term/GO:0000978	ESR1 NFKB1 PPARD NR3C1 NFE2L2 FOXO3 PPARG IRF4 ESR2 TP53 SMAD3 AR FOS SMAD2 JUN PPARA MITF HDAC4 TET3 SIRT1 HIF1A EZH2 APP AHR		1.22754e-13	16	204	14.8305	Path:hsa05415 Diabetic cardiomyopathy	https://www.genome.jp/kegg-bin/show_pathway?hsa05415	COL1A1 COL1A2 COL3A1 MAPK14 AGER GSR SMAD2 SMAD3 MMP2 MMP9 NFKB1 PIK3CA PPARA MAPK8 TGFB1 TGFBR2
2.73306e-27	59	2085	5.35073	GO:0141124 Intracellular signaling cassette	https://amigo.geneontology.org/amigo/term/GO:0141124	HMOX1 NOS2 IGF1 MAPK8 NFKB1 PIK3CA SPRY1 SMAD3 SMAD2 AGER TNF MAPK1 PRKAA1 TXN DCN ESR1 SIRT1 EP300 TGFB1 EZH2 AHR MAPK14 VEGFA CCN2 IL1B GDF15 PPARG IL6 CCN1 EGFR RPS3 TGFBR2 COL1A2 FOS JUN PPIA MIF HDAC4 CAV1 PPARD LOX IL1A IL18R1 NFE2L2 CAT GDF11 SOD1 MMP3 COL3A1 AR TRPV1 CDKN1A TP53 CDKN2A APP FOXM1 PPARA ORAI1 NGF		0.000697947	6	126	9.00426	GO:0005796 Golgi lumen	https://amigo.geneontology.org/amigo/term/GO:0005796	DCN TGFB1 NGF APP MMP14 BGN		8.63e-07	29	1786	3.07032	GO:0003690 Double-stranded dna binding	https://amigo.geneontology.org/amigo/term/GO:0003690	ESR1 HIF1A AHR NFKB1 FOXM1 PPARD NR3C1 NFE2L2 FOXO3 PPARG IRF4 ESR2 TP53 SMAD3 AR FOS SMAD2 JUN PPARA MITF HDAC4 RPS3 TET3 TNF SIRT1 EZH2 APP MMP12 EGFR		1.65665e-13	13	109	22.552	Path:hsa04066 HIF-1 signaling pathway	https://www.genome.jp/kegg-bin/show_pathway?hsa04066	CDKN1A EGFR EP300 HIF1A HMOX1 IGF1 IL6 NFKB1 NOS2 PIK3CA MAPK1 TIMP1 VEGFA
3.20367e-27	54	1674	6.09966	GO:0043067 Regulation of programmed cell death	https://amigo.geneontology.org/amigo/term/GO:0043067	IGF1 MAPK8 NGF EGFR RPS3 CASP3 BDNF TNF SOD1 BAX SIRT1 HIF1A SFRP4 VEGFA FOXO3 IL1B PPARG PRKAA1 IL6 TP53 S100A8 AR MIF SOD2 PTGS2 MMP2 ESR1 HMOX1 MMP9 TIMP1 TGFB1 CAV1 PPARGC1A LOX NR3C1 NFE2L2 CAT PIK3CA CDKN1A CCN1 TERT SMAD3 GPX4 NQO1 MITF TRPV1 NOS2 DNMT1 CDKN2A JUN PPARA PPIA NFKB1 IL1A		0.000711159	11	490	4.24486	GO:0005925 Focal adhesion	https://amigo.geneontology.org/amigo/term/GO:0005925	MRC2 VIM TNC CAV1 CAT EGFR RPS3 MMP14 BSG PPIA MAPK1		8.63e-07	8	95	15.9233	GO:0016209 Antioxidant activity	https://amigo.geneontology.org/amigo/term/GO:0016209	GSR CAT SOD1 GPX4 SOD2 PTGS2 NQO1 TXN		2.41443e-13	18	300	11.3454	Path:hsa04010 MAPK signaling pathway	https://www.genome.jp/kegg-bin/show_pathway?hsa04010	MAPK14 EGFR FOS IGF1 IL1A IL1B JUN NFKB1 NGF MAPK1 MAPK8 BDNF TGFB1 TGFBR2 TNF TP53 VEGFA CASP3
3.90568e-27	65	2666	4.61021	GO:0050793 Regulation of developmental process	https://amigo.geneontology.org/amigo/term/GO:0050793	VEGFA CCN2 CCN1 HIF1A NFKB1 PPARG IL6 PPARA DCN IGF1 SIRT6 SIRT1 HMOX1 EP300 TGFB1 EZH2 SFRP4 COL1A1 SPARC FOXO3 IL1B COL5A1 TGFBR2 SMAD3 BDNF TNF SOD2 HDAC4 PTGS2 BAX ESR1 MAPK1 MMP9 CAV1 PPARD MAPK14 LOX IL1A NFE2L2 PIK3CA CDKN1A GDF15 LAMA5 PRKAA1 GDF11 TP53 SOD1 APP CRABP2 EGFR MMP14 SPRY1 IL15 TERT AR FOS SMAD2 MITF TRPV1 DNMT1 AGER CDKN2A IRF4 NGF AQP3		0.000722912	6	129	8.79486	GO:0044853 Plasma membrane raft	https://amigo.geneontology.org/amigo/term/GO:0044853	CAV1 TGFBR2 ORAI1 PTGS2 MAPK1 HAS2		9.16e-07	37	2748	2.54596	GO:0003677 Dna binding	https://amigo.geneontology.org/amigo/term/GO:0003677	ESR1 EP300 HIF1A AHR NFKB1 FOXM1 PPARD NR3C1 NFE2L2 FOXO3 DNMT1 PPARG IRF4 ESR2 TP53 TERT SMAD3 AR FOS SMAD2 JUN PPARA MITF HDAC4 SIRT6 EZH2 PPARGC1A RPS3 TET3 TNF SIRT1 MAPK1 APP CDKN2A SOD2 MMP12 EGFR		4.66997e-13	16	224	13.5064	Path:hsa05163 Human cytomegalovirus infection	https://www.genome.jp/kegg-bin/show_pathway?hsa05163	CDKN1A CDKN2A MAPK14 EGFR IL1B IL6 NFKB1 PIK3CA CYCS MAPK1 PTGS2 BAX TNF TP53 VEGFA CASP3
2.16404e-26	26	207	23.7504	GO:0000302 Response to reactive oxygen species	https://amigo.geneontology.org/amigo/term/GO:0000302	CAT SOD1 SIRT1 HIF1A MMP9 MAPK8 IL6 RPS3 FOS NQO1 MMP2 EZH2 COL1A1 IL1A NFE2L2 FOXO3 PRKAA1 MMP3 CASP3 SOD2 TXN MAPK1 EGFR JUN HMOX1 FBLN5		0.000722912	9	329	5.17266	GO:0045121 Membrane raft	https://amigo.geneontology.org/amigo/term/GO:0045121	APP CAV1 EGFR TGFBR2 TNF ORAI1 PTGS2 MAPK1 HAS2		1.15e-06	26	1494	3.29071	GO:0000977 Rna polymerase ii transcription regulatory region sequence-specific dna binding	https://amigo.geneontology.org/amigo/term/GO:0000977	ESR1 HIF1A NFKB1 FOXM1 PPARD NR3C1 NFE2L2 FOXO3 PPARG IRF4 ESR2 TP53 SMAD3 AR FOS SMAD2 JUN PPARA MITF HDAC4 TET3 SIRT1 EZH2 APP RPS3 AHR		1.28296e-12	18	332	10.2518	Path:hsa05165 Human papillomavirus infection	https://www.genome.jp/kegg-bin/show_pathway?hsa05165	CDKN1A COL1A1 COL1A2 COL4A1 EGFR EP300 TNC LAMA5 NFKB1 PIK3CA MAPK1 PTGS2 BAX TERT TNF TP53 VEGFA CASP3
2.84679e-26	67	2969	4.26709	GO:0009891 Positive regulation of biosynthetic process	https://amigo.geneontology.org/amigo/term/GO:0009891	EP300 NFKB1 PPARGC1A PPARD IL1A IL18R1 IL1B PPARG IL15 SMAD3 AR SMAD2 PPARA TET3 TNF NOS2 IGF1 ESR1 SIRT1 MAPK1 HIF1A TGFB1 SFRP4 AHR COL1A1 FOXM1 PRKAB1 VEGFA NR3C1 NFE2L2 FOXO3 PRKAA1 IL6 IRF4 ESR2 TP53 SOD1 CCN1 EGFR CDKN2A FOS BSG JUN MITF MIF VIM TNC HDAC4 PTGS2 CAV1 MAPK14 POSTN APP MMP14 HAS2 TRPV1 AGER MC1R MMP12 SOD2 DCN MAPK8 DNMT1 NGF RPS3 TERT HMOX1		0.000733586	9	331	5.1414	GO:0098857 Membrane microdomain	https://amigo.geneontology.org/amigo/term/GO:0098857	APP CAV1 EGFR TGFBR2 TNF ORAI1 PTGS2 MAPK1 HAS2		1.15e-06	24	1289	3.52067	GO:0000987 Cis-regulatory region sequence-specific dna binding	https://amigo.geneontology.org/amigo/term/GO:0000987	ESR1 NFKB1 PPARD NR3C1 NFE2L2 FOXO3 PPARG IRF4 ESR2 TP53 SMAD3 AR FOS SMAD2 JUN PPARA MITF HDAC4 AHR TET3 SIRT1 HIF1A EZH2 APP		1.76708e-12	11	76	27.3682	Path:hsa05140 Leishmaniasis	https://www.genome.jp/kegg-bin/show_pathway?hsa05140	MAPK14 FOS IL1A IL1B JUN NFKB1 NOS2 MAPK1 PTGS2 TGFB1 TNF
4.39045e-26	39	747	9.87214	GO:0070848 Response to growth factor	https://amigo.geneontology.org/amigo/term/GO:0070848	TGFB1 VEGFA NGF TGFBR2 SPRY1 SMAD3 SMAD2 BDNF HIF1A IL1B DCN SIRT1 MAPK1 CAV1 NR3C1 GDF15 PPARG CASP3 COL1A2 COL3A1 FOS HAS2 JUN PPARA TNC COL1A1 LOX CCN2 FOXO3 CAT POSTN TP53 EGFR TRPV1 PIK3CA CCN1 EP300 MAPK14 SFRP4		0.000748353	11	500	4.15997	GO:0030055 Cell-substrate junction	https://amigo.geneontology.org/amigo/term/GO:0030055	MRC2 VIM TNC CAV1 CAT EGFR RPS3 MMP14 BSG PPIA MAPK1		1.56e-06	9	146	11.6562	GO:0019838 Growth factor binding	https://amigo.geneontology.org/amigo/term/GO:0019838	EGFR TGFBR2 COL1A1 COL5A1 COL1A2 COL3A1 COL4A1 CCN1 CCN2		2.83982e-12	13	137	17.9428	Path:hsa04210 Apoptosis	https://www.genome.jp/kegg-bin/show_pathway?hsa04210	FOS GZMB JUN NFKB1 NGF PIK3CA CYCS MAPK1 MAPK8 BAX TNF TP53 CASP3
6.04824e-26	52	1621	6.06579	GO:0042981 Regulation of apoptotic process	https://amigo.geneontology.org/amigo/term/GO:0042981	IGF1 MAPK8 NGF EGFR RPS3 CASP3 BDNF TNF SOD1 BAX SIRT1 HIF1A SFRP4 VEGFA FOXO3 IL1B PPARG PRKAA1 IL6 TP53 S100A8 AR MIF SOD2 PTGS2 MMP2 ESR1 HMOX1 MMP9 TIMP1 TGFB1 CAV1 PPARGC1A LOX NR3C1 NFE2L2 CAT PIK3CA CDKN1A CCN1 TERT SMAD3 NQO1 MITF TRPV1 DNMT1 CDKN2A JUN PPARA PPIA NFKB1 IL1A		0.000852806	5	84	11.2553	GO:0000792 Heterochromatin	https://amigo.geneontology.org/amigo/term/GO:0000792	SIRT1 SIRT6 CDKN2A EZH2 DNMT1		1.67e-06	19	843	4.2618	GO:0019900 Kinase binding	https://amigo.geneontology.org/amigo/term/GO:0019900	CAV1 PRKAB1 CDKN2A HDAC4 NR3C1 APP EGFR PPARA ESR1 SIRT1 HIF1A MAPK8 FOXM1 MAPK14 FOXO3 CDKN1A TP53 RPS3 SMAD3		4.66017e-12	18	362	9.40224	Path:hsa04151 PI3K-Akt signaling pathway	https://www.genome.jp/kegg-bin/show_pathway?hsa04151	CDKN1A COL1A1 COL1A2 COL4A1 EGFR FOXO3 TNC IGF1 IL6 LAMA5 NFKB1 NGF PIK3CA PRKAA1 MAPK1 BDNF TP53 VEGFA
8.33366e-26	30	349	16.2541	GO:0070482 Response to oxygen levels	https://amigo.geneontology.org/amigo/term/GO:0070482	MMP2 HIF1A VEGFA EP300 AQP3 NOS2 TGFB1 CAV1 COL1A1 PPARD IL1A NFE2L2 FOXO3 CAT CDKN1A PPARG PRKAA1 POSTN TP53 MMP14 CASP3 TERT FOS PPARA AGER TNF SOD2 PTGS2 SIRT1 SMAD3		0.00130938	6	147	7.71794	GO:1904813 Ficolin-1-rich granule lumen	https://amigo.geneontology.org/amigo/term/GO:1904813	MAPK1 MMP9 MAPK14 CAT PPIA MIF		1.67e-06	24	1321	3.43539	GO:0140677 Molecular function activator activity	https://amigo.geneontology.org/amigo/term/GO:0140677	TP53 IGF1 TGFB1 VEGFA IL1A IL1B GDF15 NGF GDF11 IL6 APP IL15 CASP3 BDNF TNF MIF TIMP1 CDKN1A EGFR JUN CAV1 PIK3CA TGFBR2 HIF1A		4.66017e-12	13	143	17.1899	Path:hsa04936 Alcoholic liver disease	https://www.genome.jp/kegg-bin/show_pathway?hsa04936	PPARGC1A MAPK14 FOXO3 SIRT1 IL1B IL6 NFKB1 PPARA PRKAA1 PRKAB1 MAPK8 TNF CASP3
2.26267e-25	65	2868	4.2855	GO:0009653 Anatomical structure morphogenesis	https://amigo.geneontology.org/amigo/term/GO:0009653	VEGFA MFAP2 NGF APP SMAD3 SMAD2 BDNF HIF1A IL6 DCN SIRT1 HMOX1 SPARC IL1B COL5A1 PPARG MMP13 CCN1 BSG TNF MMP12 TNC ELN PTGS2 BAX MMP2 ESR1 MAPK1 EP300 TGFB1 CAV1 COL1A1 NFKB1 MAPK14 LOX NR3C1 IL1A NFE2L2 CCN2 FOXO3 PIK3CA GDF15 LAMA5 POSTN GDF11 TP53 SOD1 CRABP2 EGFR MMP14 AQP5 TGFBR2 SPRY1 CASP3 TERT COL3A1 AR HAS2 PPARA COL4A1 MMP9 AQP3 SIRT6 SFRP4 COL1A2		0.00177275	28	2605	2.03244	GO:0030054 Cell junction	https://amigo.geneontology.org/amigo/term/GO:0030054	RPS3 MRC2 VIM TNC CAV1 CAT EGFR MMP14 BSG PPIA NGF BDNF VEGFA APP AQP3 AGER HDAC4 MAPK1 EZH2 MAPK8 MAPK14 NR3C1 PIK3CA LAMA5 POSTN CASP3 NQO1 TRPV1		2.27e-06	17	688	4.67227	GO:0030545 Signaling receptor regulator activity	https://amigo.geneontology.org/amigo/term/GO:0030545	IGF1 TGFB1 VEGFA IL1A IL1B GDF15 NGF GDF11 IL6 APP IL15 BDNF TNF MIF TIMP1 EGFR ESR2		4.66017e-12	14	179	14.7891	Path:hsa05152 Tuberculosis	https://www.genome.jp/kegg-bin/show_pathway?hsa05152	MAPK14 EP300 IL1A IL1B IL6 NFKB1 NOS2 CYCS MAPK1 MAPK8 BAX TGFB1 TNF CASP3
2.4194e-25	47	1293	6.87332	GO:0071495 Cellular response to endogenous stimulus	https://amigo.geneontology.org/amigo/term/GO:0071495	ESR1 TGFB1 PPARD VEGFA NR3C1 PPARG NGF ESR2 TGFBR2 SPRY1 SMAD3 AR SMAD2 BDNF PPARA HIF1A IL1B DCN SIRT1 EP300 CAV1 PIK3CA GDF15 CASP3 COL1A2 COL3A1 FOS HAS2 JUN TNC MAPK1 COL1A1 LOX NFE2L2 CCN2 FOXO3 CAT PRKAA1 POSTN TP53 EGFR TRPV1 CCN1 EZH2 NFKB1 MAPK14 SFRP4		0.00233054	15	996	2.84773	GO:0070161 Anchoring junction	https://amigo.geneontology.org/amigo/term/GO:0070161	MRC2 VIM TNC CAV1 CAT EGFR RPS3 MMP14 BSG PPIA VEGFA AQP3 MAPK1 PIK3CA APP		3.77e-06	5	26	36.3633	GO:0070412 R-smad binding	https://amigo.geneontology.org/amigo/term/GO:0070412	PPARG SMAD3 FOS SMAD2 JUN		4.66017e-12	9	41	41.5074	Path:hsa05219 Bladder cancer	https://www.genome.jp/kegg-bin/show_pathway?hsa05219	CDKN1A CDKN2A EGFR MMP1 MMP2 MMP9 MAPK1 TP53 VEGFA
2.47165e-25	42	962	8.25546	GO:0009725 Response to hormone	https://amigo.geneontology.org/amigo/term/GO:0009725	NOS2 ESR1 TIMP1 PPARD NR3C1 PPARG ESR2 AR PPARA SIRT1 EP300 TGFB1 CAV1 PIK3CA IL6 TNF TNC PTGS2 MMP2 MAPK1 COL1A1 MAPK14 LOX NFE2L2 FOXO3 CAT CDKN1A IL1B GDF15 PRKAA1 EGFR MMP14 CASP3 COL3A1 FOS BSG NQO1 TRPV1 EZH2 NFKB1 SMAD3 SFRP4		0.00236109	2	5	75.6358	GO:0035976 Transcription factor ap-1 complex	https://amigo.geneontology.org/amigo/term/GO:0035976	FOS JUN		3.82e-06	4	11	68.7598	GO:0034056 Estrogen response element binding	https://amigo.geneontology.org/amigo/term/GO:0034056	ESR1 NR3C1 ESR2 AR		1.43143e-11	11	93	22.3654	Path:hsa05222 Small cell lung cancer	https://www.genome.jp/kegg-bin/show_pathway?hsa05222	CDKN1A COL4A1 LAMA5 NFKB1 NOS2 PIK3CA CYCS PTGS2 BAX TP53 CASP3
3.17215e-25	55	1934	5.37741	GO:0010647 Positive regulation of cell communication	https://amigo.geneontology.org/amigo/term/GO:0010647	HMOX1 IGF1 IL6 RPS3 TNF HIF1A IL1B TXN DCN SIRT1 EP300 TGFB1 EZH2 MAPK8 COL1A1 VEGFA CCN2 GDF15 PPARG S100A8 EGFR CDKN2A TGFBR2 PPIA MIF PTGS2 SIRT6 BAX MMP2 MAPK1 PPARD IL1A IL18R1 CAT GDF11 SOD1 TERT SMAD3 COL3A1 AR AGER MC1R MMP12 ORAI1 SFRP4 PIK3CA APP CCN1 MMP9 CAV1 NFKB1 TP53 SMAD2 NGF BDNF		0.00236109	2	5	75.6358	GO:0071159 Nf-kappab complex	https://amigo.geneontology.org/amigo/term/GO:0071159	NFKB1 RPS3		3.96e-06	9	166	10.2518	GO:0008083 Growth factor activity	https://amigo.geneontology.org/amigo/term/GO:0008083	VEGFA NGF IL6 BDNF IGF1 TIMP1 TGFB1 GDF15 GDF11		1.43143e-11	11	93	22.3654	Path:hsa05323 Rheumatoid arthritis	https://www.genome.jp/kegg-bin/show_pathway?hsa05323	FOS IL1A IL1B IL6 IL15 JUN MMP1 MMP3 TGFB1 TNF VEGFA
3.38702e-25	55	1938	5.36632	GO:0023056 Positive regulation of signaling	https://amigo.geneontology.org/amigo/term/GO:0023056	HMOX1 IGF1 IL6 RPS3 TNF HIF1A IL1B TXN DCN SIRT1 EP300 TGFB1 EZH2 MAPK8 COL1A1 VEGFA CCN2 GDF15 PPARG S100A8 EGFR CDKN2A TGFBR2 PPIA MIF PTGS2 SIRT6 BAX MMP2 MAPK1 PPARD IL1A IL18R1 CAT GDF11 SOD1 TERT SMAD3 COL3A1 AR AGER MC1R MMP12 ORAI1 SFRP4 PIK3CA APP CCN1 MMP9 CAV1 NFKB1 TP53 SMAD2 NGF BDNF		0.00236109	2	5	75.6358	GO:0071953 Elastic fiber	https://amigo.geneontology.org/amigo/term/GO:0071953	ELN FBLN5		4.13e-06	16	639	4.73463	GO:0030546 Signaling receptor activator activity	https://amigo.geneontology.org/amigo/term/GO:0030546	IGF1 TGFB1 VEGFA IL1A IL1B GDF15 NGF GDF11 IL6 APP IL15 BDNF TNF MIF TIMP1 EGFR		2.23718e-11	11	97	21.4431	Path:hsa05215 Prostate cancer	https://www.genome.jp/kegg-bin/show_pathway?hsa05215	CDKN1A EGFR EP300 IGF1 AR MMP3 MMP9 NFKB1 PIK3CA MAPK1 TP53
3.38702e-25	54	1853	5.51043	GO:0042592 Homeostatic process	https://amigo.geneontology.org/amigo/term/GO:0042592	TRPC7 GSR CAV1 CASP3 HIF1A HMOX1 SFRP4 PPARD FOXO3 GDF15 IL6 TXN BSG AGER PTGS2 SIRT6 BAX SIRT1 MAPK1 TGFB1 EZH2 COL1A1 PPARGC1A PRKAB1 MAPK14 VEGFA LOX IL1A IL18R1 NFE2L2 MFAP2 CCN2 PIK3CA IL1B PRKAA1 IRF4 SOD1 APP EGFR IL15 AQP3 SMAD3 COL3A1 HAS2 SMAD2 TRPV1 TNF MIF SOD2 NQO1 PPARG MAPK8 NOS2 S100A8		0.00329776	4	65	11.6363	GO:0000791 Euchromatin	https://amigo.geneontology.org/amigo/term/GO:0000791	ESR1 SIRT1 JUN HIF1A		4.45e-06	10	222	8.51754	GO:0019902 Phosphatase binding	https://amigo.geneontology.org/amigo/term/GO:0019902	SOD1 MAPK1 PPARG EGFR PPARA MAPK8 MAPK14 TP53 SMAD3 SMAD2		2.42352e-11	15	248	11.4369	Path:hsa05132 Salmonella infection	https://www.genome.jp/kegg-bin/show_pathway?hsa05132	MAPK14 FOS IL1B IL6 JUN NFKB1 PIK3CA CYCS MAPK1 MAPK8 BAX RPS3 TNF TXN CASP3
4.95011e-25	65	2915	4.2164	GO:0031328 Positive regulation of cellular biosynthetic process	https://amigo.geneontology.org/amigo/term/GO:0031328	EP300 NFKB1 PPARGC1A PPARD IL1A IL18R1 IL1B PPARG IL15 SMAD3 AR SMAD2 PPARA TET3 TNF NOS2 IGF1 ESR1 SIRT1 HIF1A TGFB1 SFRP4 AHR COL1A1 FOXM1 PRKAB1 VEGFA NR3C1 NFE2L2 FOXO3 PRKAA1 IL6 IRF4 ESR2 TP53 SOD1 CCN1 EGFR CDKN2A FOS BSG JUN MITF MIF VIM TNC HDAC4 PTGS2 CAV1 MAPK14 POSTN APP MMP14 HAS2 AGER MC1R MMP12 SOD2 DCN MAPK8 DNMT1 NGF RPS3 TERT HMOX1		0.00410809	9	433	3.93027	GO:0043235 Receptor complex	https://amigo.geneontology.org/amigo/term/GO:0043235	AHR IL6 EGFR TGFBR2 IL18R1 PPARG APP MTNR1A SMAD3		5.36e-06	7	86	15.391	GO:0005518 Collagen binding	https://amigo.geneontology.org/amigo/term/GO:0005518	SPARC MRC2 LOX MMP13 SMAD3 MMP12 MMP9		4.59563e-11	10	76	24.8802	Path:hsa05220 Chronic myeloid leukemia	https://www.genome.jp/kegg-bin/show_pathway?hsa05220	CDKN1A CDKN2A SMAD3 NFKB1 PIK3CA MAPK1 BAX TGFB1 TGFBR2 TP53
1.02792e-24	28	308	17.1899	GO:0001666 Response to hypoxia	https://amigo.geneontology.org/amigo/term/GO:0001666	MMP2 HIF1A VEGFA EP300 AQP3 NOS2 TGFB1 CAV1 PPARD IL1A NFE2L2 FOXO3 CAT PPARG PRKAA1 POSTN TP53 MMP14 CASP3 TERT FOS PPARA AGER TNF SOD2 PTGS2 SIRT1 SMAD3		0.00465801	3	31	18.299	GO:0005721 Pericentric heterochromatin	https://amigo.geneontology.org/amigo/term/GO:0005721	SIRT6 EZH2 DNMT1		5.85e-06	19	927	3.87562	GO:0005198 Structural molecule activity	https://amigo.geneontology.org/amigo/term/GO:0005198	COL1A1 COL5A1 RPS3 COL1A2 COL3A1 COL4A1 VIM PI3 ELN HMOX1 DCN TNC BGN SPARC MFAP2 LAMA5 POSTN FBLN5 CCN1		5.60632e-11	12	139	16.3243	Path:hsa05162 Measles	https://www.genome.jp/kegg-bin/show_pathway?hsa05162	FOS IL1A IL1B IL6 JUN NFKB1 PIK3CA CYCS MAPK8 BAX TP53 CASP3
1.21595e-24	64	2859	4.23285	GO:0010557 Positive regulation of macromolecule biosynthetic process	https://amigo.geneontology.org/amigo/term/GO:0010557	EP300 NFKB1 PPARGC1A PPARD IL1A IL18R1 IL1B PPARG IL15 SMAD3 AR SMAD2 PPARA TET3 TNF NOS2 IGF1 ESR1 SIRT1 HIF1A TGFB1 SFRP4 AHR COL1A1 FOXM1 PRKAB1 VEGFA NR3C1 NFE2L2 FOXO3 PRKAA1 IL6 IRF4 ESR2 TP53 SOD1 CCN1 EGFR CDKN2A FOS BSG JUN MITF MIF VIM TNC HDAC4 PTGS2 CAV1 MAPK14 POSTN APP MMP14 HAS2 AGER MC1R MMP12 DCN MAPK8 DNMT1 NGF RPS3 TERT HMOX1		0.00568886	14	986	2.68484	GO:0016604 Nuclear body	https://amigo.geneontology.org/amigo/term/GO:0016604	HDAC4 SIRT1 HIF1A MAPK14 NR3C1 CDKN1A PRKAA1 TP53 WTAP CDKN2A IL15 TERT AR PPARGC1A		6.94e-06	11	296	7.02697	GO:0005125 Cytokine activity	https://amigo.geneontology.org/amigo/term/GO:0005125	TGFB1 IL1A IL1B GDF15 GDF11 IL6 IL15 TNF MIF TIMP1 VEGFA		1.4101e-10	14	234	11.313	Path:hsa05171 Coronavirus disease-COVID-19	https://www.genome.jp/kegg-bin/show_pathway?hsa05171	MAPK14 EGFR FOS IL1B IL6 JUN MMP1 MMP3 NFKB1 PIK3CA MAPK1 MAPK8 RPS3 TNF
1.21595e-24	51	1655	5.82693	GO:0016477 Cell migration	https://amigo.geneontology.org/amigo/term/GO:0016477	VEGFA CCN1 S100A8 IL6 DCN IGF1 SIRT1 TGFB1 EZH2 COL1A1 SPARC IL1B LAMA5 PPARG MMP14 BSG PPIA TNF MIF MMP12 PTGS2 BAX MMP2 HIF1A PPARD LOX IL1A NFE2L2 CCN2 GDF15 POSTN EGFR MMP3 TGFBR2 TERT SMAD3 COL3A1 HAS2 MAPK1 HMOX1 MMP9 TIMP1 CAV1 FOXO3 COL5A1 APP MITF AGER SOD2 TNC PIK3CA		0.00568922	2	8	47.2724	GO:0036454 Growth factor complex	https://amigo.geneontology.org/amigo/term/GO:0036454	IGF1 VEGFA		6.94e-06	6	56	20.2596	GO:0140296 General transcription initiation factor binding	https://amigo.geneontology.org/amigo/term/GO:0140296	ESR1 AHR NR3C1 TP53 AR JUN		1.91206e-10	11	119	17.4789	Path:hsa04722 Neurotrophin signaling pathway	https://www.genome.jp/kegg-bin/show_pathway?hsa04722	MAPK14 FOXO3 JUN NFKB1 NGF PIK3CA MAPK1 MAPK8 BAX BDNF TP53
1.37227e-24	37	715	9.78505	GO:0071363 Cellular response to growth factor stimulus	https://amigo.geneontology.org/amigo/term/GO:0071363	TGFB1 VEGFA NGF TGFBR2 SPRY1 SMAD3 SMAD2 BDNF HIF1A IL1B DCN SIRT1 CAV1 NR3C1 GDF15 PPARG CASP3 COL1A2 COL3A1 FOS HAS2 JUN PPARA COL1A1 LOX CCN2 FOXO3 CAT POSTN TP53 EGFR TRPV1 PIK3CA CCN1 EP300 MAPK14 SFRP4		0.00568922	2	8	47.2724	GO:0071144 Heteromeric smad protein complex	https://amigo.geneontology.org/amigo/term/GO:0071144	SMAD3 SMAD2		7.02e-06	11	297	7.00331	GO:0001217 Dna-binding transcription repressor activity	https://amigo.geneontology.org/amigo/term/GO:0001217	PPARD PPARG PPARA NFKB1 NR3C1 FOXO3 TP53 SMAD3 JUN HIF1A MITF		1.92715e-10	9	62	27.4485	Path:hsa04213 Longevity regulating pathway-multiple species	https://www.genome.jp/kegg-bin/show_pathway?hsa04213	FOXO3 SIRT1 IGF1 PIK3CA PRKAA1 PRKAB1 SOD1 SOD2 CAT
1.4409e-24	68	3304	3.89167	GO:0009966 Regulation of signal transduction	https://amigo.geneontology.org/amigo/term/GO:0009966	HMOX1 IGF1 PRKAA1 IL6 RPS3 SPRY1 AGER TNF HIF1A IL1B TXN APP DCN ESR1 SIRT1 EP300 TGFB1 CAV1 EZH2 SFRP4 MAPK8 COL1A1 VEGFA CCN2 GDF15 PPARG CCN1 S100A8 EGFR CDKN2A MMP14 TGFBR2 AR PPARA PPIA MIF PTGS2 BAX MMP2 MAPK1 PPARD MAPK14 LOX IL1A IL18R1 FOXO3 CAT POSTN GDF11 IRF4 TP53 SOD1 MMP3 TERT SMAD3 COL3A1 MC1R MMP12 PIK3CA MMP9 TIMP1 NFKB1 FOXM1 NFE2L2 SMAD2 SOD2 NGF BDNF		0.00610055	7	286	4.62806	GO:0090575 Rna polymerase ii transcription regulator complex	https://amigo.geneontology.org/amigo/term/GO:0090575	PPARG SMAD3 SMAD2 HIF1A FOS JUN NFE2L2		7.5e-06	5	31	30.4983	GO:0003707 Nuclear steroid receptor activity	https://amigo.geneontology.org/amigo/term/GO:0003707	ESR1 ESR2 PPARA NR3C1 PPARD		2.00639e-10	12	156	14.5453	Path:hsa04148 Efferocytosis	https://www.genome.jp/kegg-bin/show_pathway?hsa04148	MAPK14 AGER SIRT1 HIF1A ODC1 PPARD PPARG MAPK1 PTGS2 BSG TGFB1 CASP3
1.51419e-24	47	1357	6.54915	GO:0040011 Locomotion	https://amigo.geneontology.org/amigo/term/GO:0040011	VEGFA CCN1 S100A8 IL6 DCN IGF1 SIRT1 TGFB1 EZH2 COL1A1 SPARC IL1B PPARG MMP14 BSG PPIA TNF MIF PTGS2 MMP2 EP300 HIF1A LOX IL1A NFE2L2 GDF15 LAMA5 POSTN MMP3 TGFBR2 TERT SMAD3 COL3A1 HAS2 AGER MAPK1 HMOX1 MMP9 TIMP1 CAV1 FOXO3 APP EGFR MITF SOD2 TNC MAPK14		0.00696138	4	83	9.11274	GO:0031594 Neuromuscular junction	https://amigo.geneontology.org/amigo/term/GO:0031594	HDAC4 LAMA5 POSTN APP		9.83e-06	17	780	4.12118	GO:0042803 Protein homodimerization activity	https://amigo.geneontology.org/amigo/term/GO:0042803	SIRT6 BAX HMOX1 HSD11B1 CAT GDF15 TXN FBLN5 TERT NOS2 PTGS2 TYR ODC1 SOD1 SMAD3 AHR VEGFA		2.44295e-10	13	200	12.2908	Path:hsa05130 Pathogenic Escherichia coli infection	https://www.genome.jp/kegg-bin/show_pathway?hsa05130	MAPK14 FOS IL1B IL6 JUN NFKB1 CYCS MAPK1 MAPK8 BAX RPS3 TNF CASP3
1.9784e-24	43	1086	7.48697	GO:0009887 Animal organ morphogenesis	https://amigo.geneontology.org/amigo/term/GO:0009887	MFAP2 MMP13 TNF TNC BAX MMP2 ESR1 MAPK1 EP300 HIF1A TGFB1 CAV1 COL1A1 NFKB1 MAPK14 VEGFA NR3C1 CCN2 FOXO3 COL5A1 LAMA5 GDF11 TP53 SOD1 CCN1 EGFR MMP14 AQP5 TGFBR2 SPRY1 SMAD3 COL3A1 AR HAS2 BSG SMAD2 PPARA AQP3 ELN SFRP4 COL1A2 IL6 DCN		0.00696138	2	9	42.0199	GO:0071141 Smad protein complex	https://amigo.geneontology.org/amigo/term/GO:0071141	SMAD3 SMAD2		9.87e-06	15	608	4.66503	GO:0050839 Cell adhesion molecule binding	https://amigo.geneontology.org/amigo/term/GO:0050839	EGFR BSG CCN2 POSTN CCN1 AGER IGF1 TNC IL1B LAMA5 MMP14 PPIA COL3A1 FBLN5 COL5A1		2.6563e-10	13	202	12.1691	Path:hsa04510 Focal adhesion	https://www.genome.jp/kegg-bin/show_pathway?hsa04510	COL1A1 COL1A2 COL4A1 EGFR TNC IGF1 JUN LAMA5 PIK3CA MAPK1 MAPK8 VEGFA CAV1
3.07122e-24	28	322	16.4426	GO:0036293 Response to decreased oxygen levels	https://amigo.geneontology.org/amigo/term/GO:0036293	MMP2 HIF1A VEGFA EP300 AQP3 NOS2 TGFB1 CAV1 PPARD IL1A NFE2L2 FOXO3 CAT PPARG PRKAA1 POSTN TP53 MMP14 CASP3 TERT FOS PPARA AGER TNF SOD2 PTGS2 SIRT1 SMAD3		0.00879683	5	154	6.13927	GO:0005777 Peroxisome	https://amigo.geneontology.org/amigo/term/GO:0005777	CRAT CAT SOD1 NOS2 VIM		1.34e-05	21	1193	3.32848	GO:0046983 Protein dimerization activity	https://amigo.geneontology.org/amigo/term/GO:0046983	SIRT6 BAX HMOX1 AHR HSD11B1 CAT GDF15 TXN FBLN5 TERT NOS2 PTGS2 TYR HIF1A CAV1 ODC1 MITF TP53 SOD1 SMAD3 VEGFA		2.6563e-10	13	202	12.1691	Path:hsa05169 Epstein-Barr virus infection	https://www.genome.jp/kegg-bin/show_pathway?hsa05169	CDKN1A MAPK14 IL6 JUN NFKB1 PIK3CA CYCS MAPK8 BAX TNF TP53 VIM CASP3
3.21049e-24	42	1035	7.67319	GO:0030334 Regulation of cell migration	https://amigo.geneontology.org/amigo/term/GO:0030334	VEGFA CCN1 DCN IGF1 SIRT1 TGFB1 EZH2 COL1A1 SPARC IL1B PPARG MMP14 BSG TNF MIF PTGS2 MMP2 HIF1A IL1A NFE2L2 GDF15 LAMA5 POSTN MMP3 TGFBR2 TERT SMAD3 COL3A1 HAS2 MAPK1 HMOX1 MMP9 TIMP1 CAV1 FOXO3 APP EGFR MITF AGER SOD2 TNC IL6		0.00879683	4	92	8.22128	GO:0005901 Caveola	https://amigo.geneontology.org/amigo/term/GO:0005901	CAV1 TGFBR2 PTGS2 MAPK1		1.34e-05	15	626	4.5309	GO:0048018 Receptor ligand activity	https://amigo.geneontology.org/amigo/term/GO:0048018	IGF1 TGFB1 VEGFA IL1A IL1B GDF15 NGF GDF11 IL6 IL15 BDNF TNF MIF TIMP1 APP		2.70291e-10	9	65	26.1816	Path:hsa05321 Inflammatory bowel disease	https://www.genome.jp/kegg-bin/show_pathway?hsa05321	IL1A IL1B IL6 JUN SMAD2 SMAD3 NFKB1 TGFB1 TNF
3.21049e-24	33	531	11.7513	GO:0031667 Response to nutrient levels	https://amigo.geneontology.org/amigo/term/GO:0031667	PRKAA1 MAPK1 EP300 MAPK8 PRKAB1 PPARD FOXO3 GDF15 POSTN TP53 TNC PTGS2 TYR BAX SIRT1 TGFB1 COL1A1 PPARGC1A MAPK14 IL1A NFE2L2 CAT CDKN1A PPARG EGFR FOS NQO1 PPARA TRPV1 TNF SOD2 CAV1 AQP3		0.00879683	9	500	3.40361	GO:0016607 Nuclear speck	https://amigo.geneontology.org/amigo/term/GO:0016607	HDAC4 MAPK14 NR3C1 PRKAA1 WTAP IL15 TERT AR HIF1A		1.34e-05	6	64	17.7271	GO:0050840 Extracellular matrix binding	https://amigo.geneontology.org/amigo/term/GO:0050840	SPARC VEGFA DCN ELN CCN1 BGN		3.31794e-10	18	478	7.12052	Path:hsa05022 Pathways of neurodegeneration-multiple diseases	https://www.genome.jp/kegg-bin/show_pathway?hsa05022	MAPK14 AGER APP IL1A IL1B IL6 NFKB1 NOS2 CYCS MAPK1 MAPK8 PTGS2 BAX BDNF SOD1 TNF CASP3 CAT
3.85667e-24	55	2047	5.08057	GO:0033554 Cellular response to stress	https://amigo.geneontology.org/amigo/term/GO:0033554	NFE2L2 BAX HIF1A GSR CDKN1A PRKAA1 SOD1 SIRT6 SIRT1 MAPK1 EP300 MMP9 MAPK8 MAPK14 VEGFA IL1A FOXO3 CAT GDF15 IL6 TP53 EGFR CDKN2A RPS3 MMP14 AQP5 TERT AQP3 FOS NQO1 PPIA TRPV1 MIF MC1R TNC PTGS2 MMP2 EZH2 PPARGC1A FOXM1 PPARD PIK3CA PPARG MMP3 CASP3 PPARA TNF SOD2 CAV1 HAS2 TXN HMOX1 TGFB1 JUN FBLN5		0.00879683	5	154	6.13927	GO:0042579 Microbody	https://amigo.geneontology.org/amigo/term/GO:0042579	CRAT CAT SOD1 NOS2 VIM		1.37e-05	49	4848	1.91118	GO:0046872 Metal ion binding	https://amigo.geneontology.org/amigo/term/GO:0046872	SPARC SOD1 S100A8 SOD2 HDAC4 TIMP1 ENPP5 IL1A PPARG POSTN MMP13 TP53 SMAD3 TET3 NOS2 PTGS2 SIRT6 TYR MMP2 ESR1 SIRT1 HMOX1 EP300 MMP9 COL1A1 PPARD LOX NR3C1 CAT CDKN1A COL5A1 DNMT1 PRKAA1 ESR2 FBLN5 APP MMP3 MMP14 TGFBR2 TERT COL1A2 COL3A1 AR CYCS SMAD2 PPARA MMP1 TRPV1 MMP12		5.90081e-10	9	71	23.9691	Path:hsa04917 Prolactin signaling pathway	https://www.genome.jp/kegg-bin/show_pathway?hsa04917	MAPK14 ESR1 ESR2 FOXO3 FOS NFKB1 PIK3CA MAPK1 MAPK8
3.85667e-24	62	2719	4.31171	GO:0048584 Positive regulation of response to stimulus	https://amigo.geneontology.org/amigo/term/GO:0048584	HMOX1 IGF1 VEGFA IL6 RPS3 IL15 TNF HIF1A IL1B TXN DCN SIRT6 BAX SIRT1 EP300 TGFB1 EZH2 MAPK8 COL1A1 IL18R1 CCN2 GDF15 PPARG PRKAA1 S100A8 EGFR CDKN2A TGFBR2 CASP3 PPIA MIF PTGS2 MMP2 ESR1 MAPK1 NFKB1 PPARD IL1A NFE2L2 FOXO3 CAT GDF11 IRF4 SOD1 TERT SMAD3 COL3A1 AR AGER MC1R MMP12 SFRP4 PIK3CA APP CCN1 MMP9 CAV1 FOXM1 TP53 SMAD2 NGF BDNF		0.00879683	24	2383	1.90438	GO:0043230 Extracellular organelle	https://amigo.geneontology.org/amigo/term/GO:0043230	VIM BAX MMP9 TIMP1 GSR CAT GDF15 LAMA5 TXN FBLN5 SOD1 APP CRABP2 S100A8 RPS3 AQP5 COL1A2 GPX4 BSG BGN PPIA MIF SOD2 HAS2		1.58e-05	3	5	113.454	GO:0004784 Superoxide dismutase activity	https://amigo.geneontology.org/amigo/term/GO:0004784	SOD1 SOD2 NQO1		7.48322e-10	9	73	23.3124	Path:hsa05218 Melanoma	https://www.genome.jp/kegg-bin/show_pathway?hsa05218	CDKN1A CDKN2A EGFR IGF1 MITF PIK3CA MAPK1 BAX TP53
5.36766e-24	40	923	8.19456	GO:0035239 Tube morphogenesis	https://amigo.geneontology.org/amigo/term/GO:0035239	VEGFA HIF1A IL6 DCN SIRT1 HMOX1 SPARC IL1B PPARG BSG TNF TNC PTGS2 BAX MMP2 ESR1 TGFB1 CAV1 MAPK14 LOX NR3C1 IL1A NFE2L2 CCN2 PIK3CA LAMA5 CCN1 EGFR MMP14 TGFBR2 SPRY1 CASP3 TERT SMAD3 COL3A1 AR HAS2 SMAD2 COL4A1 SIRT6		0.00879683	24	2383	1.90438	GO:0065010 Extracellular membrane-bounded organelle	https://amigo.geneontology.org/amigo/term/GO:0065010	VIM BAX MMP9 TIMP1 GSR CAT GDF15 LAMA5 TXN FBLN5 SOD1 APP CRABP2 S100A8 RPS3 AQP5 COL1A2 GPX4 BSG BGN PPIA MIF SOD2 HAS2		1.58e-05	3	5	113.454	GO:0016721 Oxidoreductase activity acting on superoxide radicals as acceptor	https://amigo.geneontology.org/amigo/term/GO:0016721	SOD1 SOD2 NQO1		8.47702e-10	10	104	18.1817	Path:hsa04625 C-type lectin receptor signaling pathway	https://www.genome.jp/kegg-bin/show_pathway?hsa04625	MAPK14 IL1B IL6 JUN NFKB1 PIK3CA MAPK1 MAPK8 PTGS2 TNF
6.17599e-24	51	1723	5.59696	GO:0009967 Positive regulation of signal transduction	https://amigo.geneontology.org/amigo/term/GO:0009967	HMOX1 IGF1 IL6 RPS3 TNF HIF1A IL1B TXN DCN SIRT1 EP300 TGFB1 EZH2 MAPK8 COL1A1 VEGFA CCN2 GDF15 PPARG S100A8 EGFR CDKN2A TGFBR2 PPIA MIF BAX MMP2 PPARD IL1A IL18R1 CAT GDF11 SOD1 TERT SMAD3 COL3A1 AR MC1R MMP12 SFRP4 PIK3CA APP CCN1 AGER MMP9 CAV1 NFKB1 TP53 SMAD2 NGF BDNF		0.00879683	6	227	4.99796	GO:0101002 Ficolin-1-rich granule	https://amigo.geneontology.org/amigo/term/GO:0101002	MAPK1 MMP9 MAPK14 CAT PPIA MIF		2.07e-05	10	272	6.95182	GO:0005539 Glycosaminoglycan binding	https://amigo.geneontology.org/amigo/term/GO:0005539	CCN2 COL5A1 VEGFA TGFBR2 PPIA DCN POSTN APP CCN1 BGN		1.21348e-09	10	108	17.5083	Path:hsa04620 Toll-like receptor signaling pathway	https://www.genome.jp/kegg-bin/show_pathway?hsa04620	MAPK14 FOS IL1B IL6 JUN NFKB1 PIK3CA MAPK1 MAPK8 TNF
6.71725e-24	71	3753	3.57723	GO:0023051 Regulation of signaling	https://amigo.geneontology.org/amigo/term/GO:0023051	HMOX1 IGF1 PRKAA1 NGF IL6 RPS3 SPRY1 BDNF AGER TNF HIF1A IL1B TXN APP DCN ESR1 SIRT1 EP300 TGFB1 CAV1 EZH2 SFRP4 MAPK8 COL1A1 VEGFA CCN2 GDF15 PPARG CCN1 S100A8 EGFR CDKN2A MMP14 TGFBR2 AR PPARA PPIA MIF PTGS2 SIRT6 BAX MMP2 MAPK1 PPARD MAPK14 LOX IL1A IL18R1 FOXO3 CAT POSTN GDF11 IRF4 TP53 SOD1 MMP3 TERT SMAD3 COL3A1 MC1R MMP12 ORAI1 PIK3CA NOS2 MMP9 TIMP1 NFKB1 FOXM1 NFE2L2 SMAD2 SOD2		0.00879683	24	2382	1.90518	GO:1903561 Extracellular vesicle	https://amigo.geneontology.org/amigo/term/GO:1903561	VIM BAX MMP9 TIMP1 GSR CAT GDF15 LAMA5 TXN FBLN5 SOD1 APP CRABP2 S100A8 RPS3 AQP5 COL1A2 GPX4 BSG BGN PPIA MIF SOD2 HAS2		2.41e-05	49	4951	1.87142	GO:0043169 Cation binding	https://amigo.geneontology.org/amigo/term/GO:0043169	SPARC SOD1 S100A8 SOD2 HDAC4 TIMP1 ENPP5 IL1A PPARG POSTN MMP13 TP53 SMAD3 TET3 NOS2 PTGS2 SIRT6 TYR MMP2 ESR1 SIRT1 HMOX1 EP300 MMP9 COL1A1 PPARD LOX NR3C1 CAT CDKN1A COL5A1 DNMT1 PRKAA1 ESR2 FBLN5 APP MMP3 MMP14 TGFBR2 TERT COL1A2 COL3A1 AR CYCS SMAD2 PPARA MMP1 TRPV1 MMP12		1.56589e-09	10	111	17.0351	Path:hsa05145 Toxoplasmosis	https://www.genome.jp/kegg-bin/show_pathway?hsa05145	MAPK14 LAMA5 NFKB1 NOS2 CYCS MAPK1 MAPK8 TGFB1 TNF CASP3
6.92896e-24	71	3758	3.57247	GO:0010646 Regulation of cell communication	https://amigo.geneontology.org/amigo/term/GO:0010646	HMOX1 IGF1 PRKAA1 NGF IL6 RPS3 SPRY1 BDNF AGER TNF HIF1A IL1B TXN APP DCN ESR1 SIRT1 EP300 TGFB1 CAV1 EZH2 SFRP4 MAPK8 COL1A1 VEGFA CCN2 GDF15 PPARG CCN1 S100A8 EGFR CDKN2A MMP14 TGFBR2 AR PPARA PPIA MIF PTGS2 SIRT6 BAX MMP2 MAPK1 PPARD MAPK14 LOX IL1A IL18R1 FOXO3 CAT POSTN GDF11 IRF4 TP53 SOD1 MMP3 TERT SMAD3 COL3A1 MC1R MMP12 ORAI1 PIK3CA NOS2 MMP9 TIMP1 NFKB1 FOXM1 NFE2L2 SMAD2 SOD2		0.0107002	14	1085	2.43986	GO:0009986 Cell surface	https://amigo.geneontology.org/amigo/term/GO:0009986	APP TNF SFRP4 VEGFA SPARC EGFR TGFBR2 BGN MIF GSR TGFB1 IL1A TRPV1 AGER		2.8e-05	6	74	15.3316	GO:1990841 Promoter-specific chromatin binding	https://amigo.geneontology.org/amigo/term/GO:1990841	EZH2 DNMT1 TP53 SIRT1 SMAD3 FOS		1.5809e-09	11	148	14.0539	Path:hsa05224 Breast cancer	https://www.genome.jp/kegg-bin/show_pathway?hsa05224	CDKN1A EGFR ESR1 ESR2 FOS IGF1 JUN PIK3CA MAPK1 BAX TP53
6.92896e-24	79	4782	3.12381	GO:0030154 Cell differentiation	https://amigo.geneontology.org/amigo/term/GO:0030154	MRC2 TNC CAT CAV1 PPARD IL1A CCN2 IL1B PPARG NGF APP CCN1 EGFR CASP3 SMAD3 SMAD2 BDNF PPARA MITF HIF1A TGFB1 NFKB1 IGF1 SIRT6 EP300 EZH2 SFRP4 COL1A1 VEGFA FOXO3 COL5A1 IL6 TAGLN TGFBR2 IL15 TNF SOD2 VIM HDAC4 PTGS2 BAX MMP2 ESR1 SIRT1 MAPK1 MMP9 MAPK14 LOX NR3C1 IL18R1 NFE2L2 MFAP2 PIK3CA CDKN1A GDF15 LAMA5 POSTN GDF11 IRF4 TP53 SOD1 CRABP2 S100A8 DIAPH2 MMP14 SPRY1 TERT COL3A1 AR FOS HAS2 COL4A…		0.0119419	2	13	29.0907	GO:0031588 Nucleotide-activated protein kinase complex	https://amigo.geneontology.org/amigo/term/GO:0031588	PRKAB1 PRKAA1		3.24e-05	31	2457	2.38574	GO:0098772 Molecular function regulator activity	https://amigo.geneontology.org/amigo/term/GO:0098772	TP53 IGF1 TIMP1 TGFB1 VEGFA IL1A PI3 CDKN1A IL1B GDF15 NGF GDF11 IL6 APP CDKN2A IL15 CASP3 BDNF TNF MIF SIRT6 CAV1 EGFR JUN PIK3CA TGFBR2 TRPV1 MAPK8 HIF1A ESR1 ESR2		1.67056e-09	11	149	13.9596	Path:hsa05226 Gastric cancer	https://www.genome.jp/kegg-bin/show_pathway?hsa05226	CDKN1A EGFR SMAD2 SMAD3 PIK3CA MAPK1 BAX TERT TGFB1 TGFBR2 TP53
6.92896e-24	79	4783	3.12316	GO:0048869 Cellular developmental process	https://amigo.geneontology.org/amigo/term/GO:0048869	MRC2 TNC CAT CAV1 PPARD IL1A CCN2 IL1B PPARG NGF APP CCN1 EGFR CASP3 SMAD3 SMAD2 BDNF PPARA MITF HIF1A TGFB1 NFKB1 IGF1 SIRT6 EP300 EZH2 SFRP4 COL1A1 VEGFA FOXO3 COL5A1 IL6 TAGLN TGFBR2 IL15 TNF SOD2 VIM HDAC4 PTGS2 BAX MMP2 ESR1 SIRT1 MAPK1 MMP9 MAPK14 LOX NR3C1 IL18R1 NFE2L2 MFAP2 PIK3CA CDKN1A GDF15 LAMA5 POSTN GDF11 IRF4 TP53 SOD1 CRABP2 S100A8 DIAPH2 MMP14 SPRY1 TERT COL3A1 AR FOS HAS2 COL4A…		0.0119419	2	13	29.0907	GO:0099535 Synapse-associated extracellular matrix	https://amigo.geneontology.org/amigo/term/GO:0099535	TNC LAMA5		3.52e-05	5	44	21.4874	GO:0001046 Core promoter sequence-specific dna binding	https://amigo.geneontology.org/amigo/term/GO:0001046	NR3C1 TP53 EZH2 FOS MMP12		2.10267e-09	12	195	11.6363	Path:hsa05202 Transcriptional misregulation in cancer	https://www.genome.jp/kegg-bin/show_pathway?hsa05202	CDKN1A GZMB IGF1 IL6 MITF MMP3 MMP9 NFKB1 PPARG BAX TGFBR2 TP53
1.82901e-23	26	274	17.9428	GO:0034599 Cellular response to oxidative stress	https://amigo.geneontology.org/amigo/term/GO:0034599	NFE2L2 GSR SOD1 SIRT1 HIF1A MMP9 MAPK8 CAT IL6 RPS3 FOS NQO1 PPIA MMP2 EZH2 PPARGC1A FOXO3 PRKAA1 MMP3 SOD2 TXN MAPK1 TP53 EGFR JUN FBLN5		0.0136565	2	14	27.0128	GO:0005677 Chromatin silencing complex	https://amigo.geneontology.org/amigo/term/GO:0005677	SIRT1 EZH2		3.52e-05	7	120	11.0302	GO:0004222 Metalloendopeptidase activity	https://amigo.geneontology.org/amigo/term/GO:0004222	MMP2 MMP9 MMP13 MMP3 MMP14 MMP1 MMP12		2.49597e-09	13	246	9.99253	Path:hsa05131 Shigellosis	https://www.genome.jp/kegg-bin/show_pathway?hsa05131	MAPK14 EGFR FOXO3 IL1B JUN NFKB1 PIK3CA CYCS MAPK1 MAPK8 BAX TNF TP53
1.82901e-23	43	1155	7.03969	GO:1901698 Response to nitrogen compound	https://amigo.geneontology.org/amigo/term/GO:1901698	SIRT1 EP300 AHR PIK3CA GDF15 PPARG TP53 APP PTGS2 TYR MMP2 MAPK1 MMP9 TIMP1 TGFB1 CAV1 EZH2 COL1A1 NFKB1 MAPK14 NFE2L2 FOXO3 CAT IL1B PRKAA1 EGFR COL3A1 FOS BSG NQO1 PPARA TRPV1 AGER TNF IGF1 VIM TXN CASP3 SMAD3 IL6 MMP13 MMP3 MMP12		0.014417	9	549	3.09983	GO:0005759 Mitochondrial matrix	https://amigo.geneontology.org/amigo/term/GO:0005759	FOXO3 RPS3 TERT SOD2 TP53 SOD1 GSR NR3C1 CDKN2A		3.89e-05	8	173	8.74402	GO:0002020 Protease binding	https://amigo.geneontology.org/amigo/term/GO:0002020	TIMP1 CASP3 TNF MIF COL1A1 TP53 COL1A2 COL3A1		3.18396e-09	11	159	13.0817	Path:hsa05160 Hepatitis C	https://www.genome.jp/kegg-bin/show_pathway?hsa05160	CDKN1A EGFR NFKB1 PIK3CA CYCS PPARA MAPK1 BAX TNF TP53 CASP3
1.98697e-23	46	1374	6.3305	GO:0010628 Positive regulation of gene expression	https://amigo.geneontology.org/amigo/term/GO:0010628	IL1A IL18R1 IL1B IL15 NOS2 EP300 HIF1A TGFB1 SFRP4 PPARGC1A PRKAB1 VEGFA PPARG PRKAA1 IL6 IRF4 TP53 SOD1 CDKN2A SMAD3 AR BSG MITF TNF MIF VIM TNC PTGS2 SIRT1 CAV1 PPARD MAPK14 NFE2L2 POSTN MMP14 SMAD2 AGER MMP12 IGF1 APP MAPK8 DNMT1 NGF RPS3 TET3 HMOX1		0.0145702	23	2349	1.85145	GO:0070062 Extracellular exosome	https://amigo.geneontology.org/amigo/term/GO:0070062	VIM BAX MMP9 TIMP1 GSR CAT GDF15 LAMA5 TXN FBLN5 SOD1 APP CRABP2 S100A8 RPS3 AQP5 COL1A2 GPX4 BSG BGN PPIA MIF SOD2		4.88e-05	4	22	34.3799	GO:0106222 Lncrna binding	https://amigo.geneontology.org/amigo/term/GO:0106222	SIRT6 EZH2 PPARGC1A DNMT1		6.11196e-09	12	215	10.5538	Path:hsa05207 Chemical carcinogenesis-receptor activation	https://www.genome.jp/kegg-bin/show_pathway?hsa05207	EGFR AHR ESR1 ESR2 FOS AR JUN NFKB1 PIK3CA PPARA MAPK1 VEGFA
2.61871e-23	42	1098	7.23293	GO:2000145 Regulation of cell motility	https://amigo.geneontology.org/amigo/term/GO:2000145	VEGFA CCN1 DCN IGF1 SIRT1 TGFB1 EZH2 COL1A1 SPARC IL1B PPARG MMP14 BSG TNF MIF PTGS2 MMP2 HIF1A IL1A NFE2L2 GDF15 LAMA5 POSTN MMP3 TGFBR2 TERT SMAD3 COL3A1 HAS2 MAPK1 HMOX1 MMP9 TIMP1 CAV1 FOXO3 APP EGFR MITF AGER SOD2 TNC IL6		0.0149595	9	556	3.0608	GO:0005635 Nuclear envelope	https://amigo.geneontology.org/amigo/term/GO:0005635	SIRT1 PTGS2 BAX APP WTAP SMAD3 TRPC7 EGFR GPX4		5.73e-05	5	49	19.2948	GO:0030020 Extracellular matrix structural constituent conferring tensile strength	https://amigo.geneontology.org/amigo/term/GO:0030020	COL1A1 COL5A1 COL1A2 COL3A1 COL4A1		6.67865e-09	11	171	12.1636	Path:hsa05164 Influenza A	https://www.genome.jp/kegg-bin/show_pathway?hsa05164	EP300 IL1A IL1B IL6 NFKB1 PIK3CA CYCS MAPK1 BAX TNF CASP3
3.86862e-23	55	2154	4.82819	GO:1902531 Regulation of intracellular signal transduction	https://amigo.geneontology.org/amigo/term/GO:1902531	HMOX1 IGF1 PRKAA1 SPRY1 AGER TNF TXN DCN ESR1 SIRT1 EP300 HIF1A TGFB1 EZH2 MAPK8 VEGFA CCN2 IL1B GDF15 PPARG IL6 CCN1 S100A8 EGFR CDKN2A RPS3 TGFBR2 PPIA MIF PTGS2 BAX MMP2 MAPK1 CAV1 PPARD LOX IL1A IL18R1 CAT GDF11 TP53 SOD1 MMP3 COL3A1 AR MC1R PIK3CA APP MMP9 FOXM1 MAPK14 NFE2L2 PPARA SOD2 NGF		0.0149595	2	15	25.2119	GO:0045120 Pronucleus	https://amigo.geneontology.org/amigo/term/GO:0045120	EZH2 TET3		6.76e-05	16	823	3.6761	GO:0016491 Oxidoreductase activity	https://amigo.geneontology.org/amigo/term/GO:0016491	NOS2 PTGS2 TYR HSD17B2 HMOX1 GSR LOX HSD11B1 CAT SOD1 GPX4 NQO1 TET3 SOD2 CRAT TXN		9.08132e-09	13	275	8.93877	Path:hsa05020 Prion disease	https://www.genome.jp/kegg-bin/show_pathway?hsa05020	MAPK14 IL1A IL1B IL6 PIK3CA CYCS MAPK1 MAPK8 BAX SOD1 TNF CASP3 CAV1
4.13894e-23	37	796	8.78933	GO:0001944 Vasculature development	https://amigo.geneontology.org/amigo/term/GO:0001944	COL1A1 VEGFA HIF1A IL6 DCN SIRT1 HMOX1 TGFB1 SPARC IL1B PPARG TNF SOD2 PTGS2 BAX MMP2 MAPK1 CAV1 MAPK14 LOX IL1A NFE2L2 CCN2 PIK3CA COL5A1 CCN1 MMP14 TGFBR2 TERT COL3A1 HAS2 BSG COL4A1 SIRT6 DNMT1 COL1A2 AHR		0.015911	3	55	10.314	GO:0005782 Peroxisomal matrix	https://amigo.geneontology.org/amigo/term/GO:0005782	CAT NOS2 CRAT		7.96e-05	4	25	30.2543	GO:0001091 Rna polymerase ii general transcription initiation factor binding	https://amigo.geneontology.org/amigo/term/GO:0001091	ESR1 AHR TP53 AR		1.08154e-08	8	69	21.9234	Path:hsa05211 Renal cell carcinoma	https://www.genome.jp/kegg-bin/show_pathway?hsa05211	CDKN1A EP300 HIF1A JUN PIK3CA MAPK1 TGFB1 VEGFA
1.13853e-22	40	1007	7.511	GO:0043069 Negative regulation of programmed cell death	https://amigo.geneontology.org/amigo/term/GO:0043069	IGF1 NGF EGFR BDNF HIF1A MAPK8 VEGFA IL1B PRKAA1 IL6 TP53 AR TNF MIF PTGS2 BAX SIRT1 TIMP1 CAV1 PPARGC1A NFE2L2 CAT PIK3CA CDKN1A SOD1 CCN1 TERT SMAD3 GPX4 NQO1 MITF SOD2 HMOX1 MMP9 DNMT1 PPARA PPIA ESR1 NFKB1 IL1A		0.015911	3	55	10.314	GO:0031907 Microbody lumen	https://amigo.geneontology.org/amigo/term/GO:0031907	CAT NOS2 CRAT		9.23e-05	4	26	29.0907	GO:0005160 Transforming growth factor beta receptor binding	https://amigo.geneontology.org/amigo/term/GO:0005160	TGFBR2 TGFB1 SMAD3 SMAD2		1.13376e-08	10	138	13.7021	Path:hsa05135 Yersinia infection	https://www.genome.jp/kegg-bin/show_pathway?hsa05135	MAPK14 FOS IL1B IL6 JUN NFKB1 PIK3CA MAPK1 MAPK8 TNF
1.29558e-22	42	1146	6.92998	GO:0040012 Regulation of locomotion	https://amigo.geneontology.org/amigo/term/GO:0040012	VEGFA CCN1 DCN IGF1 SIRT1 TGFB1 EZH2 COL1A1 SPARC IL1B PPARG MMP14 BSG TNF MIF PTGS2 MMP2 HIF1A IL1A NFE2L2 GDF15 LAMA5 POSTN MMP3 TGFBR2 TERT SMAD3 COL3A1 HAS2 AGER MAPK1 HMOX1 MMP9 TIMP1 CAV1 FOXO3 APP EGFR MITF SOD2 TNC IL6		0.0168411	11	795	2.61633	GO:0048471 Perinuclear region of cytoplasm	https://amigo.geneontology.org/amigo/term/GO:0048471	CAV1 TYR HMOX1 APP NOS2 TRPC7 CDKN1A PPARG EGFR PIK3CA BDNF		0.00012	7	147	9.00426	GO:0016922 Nuclear receptor binding	https://amigo.geneontology.org/amigo/term/GO:0016922	PPARG ESR1 SIRT1 EP300 HIF1A PPARGC1A SMAD3		1.48293e-08	8	72	21.0099	Path:hsa05223 Non-small cell lung cancer	https://www.genome.jp/kegg-bin/show_pathway?hsa05223	CDKN1A CDKN2A EGFR FOXO3 PIK3CA MAPK1 BAX TP53
1.39666e-22	38	886	8.10993	GO:0048871 Multicellular organismal-level homeostasis	https://amigo.geneontology.org/amigo/term/GO:0048871	CASP3 HIF1A PPARD FOXO3 GDF15 IL6 BSG PTGS2 SIRT6 BAX TGFB1 CAV1 EZH2 PPARGC1A PRKAB1 MAPK14 VEGFA IL1A IL18R1 MFAP2 CCN2 PIK3CA IL1B PRKAA1 IRF4 SOD1 EGFR IL15 AQP3 COL3A1 HAS2 TRPV1 TNF MIF SOD2 SIRT1 HMOX1 MAPK8		0.0178573	2	17	22.2458	GO:0035098 Esc/e(z) complex	https://amigo.geneontology.org/amigo/term/GO:0035098	EZH2 SIRT1		0.000149	8	211	7.16927	GO:0004252 Serine-type endopeptidase activity	https://amigo.geneontology.org/amigo/term/GO:0004252	MMP2 GZMB MMP9 MMP13 MMP3 MMP14 MMP1 MMP12		2.00392e-08	8	75	20.1695	Path:hsa01524 Platinum drug resistance	https://www.genome.jp/kegg-bin/show_pathway?hsa01524	CDKN1A CDKN2A PIK3CA CYCS MAPK1 BAX TP53 CASP3
1.4774e-22	19	103	34.8806	GO:2000628 Regulation of mirna metabolic process	https://amigo.geneontology.org/amigo/term/GO:2000628	SMAD3 HIF1A TGFB1 NR3C1 PPARG TP53 AR FOS PPARA TNF HDAC4 PPARD FOXO3 ESR1 NFKB1 EGFR TERT JUN VEGFA		0.0201768	16	1450	2.0865	GO:0140513 Nuclear protein-containing complex	https://amigo.geneontology.org/amigo/term/GO:0140513	NFE2L2 PPARG EZH2 NFKB1 TERT SMAD3 SMAD2 HDAC4 SIRT1 HIF1A AHR CDKN1A RPS3 FOS JUN FOXO3		0.000155	10	351	5.38716	GO:0031625 Ubiquitin protein ligase binding	https://amigo.geneontology.org/amigo/term/GO:0031625	HIF1A TP53 NFE2L2 PPARGC1A CDKN1A EGFR SMAD3 SMAD2 JUN MC1R		2.00392e-08	8	75	20.1695	Path:hsa05214 Glioma	https://www.genome.jp/kegg-bin/show_pathway?hsa05214	CDKN1A CDKN2A EGFR IGF1 PIK3CA MAPK1 BAX TP53
2.30999e-22	40	1028	7.35757	GO:0007167 Enzyme-linked receptor protein signaling pathway	https://amigo.geneontology.org/amigo/term/GO:0007167	IGF1 TGFB1 VEGFA NGF TGFBR2 SPRY1 SMAD3 SMAD2 BDNF HIF1A IL1B DCN SIRT1 MAPK1 CAV1 GDF15 PPARG EGFR MMP14 CASP3 COL1A2 COL3A1 FOS JUN PPARA COL1A1 MAPK14 LOX CCN2 PIK3CA PRKAA1 GDF11 TP53 AR COL4A1 CCN1 EP300 MMP9 SFRP4 MMP2		0.0227175	3	64	8.86357	GO:0005637 Nuclear inner membrane	https://amigo.geneontology.org/amigo/term/GO:0005637	SIRT1 PTGS2 SMAD3		0.00018	5	63	15.0071	GO:0005507 Copper ion binding	https://amigo.geneontology.org/amigo/term/GO:0005507	SOD1 IL1A TP53 LOX TYR		2.13174e-08	9	109	15.6129	Path:hsa04931 Insulin resistance	https://www.genome.jp/kegg-bin/show_pathway?hsa04931	PPARGC1A IL6 NFKB1 PIK3CA PPARA PRKAA1 PRKAB1 MAPK8 TNF
3.11145e-22	39	971	7.59474	GO:0043066 Negative regulation of apoptotic process	https://amigo.geneontology.org/amigo/term/GO:0043066	IGF1 NGF EGFR BDNF HIF1A MAPK8 VEGFA IL1B PRKAA1 IL6 TP53 AR TNF MIF PTGS2 BAX SIRT1 TIMP1 CAV1 PPARGC1A NFE2L2 CAT PIK3CA CDKN1A SOD1 CCN1 TERT SMAD3 NQO1 MITF SOD2 HMOX1 MMP9 DNMT1 PPARA PPIA ESR1 NFKB1 IL1A		0.0227175	19	1884	1.90695	GO:0005794 Golgi apparatus	https://amigo.geneontology.org/amigo/term/GO:0005794	CAV1 APP NFE2L2 CCN2 GDF15 POSTN SPRY1 HAS2 ESR1 MAPK1 VEGFA EGFR DCN TGFB1 NGF MMP14 IL15 BSG BGN		0.000191	9	287	5.92963	GO:0001227 Dna-binding transcription repressor activity rna polymerase ii-specific	https://amigo.geneontology.org/amigo/term/GO:0001227	PPARD PPARG PPARA NFKB1 NR3C1 FOXO3 TP53 JUN MITF		2.96014e-08	8	79	19.1483	Path:hsa01521 EGFR tyrosine kinase inhibitor resistance	https://www.genome.jp/kegg-bin/show_pathway?hsa01521	EGFR FOXO3 IGF1 IL6 PIK3CA MAPK1 BAX VEGFA
3.78382e-22	39	977	7.54809	GO:0006954 Inflammatory response	https://amigo.geneontology.org/amigo/term/GO:0006954	NOS2 NFKB1 PPARD IL1A IL1B PPARG S100A8 PPARA AGER IL15 GZMB HIF1A AHR MAPK8 MAPK14 IL6 CASP3 TNF TNC PTGS2 ESR1 TIMP1 TGFB1 EZH2 NR3C1 IL18R1 NFE2L2 SOD1 EGFR SMAD3 TRPV1 MIF IGF1 APP HMOX1 HDAC4 MMP9 MMP3 FOS		0.023245	4	129	5.86324	GO:0016605 Pml body	https://amigo.geneontology.org/amigo/term/GO:0016605	SIRT1 TP53 TERT PPARGC1A		0.000192	3	11	51.5698	GO:0034713 Type i transforming growth factor beta receptor binding	https://amigo.geneontology.org/amigo/term/GO:0034713	TGFBR2 TGFB1 SMAD2		3.91312e-08	11	205	10.1463	Path:hsa05203 Viral carcinogenesis	https://www.genome.jp/kegg-bin/show_pathway?hsa05203	CDKN1A CDKN2A EP300 JUN NFKB1 PIK3CA MAPK1 BAX TP53 CASP3 HDAC4
3.78382e-22	21	154	25.7849	GO:0034614 Cellular response to reactive oxygen species	https://amigo.geneontology.org/amigo/term/GO:0034614	SOD1 SIRT1 MMP9 MAPK8 CAT IL6 RPS3 FOS NQO1 MMP2 EZH2 NFE2L2 FOXO3 PRKAA1 MMP3 SOD2 TXN MAPK1 EGFR JUN FBLN5		0.0255325	4	133	5.6869	GO:0016363 Nuclear matrix	https://amigo.geneontology.org/amigo/term/GO:0016363	SPARC TP53 VIM FOS		0.000225	10	369	5.12437	GO:0044389 Ubiquitin-like protein ligase binding	https://amigo.geneontology.org/amigo/term/GO:0044389	HIF1A TP53 NFE2L2 PPARGC1A CDKN1A EGFR SMAD3 SMAD2 JUN MC1R		4.9543e-08	11	210	9.90468	Path:hsa05170 Human immunodeficiency virus 1 infection	https://www.genome.jp/kegg-bin/show_pathway?hsa05170	MAPK14 FOS JUN NFKB1 PIK3CA CYCS MAPK1 MAPK8 BAX TNF CASP3
4.79957e-22	63	3099	3.84403	GO:0007166 Cell surface receptor signaling pathway	https://amigo.geneontology.org/amigo/term/GO:0007166	IGF1 BAX MAPK1 TGFB1 SFRP4 VEGFA IL1A IL18R1 IL1B NGF IL6 TGFBR2 SPRY1 SMAD3 SMAD2 BDNF TNF HIF1A APP DCN HDAC4 SIRT1 EP300 CAV1 COL1A1 GDF15 PPARG EGFR MMP14 IL15 CASP3 COL1A2 COL3A1 AR FOS JUN PPARA MIF NFKB1 MAPK14 LOX CCN2 FOXO3 PIK3CA PRKAA1 POSTN GDF11 TP53 TERT MITF COL4A1 TRPV1 MMP12 CCN1 HMOX1 MMP9 TIMP1 LAMA5 RPS3 MMP2 MAPK8 BSG AGER		0.0275865	18	1786	1.90572	GO:0045202 Synapse	https://amigo.geneontology.org/amigo/term/GO:0045202	RPS3 NGF BDNF APP TNC HDAC4 MAPK1 EZH2 MAPK8 MAPK14 NR3C1 LAMA5 POSTN EGFR CASP3 NQO1 TRPV1 AGER		0.000245	8	229	6.60574	GO:0008236 Serine-type peptidase activity	https://amigo.geneontology.org/amigo/term/GO:0008236	MMP2 GZMB MMP9 MMP13 MMP3 MMP14 MMP1 MMP12		5.65435e-08	14	387	6.84044	Path:hsa05010 Alzheimer disease	https://www.genome.jp/kegg-bin/show_pathway?hsa05010	AGER APP IL1A IL1B IL6 NFKB1 NOS2 PIK3CA CYCS MAPK1 MAPK8 PTGS2 TNF CASP3
4.88091e-22	18	90	37.8179	GO:1902893 Regulation of mirna transcription	https://amigo.geneontology.org/amigo/term/GO:1902893	SMAD3 HIF1A TGFB1 NR3C1 PPARG TP53 AR FOS PPARA TNF HDAC4 PPARD FOXO3 ESR1 EGFR TERT JUN VEGFA		0.0276057	6	310	3.6598	GO:0009925 Basal plasma membrane	https://amigo.geneontology.org/amigo/term/GO:0009925	EGFR AQP3 CAV1 AQP5 BSG ORAI1		0.000245	3	12	47.2724	GO:0097371 Mdm2/mdm4 family protein binding	https://amigo.geneontology.org/amigo/term/GO:0097371	TP53 PPARA CDKN2A		7.90123e-08	7	59	22.4343	Path:hsa05213 Endometrial cancer	https://www.genome.jp/kegg-bin/show_pathway?hsa05213	CDKN1A EGFR FOXO3 PIK3CA MAPK1 BAX TP53
5.97965e-22	18	91	37.4023	GO:0061614 Mirna transcription	https://amigo.geneontology.org/amigo/term/GO:0061614	SMAD3 HIF1A TGFB1 NR3C1 PPARG TP53 AR FOS PPARA TNF HDAC4 PPARD FOXO3 ESR1 EGFR TERT JUN VEGFA		0.0276057	8	515	2.93731	GO:0043025 Neuronal cell body	https://amigo.geneontology.org/amigo/term/GO:0043025	SOD1 TGFB1 PRKAA1 APP CASP3 NQO1 TRPV1 TNF		0.000269	6	115	9.86554	GO:0005496 Steroid binding	https://amigo.geneontology.org/amigo/term/GO:0005496	HSD11B1 NR3C1 ESR1 CAV1 ESR2 AR		7.90123e-08	8	90	16.8079	Path:hsa05235 PD-L1 expression and PD-1 checkpoint pathway in cancer	https://www.genome.jp/kegg-bin/show_pathway?hsa05235	MAPK14 EGFR FOS HIF1A JUN NFKB1 PIK3CA MAPK1
6.41716e-22	51	1921	5.02007	GO:0048870 Cell motility	https://amigo.geneontology.org/amigo/term/GO:0048870	VEGFA CCN1 S100A8 IL6 DCN IGF1 SIRT1 TGFB1 EZH2 COL1A1 SPARC IL1B LAMA5 PPARG MMP14 BSG PPIA TNF MIF MMP12 PTGS2 BAX MMP2 HIF1A PPARD LOX IL1A NFE2L2 CCN2 GDF15 POSTN EGFR MMP3 TGFBR2 TERT SMAD3 COL3A1 HAS2 MAPK1 HMOX1 MMP9 TIMP1 CAV1 FOXO3 COL5A1 APP MITF AGER SOD2 TNC PIK3CA		0.0360345	6	329	3.44844	GO:0045178 Basal part of cell	https://amigo.geneontology.org/amigo/term/GO:0045178	EGFR AQP3 CAV1 AQP5 BSG ORAI1		0.000269	8	233	6.49234	GO:0017171 Serine hydrolase activity	https://amigo.geneontology.org/amigo/term/GO:0017171	MMP2 GZMB MMP9 MMP13 MMP3 MMP14 MMP1 MMP12		1.44069e-07	9	137	12.4219	Path:hsa04371 Apelin signaling pathway	https://www.genome.jp/kegg-bin/show_pathway?hsa04371	PPARGC1A CCN2 SMAD2 SMAD3 NOS2 PRKAA1 PRKAB1 MAPK1 HDAC4
7.15589e-22	40	1063	7.11531	GO:0008284 Positive regulation of cell population proliferation	https://amigo.geneontology.org/amigo/term/GO:0008284	IGF1 VEGFA IL1A IL1B IL6 EGFR IL15 HIF1A HMOX1 TIMP1 TGFB1 CCN1 TGFBR2 AR TNF MIF MMP12 TNC PTGS2 SIRT6 MMP2 ESR1 PPARD MAPK14 ODC1 PIK3CA CDKN1A PRKAA1 TERT HAS2 MAPK1 HDAC4 SIRT1 MMP9 EZH2 FOXM1 DNMT1 RPS3 JUN AGER		0.0365582	11	902	2.30597	GO:0036477 Somatodendritic compartment	https://amigo.geneontology.org/amigo/term/GO:0036477	NGF BDNF SOD1 APP TGFB1 PRKAA1 CASP3 NQO1 TRPV1 TNF MAPK8		0.000284	26	2114	2.3256	GO:0140110 Transcription regulator activity	https://amigo.geneontology.org/amigo/term/GO:0140110	SIRT6 ESR1 SIRT1 EP300 HIF1A AHR NFKB1 PPARGC1A FOXM1 PPARD NR3C1 NFE2L2 FOXO3 PPARG IRF4 ESR2 TP53 SMAD3 AR FOS SMAD2 JUN PPARA MITF HDAC4 EZH2		1.51498e-07	9	138	12.3319	Path:hsa04915 Estrogen signaling pathway	https://www.genome.jp/kegg-bin/show_pathway?hsa04915	EGFR ESR1 ESR2 FOS JUN MMP2 MMP9 PIK3CA MAPK1
1.46773e-21	35	766	8.63986	GO:0001568 Blood vessel development	https://amigo.geneontology.org/amigo/term/GO:0001568	COL1A1 VEGFA HIF1A IL6 DCN SIRT1 HMOX1 SPARC IL1B PPARG TNF PTGS2 BAX MMP2 MAPK1 TGFB1 CAV1 MAPK14 LOX IL1A NFE2L2 CCN2 PIK3CA COL5A1 CCN1 MMP14 TGFBR2 TERT COL3A1 HAS2 BSG COL4A1 SIRT6 COL1A2 AHR		0.0387553	3	81	7.00331	GO:0017053 Transcription repressor complex	https://amigo.geneontology.org/amigo/term/GO:0017053	HDAC4 FOXO3 TP53		0.00029	9	307	5.54334	GO:0019207 Kinase regulator activity	https://amigo.geneontology.org/amigo/term/GO:0019207	CDKN1A CDKN2A TGFB1 VEGFA EGFR CAV1 PIK3CA TGFBR2 CASP3		2.54699e-07	7	70	18.9089	Path:hsa04920 Adipocytokine signaling pathway	https://www.genome.jp/kegg-bin/show_pathway?hsa04920	PPARGC1A NFKB1 PPARA PRKAA1 PRKAB1 MAPK8 TNF
2.82006e-21	19	120	29.9392	GO:0010586 Mirna metabolic process	https://amigo.geneontology.org/amigo/term/GO:0010586	SMAD3 HIF1A TGFB1 NR3C1 PPARG TP53 AR FOS PPARA TNF HDAC4 PPARD FOXO3 ESR1 NFKB1 EGFR TERT JUN VEGFA		0.0387553	15	1441	1.96831	GO:0031967 Organelle envelope	https://amigo.geneontology.org/amigo/term/GO:0031967	BAX SIRT1 CYCS PTGS2 FOXO3 APP WTAP RPS3 SMAD3 TRPC7 CRAT EGFR GPX4 HMOX1 SOD1		0.000294	3	13	43.636	GO:0004861 Cyclin-dependent protein serine/threonine kinase inhibitor activity	https://amigo.geneontology.org/amigo/term/GO:0004861	CDKN2A CDKN1A CASP3		2.90642e-07	8	107	14.1375	Path:hsa04350 TGF-beta signaling pathway	https://www.genome.jp/kegg-bin/show_pathway?hsa04350	DCN EP300 SMAD2 SMAD3 MAPK1 TGFB1 TGFBR2 TNF
3.26779e-21	75	4704	3.01482	GO:0048583 Regulation of response to stimulus	https://amigo.geneontology.org/amigo/term/GO:0048583	NFE2L2 HMOX1 IGF1 PPARD VEGFA PPARG PRKAA1 IL6 RPS3 SPRY1 IL15 PPARA AGER TNF HIF1A IL1B TXN APP DCN SIRT6 BAX ESR1 SIRT1 EP300 TGFB1 CAV1 EZH2 SFRP4 AHR MAPK8 COL1A1 NFKB1 IL18R1 CCN2 GDF15 CCN1 S100A8 EGFR CDKN2A MMP14 TGFBR2 CASP3 AR PPIA MIF TNC HDAC4 PTGS2 MMP2 MAPK1 MAPK14 LOX IL1A FOXO3 CAT POSTN GDF11 IRF4 TP53 SOD1 MMP3 TERT SMAD3 COL3A1 MC1R MMP12 PIK3CA MMP9 TIMP1 FOXM1 SMAD2 SOD2 NGF …		0.0447939	5	250	3.78179	GO:0032993 Protein-dna complex	https://amigo.geneontology.org/amigo/term/GO:0032993	TERT NFE2L2 IRF4 FOS EP300		0.000294	3	13	43.636	GO:0120283 Protein serine/threonine kinase binding	https://amigo.geneontology.org/amigo/term/GO:0120283	MAPK8 CDKN1A APP		4.02541e-07	7	75	17.6483	Path:hsa04115 p53 signaling pathway	https://www.genome.jp/kegg-bin/show_pathway?hsa04115	CDKN1A CDKN2A IGF1 CYCS BAX TP53 CASP3
3.941e-21	33	675	9.24437	GO:0097190 Apoptotic signaling pathway	https://amigo.geneontology.org/amigo/term/GO:0097190	BAX RPS3 TNF IGF1 EP300 HIF1A TGFB1 IL1B PPARG NGF TP53 S100A8 AR MIF PTGS2 MMP2 SIRT1 IL1A FOXO3 CDKN1A CASP3 SOD2 HMOX1 MMP9 CAV1 PPARD NFE2L2 SOD1 TERT SMAD3 PPIA BDNF CYCS		0.0449675	4	162	4.66887	GO:0034399 Nuclear periphery	https://amigo.geneontology.org/amigo/term/GO:0034399	SPARC TP53 VIM FOS		0.000462	42	4465	1.77867	GO:0003676 Nucleic acid binding	https://amigo.geneontology.org/amigo/term/GO:0003676	EZH2 PPARG DCN TXN CDKN2A RPS3 JUN NQO1 PPIA ESR1 EP300 HIF1A AHR NFKB1 FOXM1 PPARD NR3C1 NFE2L2 FOXO3 DNMT1 IRF4 ESR2 TP53 TERT SMAD3 AR FOS SMAD2 PPARA MITF VIM HDAC4 SIRT6 PPARGC1A TET3 TNF SIRT1 MAPK1 APP SOD2 MMP12 EGFR		7.27441e-07	8	121	12.5018	Path:hsa04071 Sphingolipid signaling pathway	https://www.genome.jp/kegg-bin/show_pathway?hsa04071	MAPK14 NFKB1 PIK3CA MAPK1 MAPK8 BAX TNF TP53
5.98034e-21	50	1931	4.89615	GO:0051240 Positive regulation of multicellular organismal process	https://amigo.geneontology.org/amigo/term/GO:0051240	VEGFA IL1A IL18R1 IL1B IL15 HIF1A NOS2 IGF1 SIRT6 SIRT1 HMOX1 EP300 TGFB1 CAV1 EZH2 COL1A1 FOXO3 PRKAA1 IL6 IRF4 SOD1 CCN1 TGFBR2 SMAD3 BSG BDNF TNF MIF PTGS2 PPARGC1A PRKAB1 MAPK14 NFE2L2 MFAP2 CDKN1A PPARG POSTN CRABP2 EGFR MMP14 SPRY1 TERT FOS SMAD2 AGER MC1R MMP12 APP RPS3 PIK3CA		0.047602	9	695	2.44864	GO:0030424 Axon	https://amigo.geneontology.org/amigo/term/GO:0030424	VIM NGF BDNF HIF1A TGFB1 PRKAA1 SOD1 APP MAPK8		0.000544	5	82	11.5298	GO:0002039 P53 binding	https://amigo.geneontology.org/amigo/term/GO:0002039	HIF1A SIRT1 EP300 TP53 CDKN2A		7.27441e-07	8	121	12.5018	Path:hsa04660 T cell receptor signaling pathway	https://www.genome.jp/kegg-bin/show_pathway?hsa04660	MAPK14 FOS JUN NFKB1 PIK3CA MAPK1 MAPK8 TNF
1.16085e-20	45	1531	5.55782	GO:2000026 Regulation of multicellular organismal development	https://amigo.geneontology.org/amigo/term/GO:2000026	VEGFA HIF1A IL6 DCN IGF1 SIRT1 HMOX1 EP300 TGFB1 SFRP4 SPARC FOXO3 IL1B PPARG CCN1 BDNF TNF MMP9 CAV1 EZH2 PPARD MAPK14 LOX IL1A NFE2L2 CCN2 LAMA5 TP53 CRABP2 EGFR MMP14 TGFBR2 SPRY1 IL15 TERT SMAD3 FOS PPARA MITF SIRT6 AGER CDKN2A IRF4 SOD1 AQP3		0.05324	8	590	2.56392	GO:0044297 Cell body	https://amigo.geneontology.org/amigo/term/GO:0044297	SOD1 TGFB1 PRKAA1 APP CASP3 NQO1 TRPV1 TNF		0.000593	2	3	126.06	GO:0032129 Histone h3k9 deacetylase activity	https://amigo.geneontology.org/amigo/term/GO:0032129	SIRT6 SIRT1		7.65956e-07	8	122	12.3993	Path:hsa04152 AMPK signaling pathway	https://www.genome.jp/kegg-bin/show_pathway?hsa04152	PPARGC1A FOXO3 SIRT1 IGF1 PIK3CA PPARG PRKAA1 PRKAB1
1.93605e-20	42	1314	6.04395	GO:0060429 Epithelium development	https://amigo.geneontology.org/amigo/term/GO:0060429	CASP3 SFRP4 VEGFA IL1B CCN1 TAGLN BSG TNF MMP12 VIM TNC BAX MMP2 ESR1 MAPK1 EP300 HIF1A MMP9 TGFB1 CAV1 EZH2 NR3C1 IL1A CAT CDKN1A LAMA5 GDF11 TP53 SOD1 EGFR MMP14 TGFBR2 SPRY1 SMAD3 AR SMAD2 COL4A1 ORAI1 SIRT6 COL5A1 PPARG AQP3		0.05324	6	366	3.09983	GO:0061695 Transferase complex transferring phosphorus-containing groups	https://amigo.geneontology.org/amigo/term/GO:0061695	PRKAB1 PIK3CA CDKN1A PRKAA1 TERT TGFBR2		0.00061	20	1469	2.5744	GO:0000981 Dna-binding transcription factor activity rna polymerase ii-specific	https://amigo.geneontology.org/amigo/term/GO:0000981	ESR1 HIF1A AHR NFKB1 PPARD NR3C1 NFE2L2 FOXO3 PPARG IRF4 ESR2 TP53 SMAD3 AR FOS SMAD2 JUN PPARA MITF FOXM1		9.47142e-07	10	226	8.36679	Path:hsa04024 cAMP signaling pathway	https://www.genome.jp/kegg-bin/show_pathway?hsa04024	EP300 FOS JUN NFKB1 PIK3CA PPARA MAPK1 MAPK8 BDNF ORAI1
2.88509e-20	31	609	9.62524	GO:0030335 Positive regulation of cell migration	https://amigo.geneontology.org/amigo/term/GO:0030335	VEGFA CCN1 IGF1 SIRT1 TGFB1 EZH2 COL1A1 SPARC IL1B MMP14 BSG PTGS2 MMP2 HIF1A IL1A NFE2L2 POSTN TGFBR2 TERT SMAD3 HAS2 MAPK1 HMOX1 MMP9 CAV1 APP EGFR AGER SOD2 TNF IL6		0.0551007	2	34	11.1229	GO:0002080 Acrosomal membrane	https://amigo.geneontology.org/amigo/term/GO:0002080	CAV1 BSG		0.00061	8	266	5.6869	GO:0019887 Protein kinase regulator activity	https://amigo.geneontology.org/amigo/term/GO:0019887	CDKN1A CDKN2A TGFB1 VEGFA EGFR CAV1 PIK3CA CASP3		1.19111e-06	10	232	8.15041	Path:hsa04820 Cytoskeleton in muscle cells	https://www.genome.jp/kegg-bin/show_pathway?hsa04820	COL1A1 COL1A2 COL3A1 COL4A1 COL5A1 DCN DIAPH2 ELN BGN VIM
3.34962e-20	28	461	11.4848	GO:0009314 Response to radiation	https://amigo.geneontology.org/amigo/term/GO:0009314	SIRT6 TYR MMP2 EP300 MMP9 TIMP1 MAPK8 MAPK14 TXN TP53 EGFR MMP3 COL3A1 MMP1 TNF MC1R BAX SIRT1 HIF1A TGFB1 IL1A CAT CDKN1A PRKAA1 APP CASP3 FOS SOD2		0.0559707	1	3	63.0298	GO:0005610 Laminin-5 complex	https://amigo.geneontology.org/amigo/term/GO:0005610	LAMA5		0.000635	3	17	33.3687	GO:0004707 Map kinase activity	https://amigo.geneontology.org/amigo/term/GO:0004707	MAPK8 MAPK1 MAPK14		1.32276e-06	6	56	20.2596	Path:hsa05134 Legionellosis	https://www.genome.jp/kegg-bin/show_pathway?hsa05134	IL1B IL6 NFKB1 CYCS TNF CASP3
5.58995e-20	32	679	8.91143	GO:0071396 Cellular response to lipid	https://amigo.geneontology.org/amigo/term/GO:0071396	ESR1 NR3C1 IL1A IL1B ESR2 AR EP300 AHR MAPK8 MAPK14 EGFR NOS2 TNC PTGS2 MMP2 MAPK1 TGFB1 COL1A1 NFKB1 PPARD FOXO3 PPARG PRKAA1 FOS PPARA TNF MIF VIM SIRT1 IL6 MMP9 MMP3		0.0559707	1	3	63.0298	GO:0005896 Interleukin-6 receptor complex	https://amigo.geneontology.org/amigo/term/GO:0005896	IL6		0.000635	3	17	33.3687	GO:0036041 Long-chain fatty acid binding	https://amigo.geneontology.org/amigo/term/GO:0036041	PPARD PPARG S100A8		1.3574e-06	11	297	7.00331	Path:hsa04060 Cytokine-cytokine receptor interaction	https://www.genome.jp/kegg-bin/show_pathway?hsa04060	GDF11 IL1A IL1B IL6 IL15 NGF TGFB1 TGFBR2 TNF IL18R1 GDF15
7.19822e-20	31	629	9.31919	GO:0009611 Response to wounding	https://amigo.geneontology.org/amigo/term/GO:0009611	IGF1 TNC IL6 CCN1 COL3A1 TNF MMP12 BAX MMP2 HIF1A TIMP1 PPARD IL1A NFE2L2 CDKN1A PPARG SOD1 CASP3 SMAD3 PPARA PPIA SOD2 TGFB1 HMOX1 CAV1 VEGFA COL5A1 MAPK14 CCN2 PIK3CA AGER		0.0559707	1	3	63.0298	GO:0031379 Rna-directed rna polymerase complex	https://amigo.geneontology.org/amigo/term/GO:0031379	TERT		0.000645	13	706	3.48182	GO:0019904 Protein domain specific binding	https://amigo.geneontology.org/amigo/term/GO:0019904	BAX PPARG SIRT1 AR PPARA VIM HIF1A NFE2L2 IL1B TP53 APP CDKN2A SMAD2		1.3574e-06	9	181	9.40224	Path:hsa05168 Herpes simplex virus 1 infection	https://www.genome.jp/kegg-bin/show_pathway?hsa05168	IL1B IL6 NFKB1 PIK3CA CYCS BAX TNF TP53 CASP3
7.30006e-20	41	1286	6.02851	GO:0048646 Anatomical structure formation involved in morphogenesis	https://amigo.geneontology.org/amigo/term/GO:0048646	VEGFA HIF1A IL6 DCN SIRT1 HMOX1 SPARC IL1B COL5A1 PPARG TNF PTGS2 MMP2 MAPK1 EP300 TGFB1 CAV1 COL1A1 MAPK14 IL1A NFE2L2 MFAP2 CCN2 PIK3CA GDF15 TP53 CCN1 MMP14 TGFBR2 SPRY1 CASP3 TERT SMAD3 COL3A1 AR BSG SMAD2 PPARA COL4A1 MMP9 SIRT6		0.0559707	1	3	63.0298	GO:0032444 Activin responsive factor complex	https://amigo.geneontology.org/amigo/term/GO:0032444	SMAD2		0.000681	7	202	6.5526	GO:0008237 Metallopeptidase activity	https://amigo.geneontology.org/amigo/term/GO:0008237	MMP2 MMP9 MMP13 MMP3 MMP14 MMP1 MMP12		1.46124e-06	9	183	9.29948	Path:hsa04621 NOD-like receptor signaling pathway	https://www.genome.jp/kegg-bin/show_pathway?hsa04621	MAPK14 IL1B IL6 JUN NFKB1 MAPK1 MAPK8 TNF TXN
8.73475e-20	43	1449	5.61135	GO:0051094 Positive regulation of developmental process	https://amigo.geneontology.org/amigo/term/GO:0051094	VEGFA CCN2 CCN1 HIF1A NFKB1 IGF1 SIRT6 SIRT1 HMOX1 EP300 TGFB1 EZH2 SFRP4 COL1A1 FOXO3 IL1B IL6 TGFBR2 SMAD3 BDNF TNF SOD2 PTGS2 BAX PPARD MAPK14 IL1A NFE2L2 GDF15 PPARG PRKAA1 CRABP2 EGFR MMP14 SPRY1 IL15 TERT AR FOS SMAD2 DCN AGER NGF		0.0559707	1	3	63.0298	GO:0035985 Senescence-associated heterochromatin focus	https://amigo.geneontology.org/amigo/term/GO:0035985	CDKN2A		0.000736	4	47	16.0927	GO:0005504 Fatty acid binding	https://amigo.geneontology.org/amigo/term/GO:0005504	CRABP2 PPARD PPARG S100A8		1.47037e-06	7	92	14.3872	Path:hsa04912 GnRH signaling pathway	https://www.genome.jp/kegg-bin/show_pathway?hsa04912	MAPK14 EGFR JUN MMP2 MMP14 MAPK1 MAPK8
1.00841e-19	31	637	9.20215	GO:2000147 Positive regulation of cell motility	https://amigo.geneontology.org/amigo/term/GO:2000147	VEGFA CCN1 IGF1 SIRT1 TGFB1 EZH2 COL1A1 SPARC IL1B MMP14 BSG PTGS2 MMP2 HIF1A IL1A NFE2L2 POSTN TGFBR2 TERT SMAD3 HAS2 MAPK1 HMOX1 MMP9 CAV1 APP EGFR AGER SOD2 TNF IL6		0.0559707	1	3	63.0298	GO:0043259 Laminin-10 complex	https://amigo.geneontology.org/amigo/term/GO:0043259	LAMA5		0.000791	4	48	15.7575	GO:0051879 Hsp90 protein binding	https://amigo.geneontology.org/amigo/term/GO:0051879	HIF1A AHR RPS3 NR3C1		1.82012e-06	11	307	6.77519	Path:hsa05016 Huntington disease	https://www.genome.jp/kegg-bin/show_pathway?hsa05016	PPARGC1A EP300 CYCS PPARG MAPK8 BAX BDNF SOD1 SOD2 TP53 CASP3
2.25103e-19	31	655	8.94927	GO:0040017 Positive regulation of locomotion	https://amigo.geneontology.org/amigo/term/GO:0040017	VEGFA CCN1 IGF1 SIRT1 TGFB1 EZH2 COL1A1 SPARC IL1B MMP14 BSG PTGS2 MMP2 HIF1A IL1A NFE2L2 POSTN TGFBR2 TERT SMAD3 HAS2 AGER MAPK1 HMOX1 MMP9 CAV1 APP EGFR SOD2 TNF IL6		0.0559707	1	3	63.0298	GO:0043260 Laminin-11 complex	https://amigo.geneontology.org/amigo/term/GO:0043260	LAMA5		0.000962	6	150	7.56358	GO:0019209 Kinase activator activity	https://amigo.geneontology.org/amigo/term/GO:0019209	TGFB1 VEGFA CDKN1A EGFR PIK3CA TGFBR2		2.06471e-06	7	97	13.6456	Path:hsa04750 Inflammatory mediator regulation of TRP channels	https://www.genome.jp/kegg-bin/show_pathway?hsa04750	MAPK14 IGF1 IL1B NGF PIK3CA MAPK8 TRPV1
2.32195e-19	25	359	13.1678	GO:0030198 Extracellular matrix organization	https://amigo.geneontology.org/amigo/term/GO:0030198	MMP2 MMP9 COL1A1 LOX COL5A1 POSTN MMP13 FBLN5 MMP3 MMP14 COL1A2 COL3A1 HAS2 COL4A1 MMP1 MMP12 TGFB1 PPARG SMAD3 ELN CAV1 APP CCN1 TNF IL6		0.0559707	1	3	63.0298	GO:0043293 Apoptosome	https://amigo.geneontology.org/amigo/term/GO:0043293	CYCS		0.001036	2	4	94.5447	GO:0030284 Nuclear estrogen receptor activity	https://amigo.geneontology.org/amigo/term/GO:0030284	ESR1 ESR2		2.34697e-06	7	99	13.37	Path:hsa05231 Choline metabolism in cancer	https://www.genome.jp/kegg-bin/show_pathway?hsa05231	EGFR FOS HIF1A JUN PIK3CA MAPK1 MAPK8
2.4591e-19	25	360	13.1312	GO:0043062 Extracellular structure organization	https://amigo.geneontology.org/amigo/term/GO:0043062	MMP2 MMP9 COL1A1 LOX COL5A1 POSTN MMP13 FBLN5 MMP3 MMP14 COL1A2 COL3A1 HAS2 COL4A1 MMP1 MMP12 TGFB1 PPARG SMAD3 ELN CAV1 APP CCN1 TNF IL6		0.0559707	1	3	63.0298	GO:0061773 Enosc complex	https://amigo.geneontology.org/amigo/term/GO:0061773	SIRT1		0.001036	2	4	94.5447	GO:0034714 Type iii transforming growth factor beta receptor binding	https://amigo.geneontology.org/amigo/term/GO:0034714	TGFBR2 TGFB1		3.80018e-06	8	153	9.88703	Path:hsa04921 Oxytocin signaling pathway	https://www.genome.jp/kegg-bin/show_pathway?hsa04921	CDKN1A EGFR FOS JUN PRKAA1 PRKAB1 MAPK1 PTGS2
2.61167e-19	22	245	16.9795	GO:0072593 Reactive oxygen species metabolic process	https://amigo.geneontology.org/amigo/term/GO:0072593	CAT SOD1 TGFB1 MMP3 NQO1 TNF SOD2 NOS2 HIF1A NFE2L2 CCN2 FOXO3 CDKN1A TP53 CCN1 EGFR TXN FOXM1 MAPK14 TGFBR2 PPARA FBLN5		0.0559707	1	3	63.0298	GO:0070021 Transforming growth factor beta ligand-receptor complex	https://amigo.geneontology.org/amigo/term/GO:0070021	TGFBR2		0.001036	2	4	94.5447	GO:0141050 Histone h3k deacetylase activity	https://amigo.geneontology.org/amigo/term/GO:0141050	SIRT6 SIRT1		4.18928e-06	6	69	16.4426	Path:hsa05120 Epithelial cell signaling in Helicobacter pylori infection	https://www.genome.jp/kegg-bin/show_pathway?hsa05120	MAPK14 EGFR JUN NFKB1 MAPK8 CASP3
2.75738e-19	25	362	13.0587	GO:0045229 External encapsulating structure organization	https://amigo.geneontology.org/amigo/term/GO:0045229	MMP2 MMP9 COL1A1 LOX COL5A1 POSTN MMP13 FBLN5 MMP3 MMP14 COL1A2 COL3A1 HAS2 COL4A1 MMP1 MMP12 TGFB1 PPARG SMAD3 ELN CAV1 APP CCN1 TNF IL6		0.0566884	5	278	3.40089	GO:0016323 Basolateral plasma membrane	https://amigo.geneontology.org/amigo/term/GO:0016323	AQP3 CAV1 EGFR BSG ORAI1		0.001085	5	98	9.64742	GO:0042562 Hormone binding	https://amigo.geneontology.org/amigo/term/GO:0042562	EGFR NR3C1 AR MC1R MTNR1A		4.91142e-06	6	71	15.9794	Path:hsa05230 Central carbon metabolism in cancer	https://www.genome.jp/kegg-bin/show_pathway?hsa05230	EGFR HIF1A SIRT6 PIK3CA MAPK1 TP53
5.2118e-19	56	2755	3.84356	GO:0009605 Response to external stimulus	https://amigo.geneontology.org/amigo/term/GO:0009605	NOS2 MAPK8 COL1A1 NFKB1 PPARD VEGFA IL1A PI3 IL1B PPARG S100A8 PPARA AGER IL6 IL15 HDAC4 BAX GZMB HIF1A TGFB1 CAV1 AHR MAPK14 CASP3 PPIA TNF MIF VIM TNC PTGS2 MMP2 ESR1 MAPK1 LOX NFE2L2 PIK3CA POSTN IRF4 TP53 SOD1 CCN1 EGFR MMP3 MMP14 SMAD3 FOS NQO1 TRPV1 MMP12 SOD2 ODC1 IGF1 APP BSG EP300 MMP9		0.0566884	4	183	4.1331	GO:1902911 Protein kinase complex	https://amigo.geneontology.org/amigo/term/GO:1902911	PRKAB1 CDKN1A PRKAA1 TGFBR2		0.001089	3	21	27.0128	GO:0005123 Death receptor binding	https://amigo.geneontology.org/amigo/term/GO:0005123	NGF BDNF CASP3		8.13001e-06	7	120	11.0302	Path:hsa04935 Growth hormone synthesis secretion and action	https://www.genome.jp/kegg-bin/show_pathway?hsa04935	MAPK14 EP300 FOS IGF1 PIK3CA MAPK1 MAPK8
6.73395e-19	61	3329	3.46484	GO:0002376 Immune system process	https://amigo.geneontology.org/amigo/term/GO:0002376	NFKB1 VEGFA IL1A PI3 IL1B IRF4 S100A8 IL15 CASP3 HIF1A IL6 IGF1 HDAC4 BAX SIRT1 EP300 GZMB TGFB1 CAV1 AHR MAPK8 IL18R1 FOXO3 PRKAA1 TGFBR2 AQP3 PPIA AGER TNF MIF NOS2 VIM TYR MMP2 ESR1 MAPK1 EZH2 MAPK14 LOX NFE2L2 CDKN1A GDF15 TP53 SOD1 MMP3 MMP14 SMAD3 FOS NQO1 MITF TRPV1 MMP12 ORAI1 APP HMOX1 PPARG RPS3 COL3A1 BSG CDKN2A PIK3CA		0.0608114	14	1417	1.86821	GO:0098590 Plasma membrane region	https://amigo.geneontology.org/amigo/term/GO:0098590	EGFR AQP5 AQP3 CAV1 RPS3 TGFBR2 AGER ORAI1 PTGS2 MAPK1 PRKAA1 HAS2 BSG TRPV1		0.001089	4	53	14.2709	GO:0050661 Nadp binding	https://amigo.geneontology.org/amigo/term/GO:0050661	HSD11B1 CAT NOS2 GSR		8.13001e-06	5	44	21.4874	Path:hsa05332 Graft-versus-host disease	https://www.genome.jp/kegg-bin/show_pathway?hsa05332	GZMB IL1A IL1B IL6 TNF
7.31325e-19	36	1002	6.79363	GO:0051093 Negative regulation of developmental process	https://amigo.geneontology.org/amigo/term/GO:0051093	PPARG PPARA DCN TGFB1 VEGFA SPARC COL5A1 SMAD3 TNF HDAC4 SIRT1 MAPK1 HIF1A MMP9 CAV1 EZH2 PPARD IL1A NFE2L2 FOXO3 CDKN1A GDF15 GDF11 TP53 SOD1 APP SPRY1 TRPV1 SOD2 IGF1 DNMT1 EGFR CDKN2A BDNF IL6 IL1B		0.0646488	2	40	9.45447	GO:0031904 Endosome lumen	https://amigo.geneontology.org/amigo/term/GO:0031904	NGF APP		0.001184	20	1562	2.42112	GO:0003700 Dna-binding transcription factor activity	https://amigo.geneontology.org/amigo/term/GO:0003700	ESR1 HIF1A AHR NFKB1 FOXM1 PPARD NR3C1 NFE2L2 FOXO3 PPARG IRF4 ESR2 TP53 SMAD3 AR FOS SMAD2 JUN PPARA MITF		9.03483e-06	8	173	8.74402	Path:hsa04310 Wnt signaling pathway	https://www.genome.jp/kegg-bin/show_pathway?hsa04310	EP300 SIRT1 JUN SMAD3 PPARD MAPK8 SFRP4 TP53
7.4576e-19	19	161	22.3149	GO:0009411 Response to uv	https://amigo.geneontology.org/amigo/term/GO:0009411	SIRT6 MMP2 EP300 MMP9 TIMP1 MAPK8 MAPK14 TP53 EGFR MMP3 MMP1 MC1R TYR BAX CAT CDKN1A PRKAA1 CASP3 SIRT1		0.0681124	1	4	47.2724	GO:0005588 Collagen type v trimer	https://amigo.geneontology.org/amigo/term/GO:0005588	COL5A1		0.001184	6	158	7.18061	GO:0031490 Chromatin dna binding	https://amigo.geneontology.org/amigo/term/GO:0031490	EP300 SIRT6 EZH2 PPARGC1A FOXO3 SMAD3		9.91167e-06	7	124	10.6744	Path:hsa04611 Platelet activation	https://www.genome.jp/kegg-bin/show_pathway?hsa04611	COL1A1 COL1A2 COL3A1 MAPK14 PIK3CA MAPK1 ORAI1
8.29666e-19	59	3115	3.58147	GO:0009892 Negative regulation of metabolic process	https://amigo.geneontology.org/amigo/term/GO:0009892	SIRT6 SIRT1 TIMP1 EZH2 PPARD DNMT1 PPARG PPARA NFKB1 IGF1 HDAC4 ESR1 EP300 GZMB TGFB1 CAV1 VEGFA NR3C1 FOXO3 CDKN1A IL1B IL6 ESR2 TP53 EGFR CDKN2A RPS3 MMP3 TERT SMAD3 AR JUN NQO1 PPIA AGER TNF MIF NOS2 BAX HMOX1 HIF1A IL18R1 CCN2 PIK3CA PRKAA1 TXN IL15 SMAD2 TRPV1 MMP12 APP VIM MMP9 FOXM1 CASP3 MITF MC1R AHR MAPK14		0.0681124	1	4	47.2724	GO:0005944 Phosphatidylinositol 3-kinase complex class ib	https://amigo.geneontology.org/amigo/term/GO:0005944	PIK3CA		0.001397	3	23	24.6638	GO:0004407 Histone deacetylase activity	https://amigo.geneontology.org/amigo/term/GO:0004407	SIRT6 SIRT1 HDAC4		1.05486e-05	9	236	7.21104	Path:hsa04014 Ras signaling pathway	https://www.genome.jp/kegg-bin/show_pathway?hsa04014	EGFR IGF1 NFKB1 NGF PIK3CA MAPK1 MAPK8 BDNF VEGFA
8.98027e-19	21	225	17.6483	GO:0033002 Muscle cell proliferation	https://amigo.geneontology.org/amigo/term/GO:0033002	IGF1 HMOX1 TGFB1 PPARG IL6 TNF SOD2 PTGS2 MMP2 PPARD MAPK14 PIK3CA EGFR TERT FOS MMP9 PPARGC1A CDKN1A DNMT1 JUN ELN		0.0681124	1	4	47.2724	GO:0033256 I-kappab/nf-kappab complex	https://amigo.geneontology.org/amigo/term/GO:0033256	NFKB1		0.001562	2	5	75.6358	GO:0005163 Nerve growth factor receptor binding	https://amigo.geneontology.org/amigo/term/GO:0005163	NGF BDNF		1.24203e-05	6	84	13.5064	Path:hsa04012 ErbB signaling pathway	https://www.genome.jp/kegg-bin/show_pathway?hsa04012	CDKN1A EGFR JUN PIK3CA MAPK1 MAPK8
8.98027e-19	39	1227	6.01018	GO:1902533 Positive regulation of intracellular signal transduction	https://amigo.geneontology.org/amigo/term/GO:1902533	HMOX1 IGF1 TNF TXN DCN EP300 TGFB1 EZH2 MAPK8 VEGFA CCN2 IL1B GDF15 IL6 S100A8 EGFR CDKN2A RPS3 TGFBR2 PPIA MIF BAX MMP2 SIRT1 PPARD IL1A IL18R1 CAT GDF11 SOD1 COL3A1 AR MC1R PIK3CA APP AGER CAV1 TP53 NGF		0.0681124	1	4	47.2724	GO:0035867 Alphav-beta3 integrin-igf-1-igf1r complex	https://amigo.geneontology.org/amigo/term/GO:0035867	IGF1		0.001562	6	168	6.75319	GO:0019903 Protein phosphatase binding	https://amigo.geneontology.org/amigo/term/GO:0019903	SOD1 PPARG EGFR MAPK8 MAPK14 TP53		2.08506e-05	6	92	12.3319	Path:hsa04658 Th1 and Th2 cell differentiation	https://www.genome.jp/kegg-bin/show_pathway?hsa04658	MAPK14 FOS JUN NFKB1 MAPK1 MAPK8
1.29032e-18	36	1021	6.66721	GO:0019220 Regulation of phosphate metabolic process	https://amigo.geneontology.org/amigo/term/GO:0019220	HIF1A IGF1 SIRT6 MAPK1 EP300 TGFB1 CAV1 EZH2 VEGFA CDKN1A IL1B IL6 APP CCN1 EGFR CDKN2A IL15 PPARA PPIA TNF MIF HDAC4 PTGS2 BAX LOX PIK3CA PRKAA1 TP53 BDNF TXN AGER SIRT1 MMP9 RPS3 AR TGFBR2		0.0681124	1	4	47.2724	GO:0042567 Insulin-like growth factor ternary complex	https://amigo.geneontology.org/amigo/term/GO:0042567	IGF1		0.001562	3	24	23.6362	GO:0033558 Protein lysine deacetylase activity	https://amigo.geneontology.org/amigo/term/GO:0033558	SIRT6 SIRT1 HDAC4		3.14935e-05	6	99	11.46	Path:hsa05410 Hypertrophic cardiomyopathy	https://www.genome.jp/kegg-bin/show_pathway?hsa05410	IGF1 IL6 PRKAA1 PRKAB1 TGFB1 TNF
1.31991e-18	36	1022	6.66068	GO:0051174 Regulation of phosphorus metabolic process	https://amigo.geneontology.org/amigo/term/GO:0051174	HIF1A IGF1 SIRT6 MAPK1 EP300 TGFB1 CAV1 EZH2 VEGFA CDKN1A IL1B IL6 APP CCN1 EGFR CDKN2A IL15 PPARA PPIA TNF MIF HDAC4 PTGS2 BAX LOX PIK3CA PRKAA1 TP53 BDNF TXN AGER SIRT1 MMP9 RPS3 AR TGFBR2		0.0722869	3	114	4.97604	GO:0031970 Organelle envelope lumen	https://amigo.geneontology.org/amigo/term/GO:0031970	CYCS APP SOD1		0.001562	4	59	12.8196	GO:0070888 E-box binding	https://amigo.geneontology.org/amigo/term/GO:0070888	MITF HIF1A AHR PPARG		3.26449e-05	5	59	16.0245	Path:hsa04370 VEGF signaling pathway	https://www.genome.jp/kegg-bin/show_pathway?hsa04370	MAPK14 PIK3CA MAPK1 PTGS2 VEGFA
1.34752e-18	35	954	6.93724	GO:0045597 Positive regulation of cell differentiation	https://amigo.geneontology.org/amigo/term/GO:0045597	CCN2 CCN1 HIF1A NFKB1 IGF1 SIRT6 EP300 TGFB1 EZH2 SFRP4 COL1A1 FOXO3 IL1B IL6 TGFBR2 SMAD3 BDNF TNF SOD2 PTGS2 SIRT1 MAPK14 VEGFA PPARG CRABP2 EGFR MMP14 IL15 TERT FOS SMAD2 AR AGER PPARD NGF		0.0722869	3	114	4.97604	GO:0034708 Methyltransferase complex	https://amigo.geneontology.org/amigo/term/GO:0034708	EZH2 SIRT1 WTAP		0.001672	4	61	12.3993	GO:0001098 Basal transcription machinery binding	https://amigo.geneontology.org/amigo/term/GO:0001098	ESR1 AHR TP53 AR		3.83687e-05	4	30	25.2119	Path:hsa01523 Antifolate resistance	https://www.genome.jp/kegg-bin/show_pathway?hsa01523	IL1B IL6 NFKB1 TNF
2.44116e-18	40	1342	5.63605	GO:0045944 Positive regulation of transcription by rna polymerase ii	https://amigo.geneontology.org/amigo/term/GO:0045944	EP300 NFKB1 PPARGC1A PPARD PPARG SMAD3 AR SMAD2 PPARA TET3 TNF IGF1 ESR1 SIRT1 HIF1A TGFB1 AHR FOXM1 VEGFA NR3C1 NFE2L2 FOXO3 IL6 IRF4 ESR2 TP53 CCN1 EGFR CDKN2A FOS JUN MITF HDAC4 MAPK14 IL1A IL1B APP MC1R DCN MMP12		0.0810927	1	5	37.8179	GO:0016942 Insulin-like growth factor binding protein complex	https://amigo.geneontology.org/amigo/term/GO:0016942	IGF1		0.001672	4	61	12.3993	GO:0001099 Basal rna polymerase ii transcription machinery binding	https://amigo.geneontology.org/amigo/term/GO:0001099	ESR1 AHR TP53 AR		3.83687e-05	6	103	11.0149	Path:hsa04137 Mitophagy-animal	https://www.genome.jp/kegg-bin/show_pathway?hsa04137	FOXO3 HIF1A JUN MITF MAPK8 TP53
2.63818e-18	24	355	12.7835	GO:0071214 Cellular response to abiotic stimulus	https://amigo.geneontology.org/amigo/term/GO:0071214	MMP2 EP300 MMP9 TIMP1 MAPK14 TP53 MMP3 AQP5 MMP1 TRPV1 TNF MC1R PTGS2 BAX SIRT1 TGFB1 COL1A1 PIK3CA CDKN1A EGFR CASP3 MAPK8 NFKB1 IL1B		0.0810927	8	670	2.25778	GO:0030425 Dendrite	https://amigo.geneontology.org/amigo/term/GO:0030425	NGF BDNF SOD1 APP PRKAA1 NQO1 TRPV1 MAPK8		0.001672	5	110	8.59497	GO:0008013 Beta-catenin binding	https://amigo.geneontology.org/amigo/term/GO:0008013	AR SMAD3 ESR1 EP300 FOXO3		3.83687e-05	6	103	11.0149	Path:hsa04974 Protein digestion and absorption	https://www.genome.jp/kegg-bin/show_pathway?hsa04974	COL1A1 COL1A2 COL3A1 COL4A1 COL5A1 ELN
2.63818e-18	24	355	12.7835	GO:0104004 Cellular response to environmental stimulus	https://amigo.geneontology.org/amigo/term/GO:0104004	MMP2 EP300 MMP9 TIMP1 MAPK14 TP53 MMP3 AQP5 MMP1 TRPV1 TNF MC1R PTGS2 BAX SIRT1 TGFB1 COL1A1 PIK3CA CDKN1A EGFR CASP3 MAPK8 NFKB1 IL1B		0.0810927	1	5	37.8179	GO:0033553 Rdna heterochromatin	https://amigo.geneontology.org/amigo/term/GO:0033553	SIRT1		0.001672	14	902	2.93487	GO:0008289 Lipid binding	https://amigo.geneontology.org/amigo/term/GO:0008289	HSD11B1 CRABP2 BAX PPARD NR3C1 PPARA ESR1 CAV1 NGF ESR2 AR TRPV1 PPARG S100A8		4.40783e-05	7	158	8.37738	Path:hsa04110 Cell cycle	https://www.genome.jp/kegg-bin/show_pathway?hsa04110	CDKN1A CDKN2A EP300 SMAD2 SMAD3 TGFB1 TP53
3.44889e-18	29	608	9.01907	GO:0010562 Positive regulation of phosphorus metabolic process	https://amigo.geneontology.org/amigo/term/GO:0010562	HIF1A IGF1 MAPK1 TGFB1 CAV1 EZH2 VEGFA CDKN1A IL1B IL6 APP CCN1 EGFR IL15 PPIA TNF MIF PTGS2 PRKAA1 TP53 BDNF TXN AGER SIRT1 MMP9 RPS3 AR PPARA TGFBR2		0.0813573	8	672	2.25106	GO:0097447 Dendritic tree	https://amigo.geneontology.org/amigo/term/GO:0097447	NGF BDNF SOD1 APP PRKAA1 NQO1 TRPV1 MAPK8		0.001672	3	25	22.6907	GO:0017025 Tbp-class protein binding	https://amigo.geneontology.org/amigo/term/GO:0017025	ESR1 AHR NR3C1		4.40783e-05	6	106	10.7032	Path:hsa04922 Glucagon signaling pathway	https://www.genome.jp/kegg-bin/show_pathway?hsa04922	PPARGC1A EP300 SIRT1 PPARA PRKAA1 PRKAB1
3.44889e-18	29	608	9.01907	GO:0045937 Positive regulation of phosphate metabolic process	https://amigo.geneontology.org/amigo/term/GO:0045937	HIF1A IGF1 MAPK1 TGFB1 CAV1 EZH2 VEGFA CDKN1A IL1B IL6 APP CCN1 EGFR IL15 PPIA TNF MIF PTGS2 PRKAA1 TP53 BDNF TXN AGER SIRT1 MMP9 RPS3 AR PPARA TGFBR2		0.0837419	2	49	7.71794	GO:0009295 Nucleoid	https://amigo.geneontology.org/amigo/term/GO:0009295	TERT SOD2		0.00217	2	6	63.0298	GO:0017136 Nad-dependent histone deacetylase activity	https://amigo.geneontology.org/amigo/term/GO:0017136	SIRT6 SIRT1		4.86105e-05	4	32	23.6362	Path:hsa04215 Apoptosis-multiple species	https://www.genome.jp/kegg-bin/show_pathway?hsa04215	CYCS MAPK8 BAX CASP3
3.82186e-18	43	1609	5.05335	GO:0080134 Regulation of response to stress	https://amigo.geneontology.org/amigo/term/GO:0080134	NFE2L2 PPARD PPARG PPARA AGER IL15 SIRT6 SIRT1 TGFB1 AHR MAPK8 NFKB1 IL6 S100A8 EGFR CDKN2A RPS3 MMP14 CASP3 TNF MIF TNC PTGS2 ESR1 MAPK1 IL1A IL1B IRF4 TP53 SOD1 SMAD3 MMP12 IGF1 BAX CAV1 FOXM1 APP PPIA FBLN5 EP300 MMP9 MAPK14 MMP3		0.0837419	2	49	7.71794	GO:0042645 Mitochondrial nucleoid	https://amigo.geneontology.org/amigo/term/GO:0042645	TERT SOD2		0.00217	2	6	63.0298	GO:0035033 Histone deacetylase regulator activity	https://amigo.geneontology.org/amigo/term/GO:0035033	TP53 MAPK8		6.1423e-05	5	68	13.9036	Path:hsa04664 Fc epsilon RI signaling pathway	https://www.genome.jp/kegg-bin/show_pathway?hsa04664	MAPK14 PIK3CA MAPK1 MAPK8 TNF
4.01313e-18	30	669	8.47935	GO:0048514 Blood vessel morphogenesis	https://amigo.geneontology.org/amigo/term/GO:0048514	VEGFA HIF1A IL6 DCN SIRT1 HMOX1 SPARC IL1B PPARG TNF PTGS2 BAX MMP2 TGFB1 CAV1 MAPK14 LOX IL1A NFE2L2 CCN2 PIK3CA CCN1 MMP14 TGFBR2 TERT COL3A1 HAS2 BSG COL4A1 SIRT6		0.0847177	4	217	3.48552	GO:0005775 Vacuolar lumen	https://amigo.geneontology.org/amigo/term/GO:0005775	DCN MAPK1 GZMB BGN		0.00217	2	6	63.0298	GO:0051525 Nfat protein binding	https://amigo.geneontology.org/amigo/term/GO:0051525	MAPK14 PPARA		8.57192e-05	6	120	9.45447	Path:hsa04919 Thyroid hormone signaling pathway	https://www.genome.jp/kegg-bin/show_pathway?hsa04919	EP300 ESR1 HIF1A PIK3CA MAPK1 TP53
4.382e-18	46	1882	4.62174	GO:0048585 Negative regulation of response to stimulus	https://amigo.geneontology.org/amigo/term/GO:0048585	PPARD PPARG PRKAA1 SPRY1 PPARA DCN IGF1 ESR1 SIRT1 HIF1A TGFB1 CAV1 SFRP4 AHR NFKB1 IL1B GDF15 MMP14 AR TNF MIF PTGS2 BAX MAPK14 LOX NFE2L2 FOXO3 IRF4 TP53 SOD1 EGFR MMP3 SMAD3 MMP12 HMOX1 MMP9 EZH2 FOXM1 RPS3 TERT COL3A1 PPIA SOD2 IL6 BDNF IL1A		0.0903783	1	6	31.5149	GO:0005587 Collagen type iv trimer	https://amigo.geneontology.org/amigo/term/GO:0005587	COL4A1		0.002613	27	2624	1.94566	GO:0140096 Catalytic activity acting on a protein	https://amigo.geneontology.org/amigo/term/GO:0140096	HDAC4 SIRT6 MMP2 SIRT1 GZMB MMP9 MAPK14 CDKN2A MAPK1 EP300 EZH2 MAPK8 LOX PRKAA1 MMP13 EGFR MMP3 MMP14 TGFBR2 CASP3 PPIA MMP1 MMP12 PRKAB1 CDKN1A TXN PIK3CA		8.57192e-05	4	37	20.4421	Path:hsa05216 Thyroid cancer	https://www.genome.jp/kegg-bin/show_pathway?hsa05216	PPARG MAPK1 BAX TP53
1.06239e-17	18	156	21.818	GO:0048660 Regulation of smooth muscle cell proliferation	https://amigo.geneontology.org/amigo/term/GO:0048660	IGF1 HMOX1 TGFB1 PPARG IL6 TNF SOD2 PTGS2 MMP2 PIK3CA EGFR TERT MMP9 PPARGC1A CDKN1A DNMT1 JUN ELN		0.0903783	3	130	4.3636	GO:0042470 Melanosome	https://amigo.geneontology.org/amigo/term/GO:0042470	TYR MMP14 BSG		0.002749	6	190	5.97124	GO:0031406 Carboxylic acid binding	https://amigo.geneontology.org/amigo/term/GO:0031406	CRABP2 PPARD PPIA NOS2 PPARG S100A8		0.00015386	5	83	11.3909	Path:hsa04146 Peroxisome	https://www.genome.jp/kegg-bin/show_pathway?hsa04146	CRAT NOS2 SOD1 SOD2 CAT
1.42815e-17	34	960	6.69692	GO:0040007 Growth	https://amigo.geneontology.org/amigo/term/GO:0040007	IGF1 TNC TGFB1 CDKN1A EGFR CDKN2A MMP14 SMAD3 BDNF ESR1 EP300 HIF1A EZH2 PPARD MAPK14 VEGFA FOXO3 PIK3CA GDF15 PPARG POSTN MMP13 TP53 SOD1 APP CRABP2 TGFBR2 SPRY1 COL3A1 AR SMAD2 PPARA ESR2 S100A8		0.0903783	3	130	4.3636	GO:0048770 Pigment granule	https://amigo.geneontology.org/amigo/term/GO:0048770	TYR MMP14 BSG		0.002836	4	71	10.6529	GO:0032813 Tumor necrosis factor receptor superfamily binding	https://amigo.geneontology.org/amigo/term/GO:0032813	NGF BDNF TNF CASP3		0.00015386	5	83	11.3909	Path:hsa04662 B cell receptor signaling pathway	https://www.genome.jp/kegg-bin/show_pathway?hsa04662	FOS JUN NFKB1 PIK3CA MAPK1
1.46994e-17	54	2748	3.71573	GO:0031324 Negative regulation of cellular metabolic process	https://amigo.geneontology.org/amigo/term/GO:0031324	SIRT6 SIRT1 TIMP1 EZH2 PPARD DNMT1 PPARG PPARA NFKB1 IGF1 HDAC4 ESR1 EP300 GZMB TGFB1 CAV1 VEGFA NR3C1 FOXO3 CDKN1A ESR2 TP53 CDKN2A RPS3 MMP3 TERT SMAD3 AR JUN PPIA AGER TNF MIF NOS2 BAX HMOX1 HIF1A CCN2 PIK3CA PRKAA1 TXN SMAD2 TRPV1 MMP12 IL6 APP VIM FOXM1 CASP3 MITF MC1R AHR IL1B MAPK14		0.0903783	1	6	31.5149	GO:0090733 Tenascin complex	https://amigo.geneontology.org/amigo/term/GO:0090733	TNC		0.002877	2	7	54.0256	GO:0050543 Icosatetraenoic acid binding	https://amigo.geneontology.org/amigo/term/GO:0050543	PPARG S100A8		0.00015386	4	43	17.5897	Path:hsa04940 Type I diabetes mellitus	https://www.genome.jp/kegg-bin/show_pathway?hsa04940	GZMB IL1A IL1B TNF
1.64904e-17	18	160	21.2726	GO:0048659 Smooth muscle cell proliferation	https://amigo.geneontology.org/amigo/term/GO:0048659	IGF1 HMOX1 TGFB1 PPARG IL6 TNF SOD2 PTGS2 MMP2 PIK3CA EGFR TERT MMP9 PPARGC1A CDKN1A DNMT1 JUN ELN		0.0903783	1	6	31.5149	GO:0097441 Basal dendrite	https://amigo.geneontology.org/amigo/term/GO:0097441	MAPK8		0.002877	2	7	54.0256	GO:0050544 Arachidonate binding	https://amigo.geneontology.org/amigo/term/GO:0050544	PPARG S100A8		0.000176338	8	268	5.64446	Path:hsa05012 Parkinson disease	https://www.genome.jp/kegg-bin/show_pathway?hsa05012	NFE2L2 CYCS MAPK8 BAX SOD1 TP53 TXN CASP3
2.12452e-17	44	1776	4.68465	GO:0065009 Regulation of molecular function	https://amigo.geneontology.org/amigo/term/GO:0065009	IGF1 BAX ESR1 SIRT1 EP300 MMP9 TIMP1 EZH2 SFRP4 MAPK8 NFKB1 PPARGC1A VEGFA IL18R1 CDKN1A IL1B PPARG IL6 TXN ESR2 SOD1 CCN1 S100A8 EGFR CDKN2A RPS3 TERT BDNF JUN PPARA PPIA AGER TNF ORAI1 HDAC4 HIF1A CAV1 MAPK14 SMAD3 AR NGF TGFBR2 SMAD2 TP53		0.0903783	1	6	31.5149	GO:0097487 Multivesicular body internal vesicle	https://amigo.geneontology.org/amigo/term/GO:0097487	EGFR		0.002877	2	7	54.0256	GO:1990254 Keratin filament binding	https://amigo.geneontology.org/amigo/term/GO:1990254	VIM SIRT1		0.000178929	6	138	8.22128	Path:hsa04910 Insulin signaling pathway	https://www.genome.jp/kegg-bin/show_pathway?hsa04910	PPARGC1A PIK3CA PRKAA1 PRKAB1 MAPK1 MAPK8
2.249e-17	55	2885	3.60482	GO:0010605 Negative regulation of macromolecule metabolic process	https://amigo.geneontology.org/amigo/term/GO:0010605	SIRT6 SIRT1 TIMP1 EZH2 PPARD DNMT1 PPARG PPARA NFKB1 IGF1 HDAC4 ESR1 EP300 GZMB TGFB1 CAV1 VEGFA NR3C1 FOXO3 ESR2 TP53 EGFR CDKN2A RPS3 TERT SMAD3 AR JUN NQO1 PPIA AGER TNF MIF NOS2 BAX CCN2 PIK3CA CDKN1A PRKAA1 TXN SMAD2 TRPV1 MMP12 IL6 APP VIM HIF1A MMP9 FOXM1 CASP3 MITF MC1R AHR IL1B MAPK14		0.101097	1	7	27.0128	GO:0001940 Male pronucleus	https://amigo.geneontology.org/amigo/term/GO:0001940	TET3		0.003077	17	1326	2.42422	GO:0060090 Molecular adaptor activity	https://amigo.geneontology.org/amigo/term/GO:0060090	VIM TGFBR2 AGER SIRT6 SIRT1 EP300 CAV1 PPARGC1A HDAC4 NFE2L2 TP53 AR EZH2 NFKB1 IRF4 COL1A2 LOX		0.000208353	5	89	10.623	Path:hsa04512 ECM-receptor interaction	https://www.genome.jp/kegg-bin/show_pathway?hsa04512	COL1A1 COL1A2 COL4A1 TNC LAMA5
3.58143e-17	14	70	37.8179	GO:2000630 Positive regulation of mirna metabolic process	https://amigo.geneontology.org/amigo/term/GO:2000630	HIF1A TGFB1 NR3C1 PPARG TP53 SMAD3 AR FOS TNF FOXO3 NFKB1 EGFR TERT JUN		0.101097	1	7	27.0128	GO:0005757 Mitochondrial permeability transition pore complex	https://amigo.geneontology.org/amigo/term/GO:0005757	BAX		0.003138	3	32	17.7271	GO:0001968 Fibronectin binding	https://amigo.geneontology.org/amigo/term/GO:0001968	VEGFA MMP2 MFAP2		0.000208353	4	47	16.0927	Path:hsa04930 Type II diabetes mellitus	https://www.genome.jp/kegg-bin/show_pathway?hsa04930	PIK3CA MAPK1 MAPK8 TNF
3.72412e-17	16	113	26.7737	GO:0032963 Collagen metabolic process	https://amigo.geneontology.org/amigo/term/GO:0032963	MMP2 MMP9 MMP13 MMP3 MMP14 MMP1 MMP12 MRC2 TGFB1 IL6 HIF1A PPARG COL1A2 VIM COL1A1 COL5A1		0.101097	1	7	27.0128	GO:0034751 Aryl hydrocarbon receptor complex	https://amigo.geneontology.org/amigo/term/GO:0034751	AHR		0.003138	3	32	17.7271	GO:0140311 Protein sequestering activity	https://amigo.geneontology.org/amigo/term/GO:0140311	CDKN1A CAV1 NFKB1		0.000220694	6	144	7.87873	Path:hsa04550 Signaling pathways regulating pluripotency of stem cells	https://www.genome.jp/kegg-bin/show_pathway?hsa04550	MAPK14 IGF1 SMAD2 SMAD3 PIK3CA MAPK1
4.04457e-17	47	2090	4.25225	GO:0002682 Regulation of immune system process	https://amigo.geneontology.org/amigo/term/GO:0002682	VEGFA IL1A IL1B IL15 HIF1A IGF1 BAX SIRT1 EP300 TGFB1 CAV1 AHR MAPK8 IL18R1 FOXO3 PRKAA1 IL6 TGFBR2 AQP3 AGER TNF MIF ESR1 MAPK1 NFKB1 MAPK14 LOX NFE2L2 CDKN1A GDF15 IRF4 MMP14 CASP3 SMAD3 FOS MITF MMP12 PPARG APP RPS3 COL3A1 CDKN2A SOD1 S100A8 NOS2 HMOX1 PIK3CA		0.1026	10	990	1.90999	GO:1990234 Transferase complex	https://amigo.geneontology.org/amigo/term/GO:1990234	EP300 EZH2 PRKAB1 PIK3CA CDKN1A PRKAA1 TERT SIRT1 WTAP TGFBR2		0.003281	6	199	5.70119	GO:0008201 Heparin binding	https://amigo.geneontology.org/amigo/term/GO:0008201	CCN2 COL5A1 VEGFA POSTN APP CCN1		0.00024156	4	49	15.4359	Path:hsa05144 Malaria	https://www.genome.jp/kegg-bin/show_pathway?hsa05144	IL1B IL6 TGFB1 TNF
4.97464e-17	28	615	8.60895	GO:0043068 Positive regulation of programmed cell death	https://amigo.geneontology.org/amigo/term/GO:0043068	MAPK8 RPS3 CASP3 TNF SOD1 BAX SIRT1 SFRP4 FOXO3 PPARG IL6 TP53 S100A8 SOD2 PTGS2 MMP2 HMOX1 MMP9 TGFB1 NR3C1 CDKN1A CCN1 NQO1 TRPV1 NOS2 CAV1 CDKN2A JUN		0.103896	13	1423	1.72745	GO:0043005 Neuron projection	https://amigo.geneontology.org/amigo/term/GO:0043005	VIM PTGS2 NGF BDNF SOD1 APP HIF1A TGFB1 PRKAA1 BSG NQO1 TRPV1 MAPK8		0.003384	3	33	17.1899	GO:0097718 Disordered domain specific binding	https://amigo.geneontology.org/amigo/term/GO:0097718	TP53 CDKN2A SMAD2		0.000243934	7	211	6.27311	Path:hsa04015 Rap1 signaling pathway	https://www.genome.jp/kegg-bin/show_pathway?hsa04015	MAPK14 EGFR IGF1 NGF PIK3CA MAPK1 VEGFA
5.25677e-17	56	3054	3.46726	GO:0048468 Cell development	https://amigo.geneontology.org/amigo/term/GO:0048468	IL1A IL1B NGF APP CASP3 BDNF HIF1A IGF1 EP300 TGFB1 VEGFA FOXO3 PPARG IL6 IL15 TNF VIM TNC HDAC4 BAX MMP2 ESR1 SIRT1 MAPK1 EZH2 MAPK14 LOX NR3C1 IL18R1 NFE2L2 MFAP2 PIK3CA CDKN1A LAMA5 POSTN GDF11 IRF4 TP53 SOD1 CRABP2 S100A8 EGFR DIAPH2 MMP14 TGFBR2 SPRY1 SMAD3 AR FOS PPARA MITF TRPV1 AGER SOD2 CDKN2A MMP9		0.104355	5	350	2.70128	GO:0031965 Nuclear membrane	https://amigo.geneontology.org/amigo/term/GO:0031965	SIRT1 PTGS2 WTAP SMAD3 EGFR		0.003492	6	202	5.61652	GO:0043177 Organic acid binding	https://amigo.geneontology.org/amigo/term/GO:0043177	CRABP2 PPARD PPIA NOS2 PPARG S100A8		0.00024743	5	93	10.1661	Path:hsa04520 Adherens junction	https://www.genome.jp/kegg-bin/show_pathway?hsa04520	EGFR EP300 SMAD3 MAPK1 TGFBR2
5.33967e-17	48	2204	4.1181	GO:0045935 Positive regulation of nucleobase-containing compound metabolic process	https://amigo.geneontology.org/amigo/term/GO:0045935	EP300 NFKB1 PPARGC1A PPARD PPARG SMAD3 AR SMAD2 PPARA TET3 TNF HIF1A IGF1 SIRT6 ESR1 SIRT1 TGFB1 AHR COL1A1 FOXM1 VEGFA NR3C1 NFE2L2 FOXO3 IL1B IL6 IRF4 ESR2 TP53 CCN1 EGFR CDKN2A RPS3 FOS JUN MITF HDAC4 MAPK14 IL1A PRKAA1 APP MC1R DCN BAX MAPK1 TERT MMP12 CDKN1A		0.109919	1	8	23.6362	GO:0098642 Network-forming collagen trimer	https://amigo.geneontology.org/amigo/term/GO:0098642	COL4A1		0.003499	9	457	3.72386	GO:0004175 Endopeptidase activity	https://amigo.geneontology.org/amigo/term/GO:0004175	MMP2 GZMB MMP9 MMP13 MMP3 MMP14 CASP3 MMP1 MMP12		0.000267891	9	367	4.63707	Path:hsa05014 Amyotrophic lateral sclerosis	https://www.genome.jp/kegg-bin/show_pathway?hsa05014	MAPK14 NOS2 CYCS BAX SOD1 TNF TP53 CASP3 CAT
5.92718e-17	30	740	7.66579	GO:0045596 Negative regulation of cell differentiation	https://amigo.geneontology.org/amigo/term/GO:0045596	PPARG PPARA TGFB1 VEGFA COL5A1 SMAD3 HDAC4 SIRT1 MAPK1 MMP9 CAV1 EZH2 PPARD IL1A NFE2L2 FOXO3 GDF11 TP53 APP SPRY1 TRPV1 TNF SOD2 IGF1 DNMT1 EGFR CDKN2A BDNF IL6 IL1B		0.109919	1	8	23.6362	GO:0098645 Collagen network	https://amigo.geneontology.org/amigo/term/GO:0098645	COL4A1		0.003527	4	77	9.82283	GO:0016811 Hydrolase activity acting on carbon-nitrogen (but not peptide) bonds in linear amides	https://amigo.geneontology.org/amigo/term/GO:0016811	SIRT6 SIRT1 HDAC4 CAT		0.000306175	6	154	7.36712	Path:hsa04934 Cushing syndrome	https://www.genome.jp/kegg-bin/show_pathway?hsa04934	CDKN1A CDKN2A EGFR AHR MAPK1 ORAI1
9.88413e-17	24	418	10.8568	GO:2001233 Regulation of apoptotic signaling pathway	https://amigo.geneontology.org/amigo/term/GO:2001233	RPS3 TNF IGF1 HIF1A IL1B PPARG S100A8 AR MIF PTGS2 BAX MMP2 SIRT1 TP53 HMOX1 MMP9 CAV1 NFE2L2 SOD1 TERT PPIA SOD2 BDNF IL1A		0.109919	1	8	23.6362	GO:0098651 Basement membrane collagen trimer	https://amigo.geneontology.org/amigo/term/GO:0098651	COL4A1		0.003531	2	8	47.2724	GO:0034979 Nad-dependent protein lysine deacetylase activity	https://amigo.geneontology.org/amigo/term/GO:0034979	SIRT6 SIRT1		0.000340013	5	100	9.45447	Path:hsa04916 Melanogenesis	https://www.genome.jp/kegg-bin/show_pathway?hsa04916	EP300 MC1R MITF MAPK1 TYR
1.0149e-16	47	2141	4.15096	GO:0051246 Regulation of protein metabolic process	https://amigo.geneontology.org/amigo/term/GO:0051246	TIMP1 NFKB1 IGF1 HDAC4 SIRT1 MAPK1 EP300 GZMB TGFB1 CAV1 EZH2 VEGFA FOXO3 CDKN1A IL1B IL6 APP CCN1 S100A8 EGFR CDKN2A RPS3 IL15 CASP3 NQO1 PPIA TNF MIF NOS2 PTGS2 BAX LOX ODC1 PIK3CA PRKAA1 TP53 MMP14 SMAD3 BDNF TXN AGER SIRT6 HIF1A MMP9 MAPK8 TGFBR2 NFE2L2		0.111649	3	146	3.8854	GO:0042383 Sarcolemma	https://amigo.geneontology.org/amigo/term/GO:0042383	CAV1 BSG BGN		0.003531	2	8	47.2724	GO:0050542 Icosanoid binding	https://amigo.geneontology.org/amigo/term/GO:0050542	PPARG S100A8		0.000358598	6	159	7.13545	Path:hsa04217 Necroptosis	https://www.genome.jp/kegg-bin/show_pathway?hsa04217	IL1A IL1B PPIA MAPK8 BAX TNF
1.38286e-16	22	332	12.53	GO:0009416 Response to light stimulus	https://amigo.geneontology.org/amigo/term/GO:0009416	SIRT6 TYR MMP2 EP300 MMP9 TIMP1 MAPK8 MAPK14 TP53 EGFR MMP3 MMP1 MC1R BAX HIF1A CAT CDKN1A PRKAA1 APP CASP3 FOS SIRT1		0.115351	1	9	21.0099	GO:0005943 Phosphatidylinositol 3-kinase complex class ia	https://amigo.geneontology.org/amigo/term/GO:0005943	PIK3CA		0.003949	4	80	9.45447	GO:0004860 Protein kinase inhibitor activity	https://amigo.geneontology.org/amigo/term/GO:0004860	CDKN1A CDKN2A CAV1 CASP3		0.000478947	6	168	6.75319	Path:hsa04630 JAK-STAT signaling pathway	https://www.genome.jp/kegg-bin/show_pathway?hsa04630	CDKN1A EGFR EP300 IL6 IL15 PIK3CA
1.3946e-16	25	475	9.95208	GO:0048732 Gland development	https://amigo.geneontology.org/amigo/term/GO:0048732	TNC TYR BAX MMP2 ESR1 MAPK1 HIF1A TGFB1 CAV1 EZH2 NFKB1 VEGFA NR3C1 PIK3CA LAMA5 EGFR TGFBR2 SMAD3 AR SMAD2 TNF ORAI1 SOD2 IL6 SOD1		0.115351	1	9	21.0099	GO:0031264 Death-inducing signaling complex	https://amigo.geneontology.org/amigo/term/GO:0031264	CASP3		0.003949	4	80	9.45447	GO:0033293 Monocarboxylic acid binding	https://amigo.geneontology.org/amigo/term/GO:0033293	CRABP2 PPARD PPARG S100A8		0.000518057	5	110	8.59497	Path:hsa04914 Progesterone-mediated oocyte maturation	https://www.genome.jp/kegg-bin/show_pathway?hsa04914	MAPK14 IGF1 PIK3CA MAPK1 MAPK8
1.52156e-16	15	99	28.6499	GO:0042542 Response to hydrogen peroxide	https://amigo.geneontology.org/amigo/term/GO:0042542	CAT SIRT1 IL6 RPS3 MMP2 EZH2 COL1A1 PRKAA1 SOD1 CASP3 NQO1 SOD2 NFE2L2 TXN HMOX1		0.115351	2	65	5.81814	GO:0031519 Pcg protein complex	https://amigo.geneontology.org/amigo/term/GO:0031519	EZH2 SIRT1		0.004216	5	141	6.7053	GO:0051087 Protein-folding chaperone binding	https://amigo.geneontology.org/amigo/term/GO:0051087	RPS3 BAX TP53 SOD1 TERT		0.000606483	5	114	8.2934	Path:hsa04928 Parathyroid hormone synthesis secretion and action	https://www.genome.jp/kegg-bin/show_pathway?hsa04928	EGFR FOS MMP13 MMP14 MAPK1
3.18148e-16	34	1067	6.02534	GO:0030097 Hemopoiesis	https://amigo.geneontology.org/amigo/term/GO:0030097	IL1A IL1B CASP3 HIF1A EP300 TGFB1 VEGFA FOXO3 PPARG IL15 TNF BAX SIRT1 EZH2 MAPK14 LOX NR3C1 IL18R1 NFE2L2 MFAP2 IRF4 TP53 MMP14 TGFBR2 FOS MITF SOD2 APP AGER IL6 CDKN2A SOD1 HDAC4 MMP9		0.115351	1	9	21.0099	GO:0036396 Rna n6-methyladenosine methyltransferase complex	https://amigo.geneontology.org/amigo/term/GO:0036396	WTAP		0.004319	5	142	6.65808	GO:0030295 Protein kinase activator activity	https://amigo.geneontology.org/amigo/term/GO:0030295	TGFB1 VEGFA CDKN1A EGFR PIK3CA		0.000751956	4	67	11.2889	Path:hsa05221 Acute myeloid leukemia	https://www.genome.jp/kegg-bin/show_pathway?hsa05221	NFKB1 PIK3CA PPARD MAPK1
3.64008e-16	34	1072	5.99724	GO:0044093 Positive regulation of molecular function	https://amigo.geneontology.org/amigo/term/GO:0044093	IGF1 ESR1 EP300 MMP9 EZH2 PPARGC1A IL18R1 CDKN1A IL1B PPARG IL6 TXN ESR2 CCN1 S100A8 EGFR RPS3 TERT BDNF PPIA AGER TNF ORAI1 HDAC4 SIRT1 HIF1A MAPK8 MAPK14 CDKN2A SMAD3 AR CAV1 NGF TGFBR2		0.115351	1	9	21.0099	GO:0043256 Laminin complex	https://amigo.geneontology.org/amigo/term/GO:0043256	LAMA5		0.004551	7	296	4.47171	GO:1901681 Sulfur compound binding	https://amigo.geneontology.org/amigo/term/GO:1901681	CCN2 COL5A1 VEGFA PPIA POSTN APP CCN1		0.000981719	4	72	10.505	Path:hsa04622 RIG-I-like receptor signaling pathway	https://www.genome.jp/kegg-bin/show_pathway?hsa04622	MAPK14 NFKB1 MAPK8 TNF
3.77574e-16	13	63	39.0185	GO:1902895 Positive regulation of mirna transcription	https://amigo.geneontology.org/amigo/term/GO:1902895	HIF1A TGFB1 NR3C1 PPARG TP53 SMAD3 AR FOS TNF FOXO3 EGFR TERT JUN		0.115351	1	9	21.0099	GO:0044352 Pinosome	https://amigo.geneontology.org/amigo/term/GO:0044352	MMP14		0.005024	4	86	8.79486	GO:0019210 Kinase inhibitor activity	https://amigo.geneontology.org/amigo/term/GO:0019210	CDKN1A CDKN2A CAV1 CASP3		0.00111983	5	131	7.21715	Path:hsa04650 Natural killer cell mediated cytotoxicity	https://www.genome.jp/kegg-bin/show_pathway?hsa04650	GZMB PIK3CA MAPK1 TNF CASP3
3.85171e-16	43	1830	4.44308	GO:0045893 Positive regulation of dna-templated transcription	https://amigo.geneontology.org/amigo/term/GO:0045893	EP300 NFKB1 PPARGC1A PPARD PPARG SMAD3 AR SMAD2 PPARA TET3 TNF IGF1 ESR1 SIRT1 HIF1A TGFB1 AHR COL1A1 FOXM1 VEGFA NR3C1 NFE2L2 FOXO3 IL1B IL6 IRF4 ESR2 TP53 CCN1 EGFR CDKN2A FOS JUN MITF HDAC4 MAPK14 IL1A PRKAA1 APP MC1R DCN TERT MMP12		0.115351	1	9	21.0099	GO:0044354 Macropinosome	https://amigo.geneontology.org/amigo/term/GO:0044354	MMP14		0.005311	2	10	37.8179	GO:0015279 Store-operated calcium channel activity	https://amigo.geneontology.org/amigo/term/GO:0015279	TRPC7 ORAI1		0.00118709	4	76	9.95208	Path:hsa03320 PPAR signaling pathway	https://www.genome.jp/kegg-bin/show_pathway?hsa03320	MMP1 PPARA PPARD PPARG
4.0619e-16	43	1833	4.43581	GO:1902680 Positive regulation of rna biosynthetic process	https://amigo.geneontology.org/amigo/term/GO:1902680	EP300 NFKB1 PPARGC1A PPARD PPARG SMAD3 AR SMAD2 PPARA TET3 TNF IGF1 ESR1 SIRT1 HIF1A TGFB1 AHR COL1A1 FOXM1 VEGFA NR3C1 NFE2L2 FOXO3 IL1B IL6 IRF4 ESR2 TP53 CCN1 EGFR CDKN2A FOS JUN MITF HDAC4 MAPK14 IL1A PRKAA1 APP MC1R DCN TERT MMP12		0.115351	1	9	21.0099	GO:0097651 Phosphatidylinositol 3-kinase complex class i	https://amigo.geneontology.org/amigo/term/GO:0097651	PIK3CA		0.005311	2	10	37.8179	GO:0030023 Extracellular matrix constituent conferring elasticity	https://amigo.geneontology.org/amigo/term/GO:0030023	ELN FBLN5		0.00150117	3	36	15.7575	Path:hsa05143 African trypanosomiasis	https://www.genome.jp/kegg-bin/show_pathway?hsa05143	IL1B IL6 TNF
4.12557e-16	26	553	8.89028	GO:0042327 Positive regulation of phosphorylation	https://amigo.geneontology.org/amigo/term/GO:0042327	IGF1 MAPK1 TGFB1 CAV1 EZH2 VEGFA CDKN1A IL1B IL6 APP CCN1 EGFR IL15 PPIA TNF MIF PTGS2 TP53 BDNF TXN AGER SIRT1 MMP9 RPS3 AR TGFBR2		0.1174	2	66	5.72998	GO:1904115 Axon cytoplasm	https://amigo.geneontology.org/amigo/term/GO:1904115	HIF1A SOD1		0.00564	5	152	6.22005	GO:0031072 Heat shock protein binding	https://amigo.geneontology.org/amigo/term/GO:0031072	HIF1A AHR RPS3 BAX NR3C1		0.00155684	4	82	9.22387	Path:hsa04623 Cytosolic DNA-sensing pathway	https://www.genome.jp/kegg-bin/show_pathway?hsa04623	IL1B IL6 NFKB1 CASP3
4.67258e-16	26	556	8.84231	GO:0001501 Skeletal system development	https://amigo.geneontology.org/amigo/term/GO:0001501	COL1A1 MMP14 IGF1 TGFB1 MMP13 HDAC4 MMP2 HIF1A MMP9 TIMP1 MAPK14 VEGFA LOX CCN2 GDF11 CCN1 TGFBR2 SMAD3 COL3A1 HAS2 SMAD2 BGN SFRP4 LAMA5 TP53 COL1A2		0.12278	6	501	2.26454	GO:0045177 Apical part of cell	https://amigo.geneontology.org/amigo/term/GO:0045177	AQP5 CAV1 AGER PRKAA1 APP EGFR		0.0057	3	41	13.8358	GO:0019213 Deacetylase activity	https://amigo.geneontology.org/amigo/term/GO:0019213	SIRT6 SIRT1 HDAC4		0.00173509	3	38	14.9281	Path:hsa04960 Aldosterone-regulated sodium reabsorption	https://www.genome.jp/kegg-bin/show_pathway?hsa04960	IGF1 PIK3CA MAPK1
5.75978e-16	47	2241	3.96573	GO:0006952 Defense response	https://amigo.geneontology.org/amigo/term/GO:0006952	NOS2 NFKB1 PPARD IL1A PI3 IL1B PPARG S100A8 PPARA AGER IL15 HDAC4 GZMB HIF1A TGFB1 AHR MAPK8 MAPK14 IL6 CASP3 TNF VIM TNC PTGS2 ESR1 EP300 TIMP1 EZH2 NR3C1 IL18R1 NFE2L2 IRF4 TP53 SOD1 EGFR MMP3 SMAD3 NQO1 TRPV1 MIF MMP12 IGF1 APP HMOX1 CAV1 MMP9 FOS		0.124258	1	10	18.9089	GO:0001939 Female pronucleus	https://amigo.geneontology.org/amigo/term/GO:0001939	TET3		0.0057	6	227	4.99796	GO:0140993 Histone modifying activity	https://amigo.geneontology.org/amigo/term/GO:0140993	SIRT6 SIRT1 EP300 EZH2 HDAC4 PRKAA1		0.0021521	3	41	13.8358	Path:hsa04216 Ferroptosis	https://www.genome.jp/kegg-bin/show_pathway?hsa04216	GPX4 HMOX1 TP53
5.89139e-16	24	454	9.99592	GO:0001503 Ossification	https://amigo.geneontology.org/amigo/term/GO:0001503	MRC2 TNC CAT COL1A1 IGF1 IL6 CCN1 HDAC4 PTGS2 MMP2 MAPK1 HIF1A TGFB1 MAPK14 VEGFA LOX CCN2 MMP13 MMP14 COL1A2 SMAD3 TNF PPARG EGFR		0.124258	7	634	2.08774	GO:0019866 Organelle inner membrane	https://amigo.geneontology.org/amigo/term/GO:0019866	SIRT1 PTGS2 RPS3 SMAD3 CRAT APP CYCS		0.00606	3	42	13.5064	GO:0030291 Protein serine/threonine kinase inhibitor activity	https://amigo.geneontology.org/amigo/term/GO:0030291	CDKN2A CDKN1A CASP3		0.00222183	18	1556	2.18741	Path:hsa01100 Metabolic pathways	https://www.genome.jp/kegg-bin/show_pathway?hsa01100	NQO1 DNMT1 EZH2 SIRT1 GPX4 GSR HMOX1 HSD11B1 HSD17B2 MIF NOS2 ODC1 SIRT6 PIK3CA CYCS PTGS2 TYR CAT
5.89139e-16	24	454	9.99592	GO:0050673 Epithelial cell proliferation	https://amigo.geneontology.org/amigo/term/GO:0050673	CAV1 VEGFA EGFR HIF1A IGF1 TGFB1 SPARC TNF MMP12 BAX ESR1 MAPK1 PPARD CDKN1A LAMA5 MMP14 SMAD3 AR HAS2 HMOX1 SIRT6 SIRT1 PPARG IL6		0.126533	4	266	2.84345	GO:0070382 Exocytic vesicle	https://amigo.geneontology.org/amigo/term/GO:0070382	NGF BDNF APP IGF1		0.006138	4	92	8.22128	GO:0051117 Atpase binding	https://amigo.geneontology.org/amigo/term/GO:0051117	ESR1 AR CAV1 EGFR		0.00232696	5	156	6.06056	Path:hsa04150 mTOR signaling pathway	https://www.genome.jp/kegg-bin/show_pathway?hsa04150	IGF1 PIK3CA PRKAA1 MAPK1 TNF
6.71393e-16	27	623	8.19489	GO:0007507 Heart development	https://amigo.geneontology.org/amigo/term/GO:0007507	TGFBR2 IGF1 TGFB1 ELN SIRT6 MMP2 MAPK1 EP300 HIF1A MAPK14 VEGFA LOX IL1A CDKN1A COL5A1 PPARG TP53 CCN1 SPRY1 CASP3 SMAD3 HAS2 SMAD2 PPARA SOD2 EGFR COL3A1		0.129119	2	71	5.32646	GO:0043073 Germ cell nucleus	https://amigo.geneontology.org/amigo/term/GO:0043073	DNMT1 TP53		0.006159	2	11	34.3799	GO:0001094 Tfiid-class transcription factor complex binding	https://amigo.geneontology.org/amigo/term/GO:0001094	AHR TP53		0.00237697	5	157	6.02196	Path:hsa04390 Hippo signaling pathway	https://www.genome.jp/kegg-bin/show_pathway?hsa04390	CCN2 SMAD2 SMAD3 TGFB1 TGFBR2
6.71685e-16	20	273	13.8527	GO:0071560 Cellular response to transforming growth factor beta stimulus	https://amigo.geneontology.org/amigo/term/GO:0071560	TGFB1 TGFBR2 SMAD3 SMAD2 SIRT1 NR3C1 GDF15 PPARG COL1A2 COL3A1 FOS JUN PPARA CAV1 COL1A1 LOX POSTN TP53 SPRY1 EP300		0.131752	4	273	2.77054	GO:0019867 Outer membrane	https://amigo.geneontology.org/amigo/term/GO:0019867	BAX PTGS2 FOXO3 HMOX1		0.006159	2	11	34.3799	GO:0097677 Stat family protein binding	https://amigo.geneontology.org/amigo/term/GO:0097677	EP300 PPARG		0.00244733	6	234	4.84845	Path:hsa04714 Thermogenesis	https://www.genome.jp/kegg-bin/show_pathway?hsa04714	PPARGC1A MAPK14 SIRT6 PPARG PRKAA1 PRKAB1
7.00908e-16	28	685	7.7292	GO:0031401 Positive regulation of protein modification process	https://amigo.geneontology.org/amigo/term/GO:0031401	IGF1 HDAC4 MAPK1 TGFB1 CAV1 EZH2 VEGFA CDKN1A IL1B IL6 APP CCN1 EGFR IL15 PPIA TNF MIF PTGS2 PRKAA1 TP53 BDNF TXN AGER SIRT1 MMP9 CDKN2A RPS3 TGFBR2		0.131752	4	271	2.79099	GO:0031968 Organelle outer membrane	https://amigo.geneontology.org/amigo/term/GO:0031968	BAX PTGS2 FOXO3 HMOX1		0.006704	5	160	5.90904	GO:0020037 Heme binding	https://amigo.geneontology.org/amigo/term/GO:0020037	HMOX1 CAT NOS2 PTGS2 CYCS		0.00297872	4	99	7.63998	Path:hsa04640 Hematopoietic cell lineage	https://www.genome.jp/kegg-bin/show_pathway?hsa04640	IL1A IL1B IL6 TNF
9.77714e-16	31	892	6.57149	GO:0042325 Regulation of phosphorylation	https://amigo.geneontology.org/amigo/term/GO:0042325	IGF1 MAPK1 TGFB1 CAV1 EZH2 VEGFA CDKN1A IL1B IL6 APP CCN1 EGFR CDKN2A IL15 PPIA TNF MIF PTGS2 BAX LOX PIK3CA PRKAA1 TP53 BDNF TXN AGER SIRT1 MMP9 RPS3 AR TGFBR2		0.131752	1	11	17.1899	GO:0097136 Bcl-2 family protein complex	https://amigo.geneontology.org/amigo/term/GO:0097136	BAX		0.006704	3	44	12.8925	GO:0048156 Tau protein binding	https://amigo.geneontology.org/amigo/term/GO:0048156	SMAD2 EP300 PRKAA1		0.00313387	5	168	5.62766	Path:hsa04140 Autophagy-animal	https://www.genome.jp/kegg-bin/show_pathway?hsa04140	HIF1A PIK3CA PRKAA1 MAPK1 MAPK8
1.06181e-15	16	140	21.6102	GO:0001101 Response to acid chemical	https://amigo.geneontology.org/amigo/term/GO:0001101	EP300 VEGFA PTGS2 MMP2 COL1A1 NFE2L2 PIK3CA DNMT1 EGFR MMP3 CASP3 COL1A2 COL3A1 NQO1 COL4A1 TNF		0.131752	11	1216	1.71051	GO:0099081 Supramolecular polymer	https://amigo.geneontology.org/amigo/term/GO:0099081	VIM COL1A1 MFAP2 COL5A1 DIAPH2 COL1A2 ELN COL3A1 MMP2 COL4A1 FBLN5		0.007074	2	12	31.5149	GO:0005165 Neurotrophin receptor binding	https://amigo.geneontology.org/amigo/term/GO:0005165	NGF BDNF		0.00339201	4	103	7.34328	Path:hsa04064 NF-kappa B signaling pathway	https://www.genome.jp/kegg-bin/show_pathway?hsa04064	IL1B NFKB1 PTGS2 TNF
1.07227e-15	20	280	13.5064	GO:0071559 Response to transforming growth factor beta	https://amigo.geneontology.org/amigo/term/GO:0071559	TGFB1 TGFBR2 SMAD3 SMAD2 SIRT1 NR3C1 GDF15 PPARG COL1A2 COL3A1 FOS JUN PPARA CAV1 COL1A1 LOX POSTN TP53 SPRY1 EP300		0.131752	19	2449	1.46701	GO:0120025 Plasma membrane bounded cell projection	https://amigo.geneontology.org/amigo/term/GO:0120025	VIM PTGS2 NGF BDNF TGFB1 SOD1 APP EGFR RPS3 MAPK1 HIF1A CAV1 PIK3CA PRKAA1 AQP5 BSG NQO1 TRPV1 MAPK8		0.007074	2	12	31.5149	GO:0016668 Oxidoreductase activity acting on a sulfur group of donors nad(p) as acceptor	https://amigo.geneontology.org/amigo/term/GO:0016668	GSR TXN		0.00339201	3	49	11.5769	Path:hsa04672 Intestinal immune network for IgA production	https://www.genome.jp/kegg-bin/show_pathway?hsa04672	IL6 IL15 TGFB1
1.13722e-15	22	369	11.2736	GO:0048545 Response to steroid hormone	https://amigo.geneontology.org/amigo/term/GO:0048545	ESR1 NR3C1 ESR2 AR EP300 TGFB1 CAV1 IL6 TNF PTGS2 COL1A1 PPARD LOX FOXO3 PIK3CA CDKN1A EGFR CASP3 FOS PPARA SIRT1 MAPK1		0.136602	2	75	5.04238	GO:0005657 Replication fork	https://amigo.geneontology.org/amigo/term/GO:0005657	DNMT1 TP53		0.007074	2	12	31.5149	GO:0019215 Intermediate filament binding	https://amigo.geneontology.org/amigo/term/GO:0019215	VIM SIRT1		0.00339201	3	49	11.5769	Path:hsa05030 Cocaine addiction	https://www.genome.jp/kegg-bin/show_pathway?hsa05030	JUN NFKB1 BDNF
1.15877e-15	26	579	8.49106	GO:0001525 Angiogenesis	https://amigo.geneontology.org/amigo/term/GO:0001525	VEGFA HIF1A IL6 DCN SIRT1 HMOX1 SPARC IL1B PPARG TNF PTGS2 MMP2 CAV1 MAPK14 IL1A NFE2L2 CCN2 PIK3CA CCN1 MMP14 TGFBR2 TERT BSG COL4A1 SIRT6 TGFB1		0.137739	1	12	15.7575	GO:0001527 Microfibril	https://amigo.geneontology.org/amigo/term/GO:0001527	MFAP2		0.007074	2	12	31.5149	GO:0097493 Structural molecule activity conferring elasticity	https://amigo.geneontology.org/amigo/term/GO:0097493	ELN FBLN5		0.00399578	3	52	10.909	Path:hsa04913 Ovarian steroidogenesis	https://www.genome.jp/kegg-bin/show_pathway?hsa04913	HSD17B2 IGF1 PTGS2
1.3393e-15	25	526	8.98714	GO:0001934 Positive regulation of protein phosphorylation	https://amigo.geneontology.org/amigo/term/GO:0001934	IGF1 MAPK1 TGFB1 CAV1 EZH2 VEGFA CDKN1A IL1B IL6 APP CCN1 EGFR IL15 PPIA TNF MIF PTGS2 TP53 BDNF TXN AGER SIRT1 MMP9 RPS3 TGFBR2		0.137739	1	12	15.7575	GO:0005614 Interstitial matrix	https://amigo.geneontology.org/amigo/term/GO:0005614	TNC		0.007817	17	1475	2.17934	GO:0030234 Enzyme regulator activity	https://amigo.geneontology.org/amigo/term/GO:0030234	TIMP1 PI3 CDKN1A CDKN2A CASP3 TGFB1 VEGFA NGF APP EGFR JUN CAV1 PIK3CA TP53 TGFBR2 MAPK8 ESR1		0.00433759	4	111	6.81403	Path:hsa04726 Serotonergic synapse	https://www.genome.jp/kegg-bin/show_pathway?hsa04726	APP MAPK1 PTGS2 CASP3
1.40825e-15	30	836	6.78551	GO:0001932 Regulation of protein phosphorylation	https://amigo.geneontology.org/amigo/term/GO:0001932	IGF1 MAPK1 TGFB1 CAV1 EZH2 VEGFA CDKN1A IL1B IL6 APP CCN1 EGFR CDKN2A IL15 PPIA TNF MIF PTGS2 BAX LOX PIK3CA PRKAA1 TP53 BDNF TXN AGER SIRT1 MMP9 RPS3 TGFBR2		0.137739	1	12	15.7575	GO:0098966 Perisynaptic extracellular matrix	https://amigo.geneontology.org/amigo/term/GO:0098966	TNC		0.008223	2	13	29.0907	GO:0070410 Co-smad binding	https://amigo.geneontology.org/amigo/term/GO:0070410	SMAD3 SMAD2		0.00489484	4	115	6.57702	Path:hsa04670 Leukocyte transendothelial migration	https://www.genome.jp/kegg-bin/show_pathway?hsa04670	MAPK14 MMP2 MMP9 PIK3CA
1.4501e-15	35	1205	5.49222	GO:0051247 Positive regulation of protein metabolic process	https://amigo.geneontology.org/amigo/term/GO:0051247	IGF1 HDAC4 MAPK1 TGFB1 CAV1 EZH2 VEGFA CDKN1A IL1B IL6 APP CCN1 S100A8 EGFR IL15 CASP3 PPIA TNF MIF PTGS2 PRKAA1 TP53 MMP14 BDNF TXN AGER SIRT6 SIRT1 MMP9 MAPK8 CDKN2A RPS3 SMAD3 TGFBR2 NFE2L2		0.154835	1	14	13.5064	GO:0000782 Telomere cap complex	https://amigo.geneontology.org/amigo/term/GO:0000782	TERT		0.008329	5	170	5.56145	GO:0046906 Tetrapyrrole binding	https://amigo.geneontology.org/amigo/term/GO:0046906	HMOX1 CAT NOS2 PTGS2 CYCS		0.00508699	5	190	4.97604	Path:hsa04613 Neutrophil extracellular trap formation	https://www.genome.jp/kegg-bin/show_pathway?hsa04613	MAPK14 AGER NFKB1 PIK3CA MAPK1
1.48998e-15	28	707	7.48869	GO:0002521 Leukocyte differentiation	https://amigo.geneontology.org/amigo/term/GO:0002521	IL1A IL1B EP300 TGFB1 VEGFA FOXO3 PPARG IL15 TNF BAX SIRT1 EZH2 MAPK14 NR3C1 IL18R1 IRF4 TP53 MMP14 TGFBR2 FOS MITF APP AGER IL6 CDKN2A SOD1 HDAC4 MMP9		0.154835	1	14	13.5064	GO:0000783 Nuclear telomere cap complex	https://amigo.geneontology.org/amigo/term/GO:0000783	TERT		0.008679	3	49	11.5769	GO:0016538 Cyclin-dependent protein serine/threonine kinase regulator activity	https://amigo.geneontology.org/amigo/term/GO:0016538	CDKN2A CDKN1A CASP3		0.00531232	3	58	9.78049	Path:hsa00480 Glutathione metabolism	https://www.genome.jp/kegg-bin/show_pathway?hsa00480	GPX4 GSR ODC1
1.51223e-15	48	2406	3.77236	GO:0010558 Negative regulation of macromolecule biosynthetic process	https://amigo.geneontology.org/amigo/term/GO:0010558	SIRT6 SIRT1 EZH2 PPARD DNMT1 PPARG PPARA NFKB1 IGF1 HDAC4 ESR1 EP300 GZMB TGFB1 VEGFA NR3C1 FOXO3 ESR2 TP53 RPS3 TERT SMAD3 AR JUN AGER TNF MIF NOS2 CAV1 CCN2 PIK3CA CDKN1A PRKAA1 TXN SMAD2 TRPV1 MMP12 IL6 APP VIM HIF1A FOXM1 CDKN2A CASP3 MITF MC1R AHR MAPK14		0.154835	2	82	4.61194	GO:0035097 Histone methyltransferase complex	https://amigo.geneontology.org/amigo/term/GO:0035097	EZH2 SIRT1		0.009378	2	14	27.0128	GO:0008191 Metalloendopeptidase inhibitor activity	https://amigo.geneontology.org/amigo/term/GO:0008191	TIMP1 NGF		0.00696565	3	64	8.86357	Path:hsa04929 GnRH secretion	https://www.genome.jp/kegg-bin/show_pathway?hsa04929	ESR2 PIK3CA MAPK1
1.92056e-15	38	1465	4.90471	GO:0009968 Negative regulation of signal transduction	https://amigo.geneontology.org/amigo/term/GO:0009968	PRKAA1 SPRY1 DCN IGF1 ESR1 SIRT1 HIF1A CAV1 SFRP4 IL1B GDF15 PPARG MMP14 AR PPARA TNF MIF PTGS2 BAX MAPK14 LOX FOXO3 IRF4 TP53 EGFR MMP3 MMP12 HMOX1 MMP9 EZH2 FOXM1 NFE2L2 TERT PPIA SOD2 IL6 BDNF IL1A		0.154835	1	14	13.5064	GO:0035253 Ciliary rootlet	https://amigo.geneontology.org/amigo/term/GO:0035253	APP		0.009569	6	257	4.41454	GO:0061134 Peptidase regulator activity	https://amigo.geneontology.org/amigo/term/GO:0061134	TIMP1 PI3 TGFB1 NGF APP CAV1		0.00848572	3	69	8.22128	Path:hsa05031 Amphetamine addiction	https://www.genome.jp/kegg-bin/show_pathway?hsa05031	SIRT1 FOS JUN
2.17984e-15	33	1067	5.84813	GO:0034097 Response to cytokine	https://amigo.geneontology.org/amigo/term/GO:0034097	TIMP1 NFKB1 IL1A IL18R1 IL1B TNF HDAC4 SIRT1 HIF1A IL6 IL15 COL3A1 NOS2 VIM PTGS2 MMP2 MAPK1 CAV1 COL1A1 MAPK14 LOX NFE2L2 POSTN TP53 FOS TRPV1 MMP12 HAS2 FOXO3 PPARG RPS3 APP CASP3		0.154835	1	14	13.5064	GO:0044194 Cytolytic granule	https://amigo.geneontology.org/amigo/term/GO:0044194	GZMB		0.010098	3	52	10.909	GO:0140693 Molecular condensate scaffold activity	https://amigo.geneontology.org/amigo/term/GO:0140693	NFE2L2 TP53 AR		0.00848572	3	69	8.22128	Path:hsa05416 Viral myocarditis	https://www.genome.jp/kegg-bin/show_pathway?hsa05416	CYCS CASP3 CAV1
2.17984e-15	21	335	11.8534	GO:0062012 Regulation of small molecule metabolic process	https://amigo.geneontology.org/amigo/term/GO:0062012	PPARD PPARG PPARA HIF1A NFKB1 IGF1 SIRT6 SIRT1 MAPK1 EP300 TNF HDAC4 PTGS2 CAV1 NR3C1 GDF15 PRKAA1 TP53 IL1B APP PPARGC1A		0.163409	1	15	12.606	GO:0090571 Rna polymerase ii transcription repressor complex	https://amigo.geneontology.org/amigo/term/GO:0090571	FOXO3		0.010848	8	453	3.33933	GO:0004857 Enzyme inhibitor activity	https://amigo.geneontology.org/amigo/term/GO:0004857	TIMP1 PI3 CDKN1A CDKN2A NGF APP CAV1 CASP3		0.0087828	5	218	4.33691	Path:hsa04081 Hormone signaling	https://www.genome.jp/kegg-bin/show_pathway?hsa04081	ESR1 ESR2 IGF1 MC1R PIK3CA
2.20085e-15	26	596	8.24887	GO:0043065 Positive regulation of apoptotic process	https://amigo.geneontology.org/amigo/term/GO:0043065	MAPK8 RPS3 CASP3 TNF SOD1 BAX SIRT1 SFRP4 FOXO3 PPARG IL6 TP53 S100A8 SOD2 PTGS2 MMP2 HMOX1 MMP9 TGFB1 NR3C1 CCN1 NQO1 TRPV1 CAV1 CDKN2A JUN		0.163409	1	15	12.606	GO:0140445 Chromosome telomeric repeat region	https://amigo.geneontology.org/amigo/term/GO:0140445	TERT		0.011703	3	55	10.314	GO:0001222 Transcription corepressor binding	https://amigo.geneontology.org/amigo/term/GO:0001222	ESR1 EZH2 SMAD3		0.00892821	4	138	5.48085	Path:hsa04114 Oocyte meiosis	https://www.genome.jp/kegg-bin/show_pathway?hsa04114	MAPK14 IGF1 AR MAPK1
2.57696e-15	14	95	27.8658	GO:0071229 Cellular response to acid chemical	https://amigo.geneontology.org/amigo/term/GO:0071229	EP300 VEGFA PTGS2 MMP2 COL1A1 NFE2L2 PIK3CA DNMT1 EGFR MMP3 COL1A2 COL3A1 COL4A1 TNF		0.17155	5	434	2.17845	GO:0016324 Apical plasma membrane	https://amigo.geneontology.org/amigo/term/GO:0016324	AQP5 CAV1 AGER PRKAA1 EGFR		0.011829	2	16	23.6362	GO:0015250 Water channel activity	https://amigo.geneontology.org/amigo/term/GO:0015250	AQP3 AQP5		0.0113098	4	148	5.11053	Path:hsa04723 Retrograde endocannabinoid signaling	https://www.genome.jp/kegg-bin/show_pathway?hsa04723	MAPK14 MAPK1 MAPK8 PTGS2
3.00444e-15	48	2450	3.70461	GO:0031327 Negative regulation of cellular biosynthetic process	https://amigo.geneontology.org/amigo/term/GO:0031327	SIRT6 SIRT1 EZH2 PPARD DNMT1 PPARG PPARA NFKB1 IGF1 HDAC4 ESR1 EP300 GZMB TGFB1 VEGFA NR3C1 FOXO3 ESR2 TP53 RPS3 TERT SMAD3 AR JUN AGER TNF MIF NOS2 CAV1 CCN2 PIK3CA CDKN1A PRKAA1 TXN SMAD2 TRPV1 MMP12 IL6 APP VIM HIF1A FOXM1 CDKN2A CASP3 MITF MC1R AHR MAPK14		0.171718	1	16	11.8181	GO:0032591 Dendritic spine membrane	https://amigo.geneontology.org/amigo/term/GO:0032591	TRPV1		0.011829	2	16	23.6362	GO:0070411 I-smad binding	https://amigo.geneontology.org/amigo/term/GO:0070411	SMAD3 SMAD2		0.0150666	5	250	3.78179	Path:hsa04144 Endocytosis	https://www.genome.jp/kegg-bin/show_pathway?hsa04144	EGFR SMAD2 SMAD3 TGFBR2 CAV1
3.20077e-15	33	1082	5.76705	GO:1901652 Response to peptide	https://amigo.geneontology.org/amigo/term/GO:1901652	TIMP1 NFKB1 IL1A IL18R1 IL1B TNF HDAC4 SIRT1 HIF1A IL6 IL15 COL3A1 NOS2 VIM PTGS2 MMP2 MAPK1 CAV1 COL1A1 MAPK14 LOX NFE2L2 POSTN TP53 FOS TRPV1 MMP12 HAS2 FOXO3 PPARG RPS3 APP CASP3		0.171788	3	192	2.95452	GO:0031256 Leading edge membrane	https://amigo.geneontology.org/amigo/term/GO:0031256	EGFR RPS3 TRPV1		0.013129	2	17	22.2458	GO:0005149 Interleukin-1 receptor binding	https://amigo.geneontology.org/amigo/term/GO:0005149	IL1A IL1B		0.01546	5	252	3.75177	Path:hsa04020 Calcium signaling pathway	https://www.genome.jp/kegg-bin/show_pathway?hsa04020	EGFR NGF NOS2 VEGFA ORAI1
4.24239e-15	20	302	12.5225	GO:0061448 Connective tissue development	https://amigo.geneontology.org/amigo/term/GO:0061448	TGFB1 SIRT1 HIF1A TIMP1 COL1A1 PPARGC1A PPARD MAPK14 LOX CCN2 PIK3CA COL5A1 PRKAA1 MMP13 CCN1 TGFBR2 SMAD3 COL3A1 BGN PPARG		0.173774	19	2572	1.39685	GO:0042995 Cell projection	https://amigo.geneontology.org/amigo/term/GO:0042995	VIM PTGS2 NGF BDNF TGFB1 SOD1 APP EGFR RPS3 MAPK1 HIF1A CAV1 PIK3CA PRKAA1 AQP5 BSG NQO1 TRPV1 MAPK8		0.013129	5	192	4.9242	GO:0016705 Oxidoreductase activity acting on paired donors with incorporation or reduction of molecular oxygen	https://amigo.geneontology.org/amigo/term/GO:0016705	NOS2 PTGS2 TYR HMOX1 TET3		0.0174444	4	169	4.47549	Path:hsa04530 Tight junction	https://www.genome.jp/kegg-bin/show_pathway?hsa04530	JUN PRKAA1 PRKAB1 MAPK8
4.4939e-15	39	1594	4.6264	GO:0023057 Negative regulation of signaling	https://amigo.geneontology.org/amigo/term/GO:0023057	PRKAA1 SPRY1 DCN IGF1 ESR1 SIRT1 HIF1A CAV1 SFRP4 IL1B GDF15 PPARG MMP14 AR PPARA TNF MIF PTGS2 BAX MAPK14 LOX FOXO3 IRF4 TP53 EGFR MMP3 MMP12 AGER HMOX1 MMP9 EZH2 FOXM1 NFE2L2 TERT PPIA SOD2 IL6 BDNF IL1A		0.173774	2	91	4.15581	GO:0120111 Neuron projection cytoplasm	https://amigo.geneontology.org/amigo/term/GO:0120111	SOD1 HIF1A		0.013129	2	17	22.2458	GO:0070403 Nad+ binding	https://amigo.geneontology.org/amigo/term/GO:0070403	SIRT6 SIRT1		0.019308	2	34	11.1229	Path:hsa04710 Circadian rhythm	https://www.genome.jp/kegg-bin/show_pathway?hsa04710	PRKAA1 PRKAB1
4.52063e-15	59	3755	2.97105	GO:0006355 Regulation of dna-templated transcription	https://amigo.geneontology.org/amigo/term/GO:0006355	SIRT6 ESR1 SIRT1 EP300 HIF1A NFKB1 PPARGC1A FOXM1 PPARD NR3C1 NFE2L2 FOXO3 PPARG IRF4 ESR2 TP53 SMAD3 AR FOS SMAD2 JUN PPARA MITF TET3 TNF IGF1 HDAC4 TGFB1 EZH2 SFRP4 AHR COL1A1 VEGFA IL18R1 IL1B IL6 CCN1 EGFR CDKN2A PPIA AGER MAPK1 CAV1 MAPK14 IL1A DNMT1 PRKAA1 TXN APP TRPV1 MC1R MMP12 SOD2 DCN RPS3 TERT HMOX1 CRABP2 S100A8		0.174829	3	195	2.90907	GO:0000781 Chromosome telomeric region	https://amigo.geneontology.org/amigo/term/GO:0000781	TERT SIRT6 EZH2		0.014437	3	60	9.45447	GO:0140313 Molecular sequestering activity	https://amigo.geneontology.org/amigo/term/GO:0140313	CDKN1A CAV1 NFKB1		0.0198809	3	96	5.90904	Path:hsa04713 Circadian entrainment	https://www.genome.jp/kegg-bin/show_pathway?hsa04713	FOS MTNR1A MAPK1
4.52063e-15	48	2477	3.66423	GO:0009890 Negative regulation of biosynthetic process	https://amigo.geneontology.org/amigo/term/GO:0009890	SIRT6 SIRT1 EZH2 PPARD DNMT1 PPARG PPARA NFKB1 IGF1 HDAC4 ESR1 EP300 GZMB TGFB1 VEGFA NR3C1 FOXO3 IL6 ESR2 TP53 RPS3 TERT SMAD3 AR JUN AGER TNF MIF NOS2 CAV1 CCN2 PIK3CA CDKN1A PRKAA1 TXN SMAD2 TRPV1 MMP12 APP VIM HIF1A FOXM1 CDKN2A CASP3 MITF MC1R AHR MAPK14		0.176562	1	17	11.1229	GO:0001674 Female germ cell nucleus	https://amigo.geneontology.org/amigo/term/GO:0001674	DNMT1		0.015036	3	61	9.29948	GO:0004601 Peroxidase activity	https://amigo.geneontology.org/amigo/term/GO:0004601	CAT GPX4 PTGS2		0.0212783	2	36	10.505	Path:hsa00350 Tyrosine metabolism	https://www.genome.jp/kegg-bin/show_pathway?hsa00350	MIF TYR
4.52063e-15	39	1595	4.6235	GO:0010648 Negative regulation of cell communication	https://amigo.geneontology.org/amigo/term/GO:0010648	PRKAA1 SPRY1 DCN IGF1 ESR1 SIRT1 HIF1A CAV1 SFRP4 IL1B GDF15 PPARG MMP14 AR PPARA TNF MIF PTGS2 BAX MAPK14 LOX FOXO3 IRF4 TP53 EGFR MMP3 MMP12 AGER HMOX1 MMP9 EZH2 FOXM1 NFE2L2 TERT PPIA SOD2 IL6 BDNF IL1A		0.18364	2	95	3.98083	GO:0005758 Mitochondrial intermembrane space	https://amigo.geneontology.org/amigo/term/GO:0005758	CYCS SOD1		0.016091	2	19	19.9042	GO:0005372 Water transmembrane transporter activity	https://amigo.geneontology.org/amigo/term/GO:0005372	AQP3 AQP5		0.0213225	3	99	5.72998	Path:hsa04061 Viral protein interaction with cytokine and cytokine receptor	https://www.genome.jp/kegg-bin/show_pathway?hsa04061	IL6 TNF IL18R1
4.7073e-15	27	678	7.53011	GO:0048589 Developmental growth	https://amigo.geneontology.org/amigo/term/GO:0048589	IGF1 BDNF TNC ESR1 EP300 TGFB1 EZH2 PPARD MAPK14 VEGFA FOXO3 PIK3CA CDKN1A GDF15 POSTN MMP13 TP53 SOD1 APP CRABP2 TGFBR2 SPRY1 SMAD3 COL3A1 AR SMAD2 PPARA		0.190475	5	455	2.07791	GO:0031252 Cell leading edge	https://amigo.geneontology.org/amigo/term/GO:0031252	EGFR RPS3 VIM PIK3CA TRPV1		0.01618	3	63	9.00426	GO:0016684 Oxidoreductase activity acting on peroxide as acceptor	https://amigo.geneontology.org/amigo/term/GO:0016684	CAT GPX4 PTGS2		0.023168	2	38	9.95208	Path:hsa00760 Nicotinate and nicotinamide metabolism	https://www.genome.jp/kegg-bin/show_pathway?hsa00760	SIRT1 SIRT6
5.06265e-15	15	126	22.5106	GO:0043200 Response to amino acid	https://amigo.geneontology.org/amigo/term/GO:0043200	EP300 PTGS2 MMP2 COL1A1 NFE2L2 PIK3CA DNMT1 EGFR MMP3 CASP3 COL1A2 COL3A1 NQO1 COL4A1 TNF		0.190641	1	19	9.95208	GO:0005641 Nuclear envelope lumen	https://amigo.geneontology.org/amigo/term/GO:0005641	APP		0.01618	9	598	2.84583	GO:0140678 Molecular function inhibitor activity	https://amigo.geneontology.org/amigo/term/GO:0140678	TIMP1 PI3 CDKN1A CDKN2A CAV1 NGF APP CASP3 ESR2		0.023168	2	38	9.95208	Path:hsa05330 Allograft rejection	https://www.genome.jp/kegg-bin/show_pathway?hsa05330	GZMB TNF
5.7851e-15	59	3776	2.95452	GO:2001141 Regulation of rna biosynthetic process	https://amigo.geneontology.org/amigo/term/GO:2001141	SIRT6 ESR1 SIRT1 EP300 HIF1A NFKB1 PPARGC1A FOXM1 PPARD NR3C1 NFE2L2 FOXO3 PPARG IRF4 ESR2 TP53 SMAD3 AR FOS SMAD2 JUN PPARA MITF TET3 TNF IGF1 HDAC4 TGFB1 EZH2 SFRP4 AHR COL1A1 VEGFA IL18R1 IL1B IL6 CCN1 EGFR CDKN2A PPIA AGER MAPK1 CAV1 MAPK14 IL1A DNMT1 PRKAA1 TXN APP TRPV1 MC1R MMP12 SOD2 DCN RPS3 TERT HMOX1 CRABP2 S100A8		0.190641	1	19	9.95208	GO:0098637 Protein complex involved in cell-matrix adhesion	https://amigo.geneontology.org/amigo/term/GO:0098637	TNC		0.017405	2	20	18.9089	GO:0000979 Rna polymerase ii core promoter sequence-specific dna binding	https://amigo.geneontology.org/amigo/term/GO:0000979	EZH2 FOS		0.0244768	3	105	5.40256	Path:hsa05414 Dilated cardiomyopathy	https://www.genome.jp/kegg-bin/show_pathway?hsa05414	IGF1 TGFB1 TNF
5.87127e-15	16	157	19.2703	GO:2000377 Regulation of reactive oxygen species metabolic process	https://amigo.geneontology.org/amigo/term/GO:2000377	TGFB1 SOD1 MMP3 TNF HIF1A NFE2L2 FOXO3 CDKN1A TP53 EGFR SOD2 FOXM1 MAPK14 TGFBR2 PPARA FBLN5		0.190641	3	205	2.76716	GO:0098802 Plasma membrane signaling receptor complex	https://amigo.geneontology.org/amigo/term/GO:0098802	IL6 IL18R1 TGFBR2		0.017405	2	20	18.9089	GO:0030297 Transmembrane receptor protein tyrosine kinase activator activity	https://amigo.geneontology.org/amigo/term/GO:0030297	VEGFA EGFR		0.0245397	4	190	3.98083	Path:hsa04062 Chemokine signaling pathway	https://www.genome.jp/kegg-bin/show_pathway?hsa04062	FOXO3 NFKB1 PIK3CA MAPK1
5.90251e-15	23	453	9.60057	GO:0009410 Response to xenobiotic stimulus	https://amigo.geneontology.org/amigo/term/GO:0009410	AHR IL1B TGFBR2 NOS2 PTGS2 MMP2 TGFB1 COL1A1 LOX NFE2L2 FOXO3 CAT CDKN1A PPARG PRKAA1 TP53 SOD1 EGFR CASP3 FOS NQO1 TNF SOD2		0.196745	2	101	3.74435	GO:0005798 Golgi-associated vesicle	https://amigo.geneontology.org/amigo/term/GO:0005798	APP TYR		0.020549	5	216	4.37707	GO:0005516 Calmodulin binding	https://amigo.geneontology.org/amigo/term/GO:0005516	ESR1 NOS2 EGFR TRPV1 ORAI1		0.0299988	3	114	4.97604	Path:hsa04725 Cholinergic synapse	https://www.genome.jp/kegg-bin/show_pathway?hsa04725	FOS PIK3CA MAPK1
6.12112e-15	23	454	9.57942	GO:0050727 Regulation of inflammatory response	https://amigo.geneontology.org/amigo/term/GO:0050727	PPARD PPARG PPARA AGER IL15 AHR NFKB1 IL6 S100A8 CASP3 TNC PTGS2 ESR1 IL1B SOD1 SMAD3 TNF IGF1 TGFB1 APP MMP9 MAPK14 MMP3		0.196745	1	20	9.45447	GO:0031143 Pseudopodium	https://amigo.geneontology.org/amigo/term/GO:0031143	MAPK1		0.023269	9	636	2.67579	GO:0004672 Protein kinase activity	https://amigo.geneontology.org/amigo/term/GO:0004672	MAPK14 MAPK1 MAPK8 PRKAA1 EGFR TGFBR2 PRKAB1 CDKN1A PIK3CA		0.0364736	2	49	7.71794	Path:hsa00330 Arginine and proline metabolism	https://www.genome.jp/kegg-bin/show_pathway?hsa00330	NOS2 ODC1
6.12112e-15	43	1987	4.09202	GO:0051254 Positive regulation of rna metabolic process	https://amigo.geneontology.org/amigo/term/GO:0051254	EP300 NFKB1 PPARGC1A PPARD PPARG SMAD3 AR SMAD2 PPARA TET3 TNF IGF1 ESR1 SIRT1 HIF1A TGFB1 AHR COL1A1 FOXM1 VEGFA NR3C1 NFE2L2 FOXO3 IL1B IL6 IRF4 ESR2 TP53 CCN1 EGFR CDKN2A FOS JUN MITF HDAC4 MAPK14 IL1A PRKAA1 APP MC1R DCN TERT MMP12		0.196745	7	745	1.77668	GO:0098797 Plasma membrane protein complex	https://amigo.geneontology.org/amigo/term/GO:0098797	IL6 CASP3 IGF1 IL18R1 CAV1 TGFBR2 EGFR		0.023269	4	141	5.36424	GO:0070851 Growth factor receptor binding	https://amigo.geneontology.org/amigo/term/GO:0070851	VEGFA IL1A IL1B IL6		0.042358	3	131	4.33029	Path:hsa04728 Dopaminergic synapse	https://www.genome.jp/kegg-bin/show_pathway?hsa04728	MAPK14 FOS MAPK8
6.55773e-15	20	310	12.1993	GO:0048511 Rhythmic process	https://amigo.geneontology.org/amigo/term/GO:0048511	NOS2 SIRT6 MMP2 ESR1 SIRT1 EP300 EZH2 AHR MAPK8 PPARGC1A FOXO3 PPARG PRKAA1 TP53 EGFR CASP3 HAS2 PPARA TNF MTNR1A										0.023713	4	142	5.32646	GO:0042826 Histone deacetylase binding	https://amigo.geneontology.org/amigo/term/GO:0042826	HIF1A HDAC4 MAPK8 TP53		0.0447843	4	231	3.27428	Path:hsa04810 Regulation of actin cytoskeleton	https://www.genome.jp/kegg-bin/show_pathway?hsa04810	DIAPH2 EGFR PIK3CA MAPK1
6.64959e-15	61	4046	2.85083	GO:0051252 Regulation of rna metabolic process	https://amigo.geneontology.org/amigo/term/GO:0051252	SIRT6 ESR1 SIRT1 EP300 HIF1A NFKB1 PPARGC1A FOXM1 PPARD NR3C1 NFE2L2 FOXO3 PPARG IRF4 ESR2 TP53 WTAP SMAD3 AR FOS SMAD2 JUN PPARA MITF TET3 TNF IGF1 HDAC4 TGFB1 EZH2 SFRP4 AHR COL1A1 VEGFA IL18R1 IL1B IL6 CCN1 EGFR CDKN2A PPIA AGER MAPK1 CAV1 MAPK14 IL1A DNMT1 PRKAA1 TXN APP TRPV1 MC1R MMP12 SOD2 DCN RPS3 VIM TERT HMOX1 CRABP2 S100A8										0.024237	2	24	15.7575	GO:0030021 Extracellular matrix structural constituent conferring compression resistance	https://amigo.geneontology.org/amigo/term/GO:0030021	DCN BGN		0.0501461	2	59	6.40981	Path:hsa04730 Long-term depression	https://www.genome.jp/kegg-bin/show_pathway?hsa04730	IGF1 MAPK1
9.13452e-15	33	1125	5.54662	GO:0031399 Regulation of protein modification process	https://amigo.geneontology.org/amigo/term/GO:0031399	IGF1 HDAC4 SIRT1 MAPK1 EP300 TGFB1 CAV1 EZH2 VEGFA CDKN1A IL1B IL6 APP CCN1 EGFR CDKN2A RPS3 IL15 PPIA TNF MIF PTGS2 BAX LOX PIK3CA PRKAA1 TP53 BDNF TXN AGER HIF1A MMP9 TGFBR2										0.026978	13	1151	2.13568	GO:0030674 Protein-macromolecule adaptor activity	https://amigo.geneontology.org/amigo/term/GO:0030674	SIRT6 SIRT1 EP300 PPARGC1A NFE2L2 TP53 AR HDAC4 CAV1 EZH2 NFKB1 IRF4 COL1A2		0.0501461	2	59	6.40981	Path:hsa04923 Regulation of lipolysis in adipocytes	https://www.genome.jp/kegg-bin/show_pathway?hsa04923	PIK3CA PTGS2
9.21681e-15	21	362	10.9693	GO:0010038 Response to metal ion	https://amigo.geneontology.org/amigo/term/GO:0010038	MMP9 IL1A PTGS2 HMOX1 CAV1 NFE2L2 CAT PRKAA1 S100A8 EGFR CASP3 TERT FOS BSG NQO1 SOD2 HIF1A MAPK1 MAPK8 JUN AQP3										0.028116	9	658	2.58633	GO:0008047 Enzyme activator activity	https://amigo.geneontology.org/amigo/term/GO:0008047	CASP3 TGFB1 VEGFA CDKN1A EGFR JUN CAV1 PIK3CA TGFBR2		0.0516014	3	143	3.96691	Path:hsa05017 Spinocerebellar ataxia	https://www.genome.jp/kegg-bin/show_pathway?hsa05017	PIK3CA CYCS MAPK8
1.14997e-14	34	1214	5.29575	GO:0051130 Positive regulation of cellular component organization	https://amigo.geneontology.org/amigo/term/GO:0051130	IGF1 BAX EP300 TGFB1 SFRP4 MAPK8 VEGFA CCN2 TP53 MMP3 IL15 SMAD3 AR BDNF MMP1 TNF CAV1 EZH2 MAPK14 NFE2L2 GDF15 PPARG SOD1 CRABP2 RPS3 DCN SIRT6 MAPK1 MMP9 IL1A IL1B IL6 APP PIK3CA										0.028629	3	79	7.18061	GO:0003684 Damaged dna binding	https://amigo.geneontology.org/amigo/term/GO:0003684	SIRT6 EP300 RPS3		0.0542544	2	62	6.09966	Path:hsa00590 Arachidonic acid metabolism	https://www.genome.jp/kegg-bin/show_pathway?hsa00590	GPX4 PTGS2
1.2125e-14	63	4363	2.73038	GO:0019219 Regulation of nucleobase-containing compound metabolic process	https://amigo.geneontology.org/amigo/term/GO:0019219	SIRT6 ESR1 SIRT1 EP300 HIF1A NFKB1 PPARGC1A FOXM1 PPARD NR3C1 NFE2L2 FOXO3 PPARG IRF4 ESR2 TP53 WTAP SMAD3 AR FOS SMAD2 JUN PPARA MITF TET3 TNF IGF1 HDAC4 TGFB1 EZH2 SFRP4 AHR COL1A1 VEGFA IL18R1 IL1B IL6 CCN1 EGFR CDKN2A RPS3 PPIA AGER MAPK1 CAV1 MAPK14 IL1A CDKN1A DNMT1 PRKAA1 TXN APP TRPV1 MC1R MMP12 SOD2 DCN VIM BAX TERT HMOX1 CRABP2 S100A8										0.031186	4	155	4.87973	GO:0016810 Hydrolase activity acting on carbon-nitrogen (but not peptide) bonds	https://amigo.geneontology.org/amigo/term/GO:0016810	SIRT6 SIRT1 HDAC4 CAT		0.0546362	2	63	6.00284	Path:hsa00140 Steroid hormone biosynthesis	https://www.genome.jp/kegg-bin/show_pathway?hsa00140	HSD11B1 HSD17B2
1.22645e-14	25	583	8.10847	GO:1903131 Mononuclear cell differentiation	https://amigo.geneontology.org/amigo/term/GO:1903131	IL1A IL1B EP300 TGFB1 VEGFA FOXO3 PPARG IL15 BAX SIRT1 EZH2 NR3C1 IL18R1 IRF4 TP53 MMP14 TGFBR2 FOS APP AGER IL6 CDKN2A SOD1 HDAC4 MMP9										0.034087	2	29	13.0406	GO:0051019 Mitogen-activated protein kinase binding	https://amigo.geneontology.org/amigo/term/GO:0051019	SIRT1 MAPK14		0.0546362	2	63	6.00284	Path:hsa03250 Viral life cycle-HIV-1	https://www.genome.jp/kegg-bin/show_pathway?hsa03250	EP300 PPIA
1.29306e-14	32	1062	5.69761	GO:0060341 Regulation of cellular localization	https://amigo.geneontology.org/amigo/term/GO:0060341	SIRT6 EP300 TGFB1 MAPK8 VEGFA PIK3CA IL1B IL6 EGFR CDKN2A TERT AR BSG TNF PTGS2 BAX MAPK1 HIF1A CAV1 MAPK14 PPARG PRKAA1 TXN ORAI1 NOS2 IGF1 IL1A MMP14 PPIA SMAD3 GZMB BDNF										0.034402	8	565	2.67737	GO:0003712 Transcription coregulator activity	https://amigo.geneontology.org/amigo/term/GO:0003712	SIRT6 SIRT1 EP300 PPARGC1A HDAC4 EZH2 NFKB1 IRF4		0.0546362	3	147	3.85897	Path:hsa04072 Phospholipase D signaling pathway	https://www.genome.jp/kegg-bin/show_pathway?hsa04072	EGFR PIK3CA MAPK1
1.49086e-14	28	779	6.79654	GO:0008285 Negative regulation of cell population proliferation	https://amigo.geneontology.org/amigo/term/GO:0008285	CAV1 CDKN2A HMOX1 TGFB1 SPARC IL1A CDKN1A IL1B PPARG TP53 APP SOD2 HDAC4 PTGS2 SIRT6 BAX SFRP4 PPARD GDF11 SPRY1 CASP3 SMAD3 AR SMAD2 TNF PPARGC1A NGF IL6										0.037871	9	694	2.45217	GO:0008233 Peptidase activity	https://amigo.geneontology.org/amigo/term/GO:0008233	MMP2 GZMB MMP9 MMP13 MMP3 MMP14 CASP3 MMP1 MMP12		0.0546362	2	63	6.00284	Path:hsa05217 Basal cell carcinoma	https://www.genome.jp/kegg-bin/show_pathway?hsa05217	BAX TP53
1.95934e-14	27	721	7.08102	GO:0061061 Muscle structure development	https://amigo.geneontology.org/amigo/term/GO:0061061	IGF1 TGFB1 SOD2 ELN HDAC4 SIRT6 SIRT1 EP300 CAV1 EZH2 PPARD MAPK14 VEGFA LOX GDF15 LAMA5 PRKAA1 MMP14 CASP3 SMAD3 COL3A1 FOS PPARA TNF DNMT1 BDNF TAGLN										0.038148	2	31	12.1993	GO:0051059 Nf-kappab binding	https://amigo.geneontology.org/amigo/term/GO:0051059	CDKN2A EP300		0.0590818	2	66	5.72998	Path:hsa04720 Long-term potentiation	https://www.genome.jp/kegg-bin/show_pathway?hsa04720	EP300 MAPK1
1.9725e-14	28	788	6.71891	GO:0000165 Mapk cascade	https://amigo.geneontology.org/amigo/term/GO:0000165	MAPK8 AGER MAPK1 IGF1 TGFB1 EZH2 MAPK14 VEGFA CCN2 IL1B GDF15 PPARG IL6 CCN1 EGFR PPIA TNF MIF CAV1 NFKB1 IL1A SOD1 SPRY1 SMAD3 AR APP FOXM1 RPS3										0.039197	7	466	2.8404	GO:0004674 Protein serine/threonine kinase activity	https://amigo.geneontology.org/amigo/term/GO:0004674	MAPK14 MAPK1 MAPK8 PRKAA1 TGFBR2 PIK3CA EGFR		0.063624	2	69	5.48085	Path:hsa05204 Chemical carcinogenesis-DNA adducts	https://www.genome.jp/kegg-bin/show_pathway?hsa05204	HSD11B1 PTGS2
1.99563e-14	23	481	9.0417	GO:0042060 Wound healing	https://amigo.geneontology.org/amigo/term/GO:0042060	IGF1 IL6 CCN1 COL3A1 TNF MMP12 HIF1A TIMP1 PPARD IL1A NFE2L2 CDKN1A PPARG SMAD3 PPARA PPIA HMOX1 CAV1 VEGFA COL5A1 TGFB1 MAPK14 PIK3CA										0.039698	2	32	11.8181	GO:0008327 Methyl-cpg binding	https://amigo.geneontology.org/amigo/term/GO:0008327	TET3 DNMT1		0.075039	1	12	15.7575	Path:hsa00130 Ubiquinone and other terpenoid-quinone biosynthesis	https://www.genome.jp/kegg-bin/show_pathway?hsa00130	NQO1
2.37759e-14	18	246	13.8358	GO:0009743 Response to carbohydrate	https://amigo.geneontology.org/amigo/term/GO:0009743	AGER PTGS2 HIF1A TGFB1 COL1A1 IL1A FOXO3 CAT PIK3CA IL1B PRKAA1 CASP3 SMAD3 SMAD2 NQO1 PPARA TNF SOD2										0.039698	2	32	11.8181	GO:0019789 Sumo transferase activity	https://amigo.geneontology.org/amigo/term/GO:0019789	HDAC4 CDKN2A		0.075039	3	170	3.33687	Path:hsa04141 Protein processing in endoplasmic reticulum	https://www.genome.jp/kegg-bin/show_pathway?hsa04141	NFE2L2 MAPK8 BAX
2.59256e-14	44	2174	3.82702	GO:0032879 Regulation of localization	https://amigo.geneontology.org/amigo/term/GO:0032879	PPARD PPARG PPARA NFKB1 IGF1 SIRT6 EP300 MMP9 TGFB1 CAV1 SFRP4 MAPK8 VEGFA PIK3CA IL1B IL6 EGFR CDKN2A IL15 TERT AR BSG TNF ORAI1 PTGS2 BAX SIRT1 MAPK1 HIF1A MAPK14 IL1A NFE2L2 PRKAA1 TXN SOD1 S100A8 CASP3 MIF NOS2 MMP14 PPIA SMAD3 GZMB BDNF										0.039698	2	32	11.8181	GO:0043425 Bhlh transcription factor binding	https://amigo.geneontology.org/amigo/term/GO:0043425	SIRT1 SMAD3		0.07776	2	78	4.84845	Path:hsa05100 Bacterial invasion of epithelial cells	https://www.genome.jp/kegg-bin/show_pathway?hsa05100	PIK3CA CAV1
2.99558e-14	59	3919	2.84672	GO:0006351 Dna-templated transcription	https://amigo.geneontology.org/amigo/term/GO:0006351	SIRT6 ESR1 SIRT1 EP300 HIF1A NFKB1 PPARGC1A FOXM1 PPARD NR3C1 NFE2L2 FOXO3 PPARG IRF4 ESR2 TP53 SMAD3 AR FOS SMAD2 JUN PPARA MITF TET3 TNF IGF1 HDAC4 TGFB1 EZH2 SFRP4 AHR COL1A1 VEGFA IL18R1 IL1B IL6 CCN1 EGFR CDKN2A PPIA AGER MAPK1 CAV1 MAPK14 IL1A DNMT1 PRKAA1 TXN APP TRPV1 MC1R MMP12 SOD2 DCN RPS3 TERT HMOX1 CRABP2 S100A8										0.043438	3	94	6.03477	GO:0043178 Alcohol binding	https://amigo.geneontology.org/amigo/term/GO:0043178	TRPC7 CRABP2 CAV1		0.0861953	2	83	4.55637	Path:hsa03083 Polycomb repressive complex	https://www.genome.jp/kegg-bin/show_pathway?hsa03083	EP300 EZH2
3.01262e-14	20	337	11.2219	GO:0097193 Intrinsic apoptotic signaling pathway	https://amigo.geneontology.org/amigo/term/GO:0097193	BAX EP300 HIF1A TP53 S100A8 MIF PTGS2 MMP2 SIRT1 CDKN1A CASP3 TNF SOD2 MMP9 CAV1 NFE2L2 SOD1 RPS3 PPIA CYCS										0.045263	1	3	63.0298	GO:0000210 Nad+ diphosphatase activity	https://amigo.geneontology.org/amigo/term/GO:0000210	ENPP5		0.0948511	2	88	4.29749	Path:hsa04540 Gap junction	https://www.genome.jp/kegg-bin/show_pathway?hsa04540	EGFR MAPK1
3.27727e-14	53	3185	3.14654	GO:0065008 Regulation of biological quality	https://amigo.geneontology.org/amigo/term/GO:0065008	NOS2 CAV1 SIRT6 HSD17B2 BAX HIF1A TGFB1 NFKB1 VEGFA IL1B GDF15 IL6 APP CDKN2A CASP3 TERT SMAD3 BDNF TNF ELN PTGS2 MMP2 ESR1 SIRT1 MAPK1 EP300 MAPK14 NR3C1 NFE2L2 PIK3CA PPARG POSTN TP53 SOD1 CRABP2 EGFR AQP5 AQP3 AR HAS2 SMAD2 PPARA PPIA TRPV1 AGER ORAI1 SOD2 DCN IGF1 VIM COL1A2 COL3A1 PPARGC1A										0.045263	1	3	63.0298	GO:0004096 Catalase activity	https://amigo.geneontology.org/amigo/term/GO:0004096	CAT		0.0969652	1	16	11.8181	Path:hsa00360 Phenylalanine metabolism	https://www.genome.jp/kegg-bin/show_pathway?hsa00360	MIF
3.32738e-14	17	212	15.1628	GO:0030324 Lung development	https://amigo.geneontology.org/amigo/term/GO:0030324	TNF TNC MAPK1 EP300 TGFB1 VEGFA LOX HSD11B1 CCN2 LAMA5 EGFR MMP14 TGFBR2 SPRY1 COL3A1 SMAD2 MMP12										0.045263	1	3	63.0298	GO:0004392 Heme oxygenase (decyclizing) activity	https://amigo.geneontology.org/amigo/term/GO:0004392	HMOX1		0.110794	2	97	3.89875	Path:hsa04666 Fc gamma R-mediated phagocytosis	https://www.genome.jp/kegg-bin/show_pathway?hsa04666	PIK3CA MAPK1
3.77076e-14	21	390	10.1817	GO:0007178 Cell surface receptor protein serine/threonine kinase signaling pathway	https://amigo.geneontology.org/amigo/term/GO:0007178	TGFB1 TGFBR2 SMAD3 SMAD2 SIRT1 CAV1 GDF15 PPARG COL1A2 COL3A1 FOS JUN PPARA MAPK14 LOX GDF11 TP53 SPRY1 CCN1 EP300 SFRP4										0.045263	1	3	63.0298	GO:0004517 Nitric-oxide synthase activity	https://amigo.geneontology.org/amigo/term/GO:0004517	NOS2		0.135483	1	23	8.22128	Path:hsa00220 Arginine biosynthesis	https://www.genome.jp/kegg-bin/show_pathway?hsa00220	NOS2
4.04878e-14	48	2629	3.45237	GO:0051128 Regulation of cellular component organization	https://amigo.geneontology.org/amigo/term/GO:0051128	IGF1 TNC BAX SIRT1 EP300 TGFB1 CAV1 SFRP4 MAPK8 VEGFA CCN2 CDKN1A IL1B PPARG TP53 APP EGFR CDKN2A MMP3 MMP14 IL15 SMAD3 AR BDNF MMP1 TNF VIM ELN MAPK1 EZH2 MAPK14 IL1A NFE2L2 PIK3CA GDF15 COL5A1 PRKAA1 SOD1 CRABP2 RPS3 HAS2 PPARA DCN SIRT6 MMP9 IL6 ESR2 S100A8										0.045263	1	3	63.0298	GO:0004705 Jun kinase activity	https://amigo.geneontology.org/amigo/term/GO:0004705	MAPK8		0.156277	4	370	2.04421	Path:hsa04080 Neuroactive ligand-receptor interaction	https://www.genome.jp/kegg-bin/show_pathway?hsa04080	NR3C1 MC1R MTNR1A TRPV1
4.48068e-14	17	216	14.882	GO:0030323 Respiratory tube development	https://amigo.geneontology.org/amigo/term/GO:0030323	TNF TNC MAPK1 EP300 TGFB1 VEGFA LOX HSD11B1 CCN2 LAMA5 EGFR MMP14 TGFBR2 SPRY1 COL3A1 SMAD2 MMP12										0.045263	1	3	63.0298	GO:0004980 Melanocyte-stimulating hormone receptor activity	https://amigo.geneontology.org/amigo/term/GO:0004980	MC1R		0.171803	1	30	6.30298	Path:hsa00630 Glyoxylate and dicarboxylate metabolism	https://www.genome.jp/kegg-bin/show_pathway?hsa00630	CAT
4.75901e-14	35	1362	4.85913	GO:0001775 Cell activation	https://amigo.geneontology.org/amigo/term/GO:0001775	IL1A IL1B IL15 IGF1 EP300 TGFB1 CAV1 AHR FOXO3 PRKAA1 IL6 TGFBR2 PPIA AGER MIF BAX EZH2 IL18R1 CDKN1A IRF4 TP53 EGFR MMP14 CASP3 SMAD3 TRPV1 TNF APP RPS3 CDKN2A SOD1 COL3A1 HDAC4 MAPK14 PIK3CA										0.045263	1	3	63.0298	GO:0005006 Epidermal growth factor receptor activity	https://amigo.geneontology.org/amigo/term/GO:0005006	EGFR		0.176182	1	31	6.09966	Path:hsa05310 Asthma	https://www.genome.jp/kegg-bin/show_pathway?hsa05310	TNF
5.65385e-14	27	755	6.76214	GO:0018193 Peptidyl-amino acid modification	https://amigo.geneontology.org/amigo/term/GO:0018193	IGF1 HDAC4 SIRT1 MAPK1 EP300 TGFB1 CAV1 MAPK8 VEGFA LOX IL6 EGFR IL15 PPIA TNF MIF PTGS2 BAX PRKAA1 TP53 BDNF TXN APP S100A8 CDKN2A NOS2 MAPK14										0.045263	1	3	63.0298	GO:0008458 Carnitine o-octanoyltransferase activity	https://amigo.geneontology.org/amigo/term/GO:0008458	CRAT
6.22763e-14	30	972	5.83609	GO:0030155 Regulation of cell adhesion	https://amigo.geneontology.org/amigo/term/GO:0030155	TNC IL1A IL1B IL15 IGF1 EP300 TGFB1 CAV1 VEGFA FOXO3 PRKAA1 IL6 TGFBR2 PPARA TNF MMP12 MMP2 COL1A1 MAPK14 LAMA5 POSTN CCN1 MMP14 CASP3 SMAD3 HAS2 AGER CDKN2A RPS3 PIK3CA										0.045263	2	35	10.8051	GO:0030296 Protein tyrosine kinase activator activity	https://amigo.geneontology.org/amigo/term/GO:0030296	VEGFA EGFR
6.71829e-14	49	2777	3.33647	GO:0006357 Regulation of transcription by rna polymerase ii	https://amigo.geneontology.org/amigo/term/GO:0006357	SIRT6 ESR1 EP300 HIF1A NFKB1 PPARGC1A FOXM1 PPARD NR3C1 NFE2L2 FOXO3 PPARG IRF4 ESR2 TP53 SMAD3 AR FOS SMAD2 JUN PPARA MITF TET3 TNF IGF1 HDAC4 SIRT1 TGFB1 EZH2 AHR VEGFA IL6 CCN1 EGFR CDKN2A MAPK1 CAV1 MAPK14 IL1A IL1B DNMT1 TXN APP TRPV1 MC1R MMP12 SOD2 DCN HMOX1										0.045263	2	35	10.8051	GO:0030332 Cyclin binding	https://amigo.geneontology.org/amigo/term/GO:0030332	CRABP2 CDKN1A
7.34547e-14	22	457	9.10277	GO:0043434 Response to peptide hormone	https://amigo.geneontology.org/amigo/term/GO:0043434	SIRT1 PIK3CA PTGS2 MAPK1 TIMP1 TGFB1 CAV1 COL1A1 MAPK14 NFE2L2 CAT IL1B GDF15 PRKAA1 COL3A1 FOS BSG PPARA TRPV1 NFKB1 PPARG SMAD3										0.045263	1	3	63.0298	GO:0032810 Sterol response element binding	https://amigo.geneontology.org/amigo/term/GO:0032810	SMAD3
8.04151e-14	24	574	7.90618	GO:0071407 Cellular response to organic cyclic compound	https://amigo.geneontology.org/amigo/term/GO:0071407	ESR1 NR3C1 ESR2 AR EP300 AHR EGFR TNC PTGS2 MMP2 TGFB1 EZH2 COL1A1 NFKB1 PPARD FOXO3 DNMT1 PPARG CASP3 PPARA TRPV1 SIRT1 MAPK1 CAV1										0.045263	1	3	63.0298	GO:0043183 Vascular endothelial growth factor receptor 1 binding	https://amigo.geneontology.org/amigo/term/GO:0043183	VEGFA
8.11388e-14	18	265	12.8438	GO:0031669 Cellular response to nutrient levels	https://amigo.geneontology.org/amigo/term/GO:0031669	PRKAA1 MAPK1 EP300 MAPK8 PRKAB1 PPARD FOXO3 POSTN TP53 TNC SIRT1 COL1A1 NFE2L2 CDKN1A PPARG FOS PPARA CAV1										0.045263	1	3	63.0298	GO:0043398 Hlh domain binding	https://amigo.geneontology.org/amigo/term/GO:0043398	SIRT1
8.28935e-14	26	701	7.0133	GO:1901699 Cellular response to nitrogen compound	https://amigo.geneontology.org/amigo/term/GO:1901699	SIRT1 EP300 AHR PIK3CA TP53 APP PTGS2 MAPK1 TGFB1 CAV1 EZH2 NFKB1 NFE2L2 FOXO3 IL1B GDF15 PRKAA1 FOS TRPV1 AGER TNF IGF1 VIM PPARG CASP3 MMP3										0.045263	1	3	63.0298	GO:0043993 Histone h3k18 acetyltransferase activity	https://amigo.geneontology.org/amigo/term/GO:0043993	EP300
9.60534e-14	19	312	11.5151	GO:0051402 Neuron apoptotic process	https://amigo.geneontology.org/amigo/term/GO:0051402	NGF CASP3 BDNF BAX HIF1A MMP2 SIRT1 TGFB1 PPARGC1A NR3C1 PIK3CA TP53 SOD1 APP TERT NQO1 TNF SOD2 FOXO3										0.045263	1	3	63.0298	GO:0046970 Nad-dependent histone h4k16 deacetylase activity	https://amigo.geneontology.org/amigo/term/GO:0046970	SIRT1
9.67544e-14	29	915	5.993	GO:0060284 Regulation of cell development	https://amigo.geneontology.org/amigo/term/GO:0060284	HIF1A EP300 VEGFA FOXO3 IL1B IL6 BDNF TNF HDAC4 TGFB1 EZH2 MAPK14 LOX IL1A PPARG TP53 CRABP2 EGFR MMP14 TGFBR2 IL15 FOS MITF TRPV1 IGF1 AGER CDKN2A IRF4 SOD1										0.045263	1	3	63.0298	GO:0051425 Ptb domain binding	https://amigo.geneontology.org/amigo/term/GO:0051425	APP
9.73888e-14	30	990	5.72998	GO:0001816 Cytokine production	https://amigo.geneontology.org/amigo/term/GO:0001816	IL18R1 IL15 NOS2 HIF1A TGFB1 MAPK14 IL1A IL1B IL6 IRF4 SOD1 BSG AGER TNF MIF PTGS2 SIRT1 EZH2 NFKB1 POSTN SMAD3 COL3A1 MMP12 IGF1 APP RPS3 CASP3 PPARA MC1R HMOX1										0.045263	1	3	63.0298	GO:0070579 5-methylcytosine dioxygenase activity	https://amigo.geneontology.org/amigo/term/GO:0070579	TET3
1.1692e-13	23	525	8.28392	GO:1903829 Positive regulation of protein localization	https://amigo.geneontology.org/amigo/term/GO:1903829	SIRT6 EP300 TGFB1 VEGFA PIK3CA EGFR CDKN2A TERT BSG TNF PTGS2 HIF1A MAPK14 PPARG PRKAA1 ORAI1 IGF1 IL1A PPIA IL1B SMAD3 GZMB MAPK8										0.045263	1	3	63.0298	GO:0097603 Temperature-gated ion channel activity	https://amigo.geneontology.org/amigo/term/GO:0097603	TRPV1
1.43967e-13	25	653	7.23926	GO:0007169 Cell surface receptor protein tyrosine kinase signaling pathway	https://amigo.geneontology.org/amigo/term/GO:0007169	IGF1 VEGFA NGF SPRY1 BDNF HIF1A IL1B DCN SIRT1 MAPK1 TGFB1 GDF15 EGFR MMP14 CASP3 COL1A1 LOX CCN2 PIK3CA PRKAA1 AR COL4A1 MMP9 MAPK14 MMP2										0.045263	1	3	63.0298	GO:0140773 Nad-dependent protein demyristoylase activity	https://amigo.geneontology.org/amigo/term/GO:0140773	SIRT6
1.43967e-13	42	2079	3.81999	GO:0044419 Biological process involved in interspecies interaction between organisms	https://amigo.geneontology.org/amigo/term/GO:0044419	NOS2 NFKB1 IL1A PI3 IL1B S100A8 HDAC4 BAX EP300 GZMB HIF1A TGFB1 CAV1 AHR MAPK8 MAPK14 IL6 BSG JUN TNF VIM PTGS2 ESR1 MAPK1 NFE2L2 IRF4 TP53 EGFR MMP3 IL15 CASP3 SMAD3 FOS NQO1 MIF MMP12 SOD2 ODC1 PPARG PPARA MMP9 PPIA										0.045263	1	3	63.0298	GO:0140774 Nad-dependent protein depalmitoylase activity	https://amigo.geneontology.org/amigo/term/GO:0140774	SIRT6
1.59963e-13	33	1250	4.99196	GO:0010629 Negative regulation of gene expression	https://amigo.geneontology.org/amigo/term/GO:0010629	EZH2 DNMT1 IGF1 HDAC4 SIRT6 ESR1 SIRT1 GZMB TGFB1 NFKB1 VEGFA PPARG RPS3 TERT AGER TNF MIF NOS2 CCN2 PIK3CA CDKN1A PRKAA1 TP53 SMAD2 IL6 APP VIM HIF1A CASP3 SMAD3 PPARA MC1R MAPK14										0.045263	1	3	63.0298	GO:0140951 Histone h3k27 trimethyltransferase activity	https://amigo.geneontology.org/amigo/term/GO:0140951	EZH2
1.60118e-13	13	101	24.3382	GO:0048661 Positive regulation of smooth muscle cell proliferation	https://amigo.geneontology.org/amigo/term/GO:0048661	IGF1 HMOX1 TGFB1 IL6 TNF PTGS2 MMP2 PIK3CA EGFR TERT MMP9 DNMT1 JUN										0.048938	2	38	9.95208	GO:0043394 Proteoglycan binding	https://amigo.geneontology.org/amigo/term/GO:0043394	TNC COL5A1
1.60211e-13	20	370	10.2211	GO:0141091 Transforming growth factor beta receptor superfamily signaling pathway	https://amigo.geneontology.org/amigo/term/GO:0141091	TGFB1 TGFBR2 SMAD3 SMAD2 SIRT1 CAV1 GDF15 PPARG COL1A2 COL3A1 FOS JUN PPARA LOX TP53 SPRY1 CCN1 EP300 GDF11 SFRP4										0.048938	2	38	9.95208	GO:0071889 14-3-3 protein binding	https://amigo.geneontology.org/amigo/term/GO:0071889	TP53 ESR1
1.78933e-13	39	1796	4.10606	GO:0007155 Cell adhesion	https://amigo.geneontology.org/amigo/term/GO:0007155	TNC IL1A CCN2 IL1B COL5A1 POSTN CCN1 S100A8 IL15 IGF1 EP300 TGFB1 CAV1 VEGFA FOXO3 LAMA5 PRKAA1 IL6 TGFBR2 COL3A1 PPARA TNF MMP12 MMP2 COL1A1 PPARD MAPK14 FBLN5 APP MMP14 CASP3 SMAD3 HAS2 PPIA AGER EGFR CDKN2A RPS3 PIK3CA										0.05083	4	189	4.00189	GO:0004866 Endopeptidase inhibitor activity	https://amigo.geneontology.org/amigo/term/GO:0004866	TIMP1 PI3 NGF APP
2.20145e-13	17	239	13.4499	GO:0060541 Respiratory system development	https://amigo.geneontology.org/amigo/term/GO:0060541	TNF TNC MAPK1 EP300 TGFB1 VEGFA LOX HSD11B1 CCN2 LAMA5 EGFR MMP14 TGFBR2 SPRY1 COL3A1 SMAD2 MMP12										0.05083	2	39	9.69689	GO:0033764 Steroid dehydrogenase activity acting on the ch-oh group of donors nad or nadp as acceptor	https://amigo.geneontology.org/amigo/term/GO:0033764	HSD17B2 HSD11B1
2.28432e-13	28	874	6.05778	GO:0019725 Cellular homeostasis	https://amigo.geneontology.org/amigo/term/GO:0019725	TRPC7 GSR CAV1 HMOX1 HIF1A TXN AGER BAX SIRT1 MAPK1 TGFB1 COL1A1 LOX IL1A NFE2L2 FOXO3 PIK3CA PRKAA1 SOD1 APP SMAD3 SMAD2 NQO1 SOD2 PPARGC1A NOS2 IL6 S100A8										0.05083	2	39	9.69689	GO:0042805 Actinin binding	https://amigo.geneontology.org/amigo/term/GO:0042805	NFKB1 PPARG
2.42617e-13	14	133	19.9042	GO:0022612 Gland morphogenesis	https://amigo.geneontology.org/amigo/term/GO:0022612	TNC BAX MMP2 ESR1 TGFB1 CAV1 NFKB1 NR3C1 LAMA5 EGFR TGFBR2 AR TNF IL6										0.051228	9	751	2.26605	GO:0016773 Phosphotransferase activity alcohol group as acceptor	https://amigo.geneontology.org/amigo/term/GO:0016773	MAPK14 MAPK1 MAPK8 PIK3CA PRKAA1 EGFR TGFBR2 PRKAB1 CDKN1A
2.52909e-13	29	952	5.76008	GO:0032880 Regulation of protein localization	https://amigo.geneontology.org/amigo/term/GO:0032880	SIRT6 EP300 TGFB1 MAPK8 VEGFA PIK3CA IL1B IL6 EGFR CDKN2A TERT AR BSG TNF PTGS2 HIF1A MAPK14 PPARG PRKAA1 TXN ORAI1 NOS2 IGF1 IL1A MMP14 PPIA SMAD3 GZMB BDNF										0.054301	1	4	47.2724	GO:0001093 Tfiib-class transcription factor binding	https://amigo.geneontology.org/amigo/term/GO:0001093	ESR1
3.19716e-13	10	42	45.0213	GO:1902894 Negative regulation of mirna transcription	https://amigo.geneontology.org/amigo/term/GO:1902894	PPARG PPARA HDAC4 PPARD ESR1 HIF1A TGFB1 SMAD3 VEGFA TNF										0.054301	1	4	47.2724	GO:0003886 Dna (cytosine-5-)-methyltransferase activity	https://amigo.geneontology.org/amigo/term/GO:0003886	DNMT1
3.33204e-13	15	169	16.7831	GO:0071453 Cellular response to oxygen levels	https://amigo.geneontology.org/amigo/term/GO:0071453	HIF1A VEGFA AQP3 PPARD NFE2L2 FOXO3 PPARG PRKAA1 TP53 TERT FOS PTGS2 SIRT1 TGFB1 CAV1										0.054301	1	4	47.2724	GO:0008502 Melatonin receptor activity	https://amigo.geneontology.org/amigo/term/GO:0008502	MTNR1A
4.95094e-13	49	2929	3.16333	GO:0006366 Transcription by rna polymerase ii	https://amigo.geneontology.org/amigo/term/GO:0006366	SIRT6 ESR1 EP300 HIF1A NFKB1 PPARGC1A FOXM1 PPARD NR3C1 NFE2L2 FOXO3 PPARG IRF4 ESR2 TP53 SMAD3 AR FOS SMAD2 JUN PPARA MITF TET3 TNF IGF1 HDAC4 SIRT1 TGFB1 EZH2 AHR VEGFA IL6 CCN1 EGFR CDKN2A MAPK1 CAV1 MAPK14 IL1A IL1B DNMT1 TXN APP TRPV1 MC1R MMP12 SOD2 DCN HMOX1										0.054301	1	4	47.2724	GO:0008753 Nadph dehydrogenase (quinone) activity	https://amigo.geneontology.org/amigo/term/GO:0008753	NQO1
5.27186e-13	10	44	42.9749	GO:2000629 Negative regulation of mirna metabolic process	https://amigo.geneontology.org/amigo/term/GO:2000629	PPARG PPARA HDAC4 PPARD ESR1 HIF1A TGFB1 SMAD3 VEGFA TNF										0.054301	2	41	9.22387	GO:0015036 Disulfide oxidoreductase activity	https://amigo.geneontology.org/amigo/term/GO:0015036	GSR TXN
5.43494e-13	24	629	7.21486	GO:0040008 Regulation of growth	https://amigo.geneontology.org/amigo/term/GO:0040008	IGF1 TNC TGFB1 CDKN1A EGFR CDKN2A MMP14 SMAD3 BDNF HIF1A PPARD MAPK14 VEGFA PIK3CA GDF15 PPARG SOD1 APP CRABP2 AR PPARA TP53 ESR2 S100A8										0.054301	11	1024	2.03123	GO:0016772 Transferase activity transferring phosphorus-containing groups	https://amigo.geneontology.org/amigo/term/GO:0016772	MAPK14 MAPK1 MAPK8 PIK3CA PRKAA1 EGFR TGFBR2 PRKAB1 CDKN1A TERT SIRT6
5.54876e-13	29	983	5.57843	GO:0001817 Regulation of cytokine production	https://amigo.geneontology.org/amigo/term/GO:0001817	IL18R1 IL15 NOS2 HIF1A TGFB1 MAPK14 IL1A IL1B IL6 IRF4 SOD1 BSG AGER TNF MIF PTGS2 SIRT1 EZH2 NFKB1 POSTN SMAD3 MMP12 IGF1 APP RPS3 CASP3 PPARA MC1R HMOX1										0.054301	2	42	9.00426	GO:0030331 Nuclear estrogen receptor binding	https://amigo.geneontology.org/amigo/term/GO:0030331	PPARG ESR1
5.54876e-13	29	983	5.57843	GO:0031347 Regulation of defense response	https://amigo.geneontology.org/amigo/term/GO:0031347	PPARD PPARG PPARA AGER IL15 TGFB1 AHR MAPK8 NFKB1 IL6 S100A8 CASP3 TNC PTGS2 ESR1 NFE2L2 IL1B IRF4 SOD1 SMAD3 TNF MMP12 IGF1 CAV1 APP EP300 MMP9 MAPK14 MMP3										0.054301	4	196	3.85897	GO:0030414 Peptidase inhibitor activity	https://amigo.geneontology.org/amigo/term/GO:0030414	TIMP1 PI3 NGF APP
5.70536e-13	31	1143	5.12841	GO:0009894 Regulation of catabolic process	https://amigo.geneontology.org/amigo/term/GO:0009894	TIMP1 HIF1A DCN IGF1 SIRT6 SIRT1 EP300 IL1B PRKAA1 EGFR CDKN2A NQO1 PPARA TNF NOS2 HDAC4 HMOX1 ODC1 FOXO3 TP53 SMAD3 APP VIM BAX CAV1 IL6 PIK3CA MAPK8 MAPK14 NFE2L2 CASP3										0.054301	1	4	47.2724	GO:0034246 Mitochondrial transcription factor activity	https://amigo.geneontology.org/amigo/term/GO:0034246	FOXO3
5.70536e-13	17	254	12.6556	GO:0043523 Regulation of neuron apoptotic process	https://amigo.geneontology.org/amigo/term/GO:0043523	NGF CASP3 BDNF BAX HIF1A MMP2 SIRT1 PPARGC1A NR3C1 PIK3CA TP53 SOD1 TERT NQO1 TNF SOD2 FOXO3										0.054301	1	4	47.2724	GO:0034617 Tetrahydrobiopterin binding	https://amigo.geneontology.org/amigo/term/GO:0034617	NOS2
5.90671e-13	13	112	21.9479	GO:0048144 Fibroblast proliferation	https://amigo.geneontology.org/amigo/term/GO:0048144	IGF1 MIF SIRT6 BAX ESR1 TGFB1 CAV1 CDKN1A PPARG TP53 EGFR COL3A1 SOD2										0.054301	1	4	47.2724	GO:0034739 Histone h4k16 deacetylase activity	https://amigo.geneontology.org/amigo/term/GO:0034739	SIRT1
6.02431e-13	17	255	12.606	GO:2001234 Negative regulation of apoptotic signaling pathway	https://amigo.geneontology.org/amigo/term/GO:2001234	IGF1 HIF1A IL1B AR TNF MIF PTGS2 BAX SIRT1 HMOX1 MMP9 NFE2L2 TERT PPIA SOD2 BDNF IL1A										0.054301	1	4	47.2724	GO:0035662 Toll-like receptor 4 binding	https://amigo.geneontology.org/amigo/term/GO:0035662	S100A8
6.0348e-13	23	570	7.62992	GO:0070201 Regulation of establishment of protein localization	https://amigo.geneontology.org/amigo/term/GO:0070201	SIRT6 EP300 TGFB1 IL1B IL6 BSG TNF PTGS2 HIF1A MAPK14 PPARG PRKAA1 TXN EGFR ORAI1 NOS2 IGF1 IL1A CDKN2A PPIA SMAD3 GZMB MAPK8										0.054301	1	4	47.2724	GO:0047066 Phospholipid-hydroperoxide glutathione peroxidase activity	https://amigo.geneontology.org/amigo/term/GO:0047066	GPX4
6.13679e-13	20	399	9.47817	GO:0002237 Response to molecule of bacterial origin	https://amigo.geneontology.org/amigo/term/GO:0002237	NOS2 IL1A IL1B S100A8 AHR MAPK8 MAPK14 PTGS2 MAPK1 NFKB1 CASP3 FOS NQO1 TNF MIF SOD2 VIM IL6 MMP9 MMP3										0.054301	1	4	47.2724	GO:0048408 Epidermal growth factor binding	https://amigo.geneontology.org/amigo/term/GO:0048408	EGFR
6.14401e-13	19	348	10.3238	GO:1904951 Positive regulation of establishment of protein localization	https://amigo.geneontology.org/amigo/term/GO:1904951	SIRT6 EP300 TGFB1 BSG TNF PTGS2 HIF1A MAPK14 PPARG PRKAA1 EGFR ORAI1 IGF1 IL1A PPIA IL1B SMAD3 GZMB MAPK8										0.054301	1	4	47.2724	GO:0050501 Hyaluronan synthase activity	https://amigo.geneontology.org/amigo/term/GO:0050501	HAS2
6.26449e-13	15	177	16.0245	GO:0007584 Response to nutrient	https://amigo.geneontology.org/amigo/term/GO:0007584	POSTN TNC PTGS2 TYR TGFB1 COL1A1 IL1A NFE2L2 CAT PPARG EGFR NQO1 PPARA SOD2 AQP3										0.054301	1	4	47.2724	GO:0050692 Dna binding domain binding	https://amigo.geneontology.org/amigo/term/GO:0050692	PPARG
6.98849e-13	12	87	26.0813	GO:0071230 Cellular response to amino acid stimulus	https://amigo.geneontology.org/amigo/term/GO:0071230	EP300 PTGS2 MMP2 COL1A1 NFE2L2 DNMT1 EGFR MMP3 COL1A2 COL3A1 COL4A1 TNF										0.054301	1	4	47.2724	GO:0141051 Histone h4k deacetylase activity	https://amigo.geneontology.org/amigo/term/GO:0141051	SIRT1
7.90227e-13	16	218	13.8781	GO:0007179 Transforming growth factor beta receptor signaling pathway	https://amigo.geneontology.org/amigo/term/GO:0007179	TGFB1 TGFBR2 SMAD3 SMAD2 SIRT1 GDF15 PPARG COL1A2 COL3A1 FOS JUN PPARA LOX TP53 SPRY1 EP300										0.056034	2	43	8.79486	GO:0016229 Steroid dehydrogenase activity	https://amigo.geneontology.org/amigo/term/GO:0016229	HSD17B2 HSD11B1
8.30089e-13	14	146	18.1319	GO:0071456 Cellular response to hypoxia	https://amigo.geneontology.org/amigo/term/GO:0071456	HIF1A VEGFA AQP3 PPARD NFE2L2 FOXO3 PPARG PRKAA1 TP53 TERT FOS PTGS2 SIRT1 TGFB1										0.058255	2	44	8.59497	GO:0044390 Ubiquitin-like protein conjugating enzyme binding	https://amigo.geneontology.org/amigo/term/GO:0044390	RPS3 PPARA
8.60914e-13	33	1332	4.68465	GO:0006468 Protein phosphorylation	https://amigo.geneontology.org/amigo/term/GO:0006468	IGF1 MAPK1 TGFB1 CAV1 EZH2 MAPK8 PRKAB1 VEGFA CDKN1A IL1B PRKAA1 IL6 APP CCN1 EGFR CDKN2A IL15 PPIA TNF MIF PTGS2 BAX MAPK14 LOX PIK3CA TP53 TGFBR2 BDNF TXN AGER SIRT1 MMP9 RPS3										0.062389	1	5	37.8179	GO:0003955 Nad(p)h dehydrogenase (quinone) activity	https://amigo.geneontology.org/amigo/term/GO:0003955	NQO1
9.65959e-13	16	221	13.6897	GO:0034284 Response to monosaccharide	https://amigo.geneontology.org/amigo/term/GO:0034284	AGER PTGS2 HIF1A TGFB1 COL1A1 IL1A FOXO3 CAT PIK3CA PRKAA1 CASP3 SMAD3 SMAD2 PPARA TNF SOD2										0.062389	1	5	37.8179	GO:0004167 Dopachrome isomerase activity	https://amigo.geneontology.org/amigo/term/GO:0004167	MIF
1.00131e-12	15	183	15.4991	GO:0006109 Regulation of carbohydrate metabolic process	https://amigo.geneontology.org/amigo/term/GO:0006109	HIF1A IGF1 SIRT6 SIRT1 EP300 TGFB1 NFKB1 PPARA HDAC4 NR3C1 PRKAA1 TP53 HAS2 APP PPARGC1A										0.062389	3	120	4.72724	GO:0004497 Monooxygenase activity	https://amigo.geneontology.org/amigo/term/GO:0004497	NOS2 TYR HMOX1
1.06152e-12	34	1431	4.49269	GO:0016310 Phosphorylation	https://amigo.geneontology.org/amigo/term/GO:0016310	IGF1 MAPK1 TGFB1 CAV1 EZH2 MAPK8 PRKAB1 VEGFA PIK3CA CDKN1A IL1B PRKAA1 IL6 APP CCN1 EGFR CDKN2A IL15 PPIA TNF MIF PTGS2 BAX MAPK14 LOX TP53 TGFBR2 BDNF TXN AGER SIRT1 MMP9 RPS3 AR										0.062389	1	5	37.8179	GO:0004720 Protein-lysine 6-oxidase activity	https://amigo.geneontology.org/amigo/term/GO:0004720	LOX
1.06306e-12	24	651	6.97104	GO:0048729 Tissue morphogenesis	https://amigo.geneontology.org/amigo/term/GO:0048729	VEGFA CCN1 BSG TNF MMP12 TNC MMP2 ESR1 HIF1A TGFB1 NR3C1 LAMA5 EGFR MMP14 TGFBR2 SPRY1 CASP3 SMAD3 COL3A1 AR SMAD2 SIRT6 COL5A1 COL4A1										0.062389	1	5	37.8179	GO:0005497 Androgen binding	https://amigo.geneontology.org/amigo/term/GO:0005497	AR
1.25271e-12	16	225	13.4464	GO:0009612 Response to mechanical stimulus	https://amigo.geneontology.org/amigo/term/GO:0009612	MAPK8 COL1A1 TNC PTGS2 MMP2 TGFB1 NFKB1 MAPK14 PIK3CA PPARG POSTN EGFR MMP14 FOS TNF IL1B										0.062389	1	5	37.8179	GO:0015038 Glutathione disulfide oxidoreductase activity	https://amigo.geneontology.org/amigo/term/GO:0015038	GSR
1.25271e-12	15	186	15.2491	GO:0048771 Tissue remodeling	https://amigo.geneontology.org/amigo/term/GO:0048771	MMP2 IL15 BAX HIF1A TIMP1 CAV1 NFKB1 IL1A PPARG TP53 EGFR MMP14 MITF IL6 TGFB1										0.062389	1	5	37.8179	GO:0015254 Glycerol channel activity	https://amigo.geneontology.org/amigo/term/GO:0015254	AQP3
1.32091e-12	37	1722	4.0629	GO:0051049 Regulation of transport	https://amigo.geneontology.org/amigo/term/GO:0051049	NFKB1 IGF1 SIRT6 EP300 MMP9 TGFB1 CAV1 SFRP4 VEGFA IL1B PPARG IL6 IL15 BSG TNF ORAI1 PTGS2 BAX SIRT1 MAPK1 HIF1A MAPK14 IL1A NFE2L2 PRKAA1 TXN SOD1 S100A8 EGFR CASP3 TERT MIF NOS2 CDKN2A PPIA SMAD3 PPARA										0.062389	1	5	37.8179	GO:0036310 Atp-dependent dna/dna annealing activity	https://amigo.geneontology.org/amigo/term/GO:0036310	TP53
1.38387e-12	22	533	7.80482	GO:0002009 Morphogenesis of an epithelium	https://amigo.geneontology.org/amigo/term/GO:0002009	VEGFA CCN1 BSG TNF MMP12 TNC MMP2 ESR1 HIF1A TGFB1 NR3C1 LAMA5 EGFR MMP14 TGFBR2 SPRY1 CASP3 SMAD3 AR SIRT6 COL5A1 COL4A1										0.062389	1	5	37.8179	GO:0038191 Neuropilin binding	https://amigo.geneontology.org/amigo/term/GO:0038191	VEGFA
1.38387e-12	31	1185	4.94664	GO:0045321 Leukocyte activation	https://amigo.geneontology.org/amigo/term/GO:0045321	IL1A IL1B IL15 IGF1 EP300 TGFB1 CAV1 AHR FOXO3 PRKAA1 IL6 TGFBR2 AGER MIF BAX EZH2 IL18R1 CDKN1A IRF4 TP53 MMP14 CASP3 SMAD3 TRPV1 TNF APP RPS3 CDKN2A SOD1 HDAC4 PIK3CA										0.062389	1	5	37.8179	GO:0045545 Syndecan binding	https://amigo.geneontology.org/amigo/term/GO:0045545	TNC
1.44347e-12	15	188	15.0869	GO:2001242 Regulation of intrinsic apoptotic signaling pathway	https://amigo.geneontology.org/amigo/term/GO:2001242	HIF1A S100A8 MIF PTGS2 BAX MMP2 SIRT1 TP53 MMP9 CAV1 NFE2L2 SOD1 RPS3 PPIA SOD2										0.062389	4	210	3.6017	GO:0061135 Endopeptidase regulator activity	https://amigo.geneontology.org/amigo/term/GO:0061135	TIMP1 PI3 NGF APP
1.4744e-12	32	1273	4.75323	GO:0032101 Regulation of response to external stimulus	https://amigo.geneontology.org/amigo/term/GO:0032101	PPARD VEGFA PPARG PPARA AGER IL15 TGFB1 AHR MAPK8 NFKB1 IL6 S100A8 CASP3 TNF MIF TNC PTGS2 ESR1 NFE2L2 IL1B IRF4 SOD1 SMAD3 MMP12 IGF1 MAPK1 CAV1 APP EP300 MMP9 MAPK14 MMP3										0.062389	1	5	37.8179	GO:0070974 Pou domain binding	https://amigo.geneontology.org/amigo/term/GO:0070974	AR
1.49058e-12	13	121	20.3154	GO:0032355 Response to estradiol	https://amigo.geneontology.org/amigo/term/GO:0032355	ESR1 TGFB1 ESR2 EGFR PTGS2 MMP2 EZH2 COL1A1 CAT POSTN CASP3 GPX4 NQO1										0.062389	1	5	37.8179	GO:0097100 Supercoiled dna binding	https://amigo.geneontology.org/amigo/term/GO:0097100	RPS3
1.49058e-12	12	93	24.3986	GO:0034644 Cellular response to uv	https://amigo.geneontology.org/amigo/term/GO:0034644	MMP2 EP300 MMP9 TIMP1 MAPK14 TP53 MMP3 MMP1 MC1R BAX CDKN1A SIRT1										0.062389	1	5	37.8179	GO:0097200 Cysteine-type endopeptidase activity involved in execution phase of apoptosis	https://amigo.geneontology.org/amigo/term/GO:0097200	CASP3
1.49058e-12	12	93	24.3986	GO:0048145 Regulation of fibroblast proliferation	https://amigo.geneontology.org/amigo/term/GO:0048145	IGF1 MIF SIRT6 BAX ESR1 TGFB1 CAV1 PPARG TP53 EGFR SOD2 CDKN1A										0.062389	1	5	37.8179	GO:0140804 Nad+-protein-lysine adp-ribosyltransferase activity	https://amigo.geneontology.org/amigo/term/GO:0140804	SIRT6
1.49729e-12	14	153	17.3023	GO:0036294 Cellular response to decreased oxygen levels	https://amigo.geneontology.org/amigo/term/GO:0036294	HIF1A VEGFA AQP3 PPARD NFE2L2 FOXO3 PPARG PRKAA1 TP53 TERT FOS PTGS2 SIRT1 TGFB1										0.062389	1	5	37.8179	GO:0160008 Protein decrotonylase activity	https://amigo.geneontology.org/amigo/term/GO:0160008	SIRT1
1.78763e-12	14	155	17.079	GO:0062013 Positive regulation of small molecule metabolic process	https://amigo.geneontology.org/amigo/term/GO:0062013	PPARD PPARG PPARA HIF1A IGF1 SIRT1 MAPK1 TNF PTGS2 GDF15 PRKAA1 IL1B APP PPARGC1A										0.062389	1	5	37.8179	GO:0160009 Histone decrotonylase activity	https://amigo.geneontology.org/amigo/term/GO:0160009	SIRT1
2.06165e-12	16	233	12.9847	GO:1901654 Response to ketone	https://amigo.geneontology.org/amigo/term/GO:1901654	TGFB1 CAV1 AHR POSTN AR TNC FOXO3 PIK3CA CDKN1A PPARG PRKAA1 EGFR FOS NQO1 SIRT1 NR3C1										0.062389	1	5	37.8179	GO:1904841 Torc2 complex binding	https://amigo.geneontology.org/amigo/term/GO:1904841	SIRT6
2.13114e-12	24	674	6.73315	GO:0043408 Regulation of mapk cascade	https://amigo.geneontology.org/amigo/term/GO:0043408	AGER IGF1 TGFB1 EZH2 VEGFA CCN2 IL1B GDF15 PPARG IL6 CCN1 EGFR PPIA TNF MIF MAPK1 CAV1 IL1A SOD1 SPRY1 AR APP FOXM1 RPS3										0.066286	4	216	3.50166	GO:0003714 Transcription corepressor activity	https://amigo.geneontology.org/amigo/term/GO:0003714	SIRT6 SIRT1 HDAC4 EZH2
2.14963e-12	33	1380	4.5217	GO:0002684 Positive regulation of immune system process	https://amigo.geneontology.org/amigo/term/GO:0002684	VEGFA IL1A IL1B IL15 IGF1 BAX SIRT1 EP300 TGFB1 CAV1 MAPK8 IL18R1 FOXO3 PRKAA1 IL6 TGFBR2 AQP3 TNF MIF ESR1 MAPK1 NFKB1 CDKN1A IRF4 MMP14 FOS MMP12 APP RPS3 AGER S100A8 NOS2 PIK3CA										0.068157	2	50	7.56358	GO:0030544 Hsp70 protein binding	https://amigo.geneontology.org/amigo/term/GO:0030544	RPS3 BAX
2.26751e-12	28	966	5.48085	GO:0071345 Cellular response to cytokine stimulus	https://amigo.geneontology.org/amigo/term/GO:0071345	IL1A IL18R1 IL1B TNF HDAC4 SIRT1 HIF1A IL6 IL15 NOS2 VIM MMP2 MAPK1 CAV1 COL1A1 NFKB1 MAPK14 LOX NFE2L2 POSTN TP53 FOS TRPV1 MMP12 HAS2 FOXO3 PPARG RPS3										0.070785	1	6	31.5149	GO:0004046 Aminoacylase activity	https://amigo.geneontology.org/amigo/term/GO:0004046	CAT
2.31262e-12	19	377	9.52971	GO:0032496 Response to lipopolysaccharide	https://amigo.geneontology.org/amigo/term/GO:0032496	NOS2 IL1A IL1B S100A8 MAPK8 MAPK14 PTGS2 MAPK1 NFKB1 CASP3 FOS NQO1 TNF MIF SOD2 VIM IL6 MMP9 MMP3										0.070785	1	6	31.5149	GO:0004551 Dinucleotide phosphatase activity	https://amigo.geneontology.org/amigo/term/GO:0004551	ENPP5
2.31262e-12	19	377	9.52971	GO:0050678 Regulation of epithelial cell proliferation	https://amigo.geneontology.org/amigo/term/GO:0050678	CAV1 VEGFA EGFR HIF1A IGF1 TGFB1 SPARC TNF MMP12 BAX PPARD LAMA5 SMAD3 AR HAS2 HMOX1 SIRT6 SIRT1 PPARG										0.070785	1	6	31.5149	GO:0004977 Melanocortin receptor activity	https://amigo.geneontology.org/amigo/term/GO:0004977	MC1R
2.50675e-12	63	4902	2.43016	GO:0141187 Nucleic acid biosynthetic process	https://amigo.geneontology.org/amigo/term/GO:0141187	SIRT6 ESR1 SIRT1 EP300 HIF1A NFKB1 PPARGC1A FOXM1 PPARD NR3C1 NFE2L2 FOXO3 PPARG IRF4 ESR2 TP53 WTAP TERT SMAD3 AR FOS SMAD2 JUN PPARA MITF TET3 TNF IGF1 HDAC4 TGFB1 EZH2 SFRP4 AHR COL1A1 VEGFA IL18R1 IL1B IL6 CCN1 EGFR CDKN2A PPIA AGER MAPK1 CAV1 MAPK14 LOX IL1A CCN2 CDKN1A DNMT1 PRKAA1 TXN APP TRPV1 MC1R MMP12 SOD2 DCN RPS3 HMOX1 CRABP2 S100A8										0.070785	1	6	31.5149	GO:0016406 Carnitine o-acyltransferase activity	https://amigo.geneontology.org/amigo/term/GO:0016406	CRAT
3.0796e-12	17	284	11.3187	GO:0097305 Response to alcohol	https://amigo.geneontology.org/amigo/term/GO:0097305	TGFB1 AHR TGFBR2 SMAD2 TNC FOXO3 CAT CDKN1A PPARG PRKAA1 SOD1 S100A8 FOS NQO1 PPARA TNF SOD2										0.070785	1	6	31.5149	GO:0030346 Protein phosphatase 2b binding	https://amigo.geneontology.org/amigo/term/GO:0030346	SOD1
3.49157e-12	12	100	22.6907	GO:0033273 Response to vitamin	https://amigo.geneontology.org/amigo/term/GO:0033273	POSTN TNC PTGS2 TYR TGFB1 COL1A1 IL1A CAT PPARG EGFR SOD2 AQP3										0.070785	1	6	31.5149	GO:0050178 Phenylpyruvate tautomerase activity	https://amigo.geneontology.org/amigo/term/GO:0050178	MIF
3.49656e-12	27	907	5.6289	GO:0051050 Positive regulation of transport	https://amigo.geneontology.org/amigo/term/GO:0051050	IGF1 SIRT6 EP300 TGFB1 CAV1 SFRP4 VEGFA PPARG IL15 BSG TNF ORAI1 PTGS2 BAX SIRT1 HIF1A MAPK14 IL1A NFE2L2 IL1B SOD1 S100A8 EGFR TERT MIF PPIA SMAD3										0.070785	1	6	31.5149	GO:0051434 Bh3 domain binding	https://amigo.geneontology.org/amigo/term/GO:0051434	BAX
3.73052e-12	28	987	5.36424	GO:0046649 Lymphocyte activation	https://amigo.geneontology.org/amigo/term/GO:0046649	IL1A IL1B IL15 IGF1 EP300 TGFB1 CAV1 AHR FOXO3 PRKAA1 IL6 TGFBR2 AGER MIF BAX EZH2 IL18R1 CDKN1A IRF4 TP53 MMP14 CASP3 SMAD3 RPS3 CDKN2A SOD1 HDAC4 PIK3CA										0.070785	1	6	31.5149	GO:0052597 Diamine oxidase activity	https://amigo.geneontology.org/amigo/term/GO:0052597	LOX
4.40091e-12	12	102	22.2458	GO:0150076 Neuroinflammatory response	https://amigo.geneontology.org/amigo/term/GO:0150076	PTGS2 NR3C1 IL1B EGFR TRPV1 AGER TNF IGF1 APP MMP9 IL6 MMP3										0.070785	1	6	31.5149	GO:0070051 Fibrinogen binding	https://amigo.geneontology.org/amigo/term/GO:0070051	MFAP2
6.46123e-12	23	643	6.7637	GO:0001819 Positive regulation of cytokine production	https://amigo.geneontology.org/amigo/term/GO:0001819	IL18R1 IL15 NOS2 HIF1A TGFB1 IL1A IL1B IL6 IRF4 SOD1 BSG TNF MIF PTGS2 SIRT1 POSTN SMAD3 AGER MMP12 APP MAPK14 RPS3 HMOX1										0.070785	1	6	31.5149	GO:0097199 Cysteine-type endopeptidase activity involved in apoptotic signaling pathway	https://amigo.geneontology.org/amigo/term/GO:0097199	CASP3
8.40066e-12	38	1936	3.71147	GO:0009607 Response to biotic stimulus	https://amigo.geneontology.org/amigo/term/GO:0009607	NOS2 NFKB1 IL1A PI3 IL1B S100A8 HDAC4 BAX GZMB HIF1A TGFB1 CAV1 AHR MAPK8 MAPK14 PRKAA1 IL6 TP53 TNF VIM PTGS2 ESR1 MAPK1 NFE2L2 IRF4 MMP3 IL15 CASP3 SMAD3 FOS NQO1 MIF MMP12 SOD2 ODC1 PPARG EP300 MMP9										0.070785	1	6	31.5149	GO:0106274 Nad+-protein-arginine adp-ribosyltransferase activity	https://amigo.geneontology.org/amigo/term/GO:0106274	SIRT6
8.43822e-12	20	463	8.16801	GO:0051223 Regulation of protein transport	https://amigo.geneontology.org/amigo/term/GO:0051223	SIRT6 EP300 TGFB1 IL1B IL6 BSG TNF PTGS2 HIF1A MAPK14 PPARG TXN EGFR ORAI1 NOS2 IGF1 IL1A CDKN2A PPIA SMAD3										0.070785	1	6	31.5149	GO:1990239 Steroid hormone binding	https://amigo.geneontology.org/amigo/term/GO:1990239	NR3C1
8.60607e-12	10	58	32.6016	GO:1904645 Response to amyloid-beta	https://amigo.geneontology.org/amigo/term/GO:1904645	APP MMP2 MMP9 FOXO3 AGER TNF IGF1 MMP13 MMP3 MMP12										0.075838	3	133	4.26518	GO:0005262 Calcium channel activity	https://amigo.geneontology.org/amigo/term/GO:0005262	TRPC7 ORAI1 TRPV1
9.45599e-12	15	215	13.1923	GO:0007623 Circadian rhythm	https://amigo.geneontology.org/amigo/term/GO:0007623	NOS2 SIRT6 SIRT1 EP300 EZH2 PPARGC1A PRKAA1 TP53 EGFR PPARA TNF AHR MAPK8 PPARG MTNR1A										0.075879	1	7	27.0128	GO:0003720 Telomerase activity	https://amigo.geneontology.org/amigo/term/GO:0003720	TERT
1.15512e-11	11	83	25.06	GO:0014823 Response to activity	https://amigo.geneontology.org/amigo/term/GO:0014823	MMP2 HIF1A PPARGC1A CAT PIK3CA PRKAA1 POSTN FOS TNF SOD2 IL6										0.075879	1	7	27.0128	GO:0003997 Acyl-coa oxidase activity	https://amigo.geneontology.org/amigo/term/GO:0003997	CRAT
1.38797e-11	23	668	6.51056	GO:0032787 Monocarboxylic acid metabolic process	https://amigo.geneontology.org/amigo/term/GO:0032787	PTGS2 PPARD PPARG PPARA HIF1A IGF1 SIRT6 CRAT EP300 GPX4 MIF HDAC4 SIRT1 CAV1 PRKAB1 MAPK14 GDF15 PRKAA1 TP53 CRABP2 IL1B APP PPARGC1A										0.075879	1	7	27.0128	GO:0004128 Cytochrome-b5 reductase activity acting on nad(p)h	https://amigo.geneontology.org/amigo/term/GO:0004128	NQO1
1.43027e-11	21	538	7.38081	GO:0008015 Blood circulation	https://amigo.geneontology.org/amigo/term/GO:0008015	NOS2 CAV1 TGFB1 VEGFA SOD1 HDAC4 PTGS2 MMP2 PIK3CA POSTN EGFR SMAD3 AR PPARA TRPV1 AGER TNF SOD2 PPARG COL1A2 ELN										0.075879	1	7	27.0128	GO:0004691 Camp-dependent protein kinase activity	https://amigo.geneontology.org/amigo/term/GO:0004691	PRKAA1
1.64589e-11	16	268	11.2889	GO:0034612 Response to tumor necrosis factor	https://amigo.geneontology.org/amigo/term/GO:0034612	TNF SIRT1 PTGS2 MAPK1 COL1A1 NFKB1 MAPK14 NFE2L2 POSTN FOS TRPV1 HAS2 TP53 FOXO3 RPS3 CASP3										0.075879	1	7	27.0128	GO:0004791 Thioredoxin-disulfide reductase (nadph) activity	https://amigo.geneontology.org/amigo/term/GO:0004791	TXN
1.64589e-11	16	268	11.2889	GO:0051222 Positive regulation of protein transport	https://amigo.geneontology.org/amigo/term/GO:0051222	SIRT6 EP300 TGFB1 BSG TNF PTGS2 HIF1A MAPK14 PPARG EGFR ORAI1 IGF1 IL1A PPIA IL1B SMAD3										0.075879	1	7	27.0128	GO:0004908 Interleukin-1 receptor activity	https://amigo.geneontology.org/amigo/term/GO:0004908	IL18R1
1.69817e-11	10	62	30.4983	GO:1904705 Regulation of vascular associated smooth muscle cell proliferation	https://amigo.geneontology.org/amigo/term/GO:1904705	PPARG SOD2 TERT TNF IGF1 MMP2 MMP9 CDKN1A DNMT1 JUN										0.075879	1	7	27.0128	GO:0005138 Interleukin-6 receptor binding	https://amigo.geneontology.org/amigo/term/GO:0005138	IL6
1.74957e-11	14	184	14.3872	GO:0018105 Peptidyl-serine phosphorylation	https://amigo.geneontology.org/amigo/term/GO:0018105	MAPK1 CAV1 MAPK8 IL6 TNF MIF PTGS2 BAX PRKAA1 BDNF TXN APP EGFR MAPK14										0.075879	1	7	27.0128	GO:0009008 Dna-methyltransferase activity	https://amigo.geneontology.org/amigo/term/GO:0009008	DNMT1
1.99219e-11	37	1891	3.69979	GO:0051707 Response to other organism	https://amigo.geneontology.org/amigo/term/GO:0051707	NOS2 NFKB1 IL1A PI3 IL1B S100A8 HDAC4 BAX GZMB HIF1A TGFB1 CAV1 AHR MAPK8 MAPK14 IL6 TNF VIM PTGS2 ESR1 MAPK1 NFE2L2 IRF4 TP53 MMP3 IL15 CASP3 SMAD3 FOS NQO1 MIF MMP12 SOD2 ODC1 PPARG EP300 MMP9										0.075879	1	7	27.0128	GO:0015168 Glycerol transmembrane transporter activity	https://amigo.geneontology.org/amigo/term/GO:0015168	AQP3
2.00072e-11	12	116	19.561	GO:1901655 Cellular response to ketone	https://amigo.geneontology.org/amigo/term/GO:1901655	AHR POSTN AR TNC TGFB1 FOXO3 PPARG PRKAA1 EGFR FOS SIRT1 NR3C1										0.075879	1	7	27.0128	GO:0015204 Urea transmembrane transporter activity	https://amigo.geneontology.org/amigo/term/GO:0015204	AQP3
2.07432e-11	37	1894	3.69393	GO:0043207 Response to external biotic stimulus	https://amigo.geneontology.org/amigo/term/GO:0043207	NOS2 NFKB1 IL1A PI3 IL1B S100A8 HDAC4 BAX GZMB HIF1A TGFB1 CAV1 AHR MAPK8 MAPK14 IL6 TNF VIM PTGS2 ESR1 MAPK1 NFE2L2 IRF4 TP53 MMP3 IL15 CASP3 SMAD3 FOS NQO1 MIF MMP12 SOD2 ODC1 PPARG EP300 MMP9										0.075879	9	839	2.02837	GO:0016301 Kinase activity	https://amigo.geneontology.org/amigo/term/GO:0016301	MAPK14 MAPK1 MAPK8 PIK3CA PRKAA1 EGFR TGFBR2 PRKAB1 CDKN1A
2.11285e-11	46	2888	3.01181	GO:0009056 Catabolic process	https://amigo.geneontology.org/amigo/term/GO:0009056	NOS2 MMP2 HMOX1 MMP9 TIMP1 HSD11B1 CAT MMP13 MMP3 MMP14 MMP1 MMP12 HIF1A MRC2 DCN IGF1 SIRT6 CRAT SIRT1 EP300 GZMB TGFB1 NFE2L2 IL1B PRKAA1 S100A8 EGFR CDKN2A CASP3 NQO1 PPARA TNF HDAC4 PPARD ODC1 FOXO3 TP53 SMAD3 APP VIM BAX CAV1 IL6 PIK3CA MAPK8 MAPK14										0.075879	1	7	27.0128	GO:0016716 Oxidoreductase activity acting on paired donors with incorporation or reduction of molecular oxygen another compound as one donor and incorporation of one atom of oxygen	https://amigo.geneontology.org/amigo/term/GO:0016716	TYR
2.11285e-11	20	488	7.74957	GO:0030099 Myeloid cell differentiation	https://amigo.geneontology.org/amigo/term/GO:0030099	CASP3 HIF1A VEGFA FOXO3 PPARG IL15 TNF SIRT1 EP300 TGFB1 MAPK14 LOX NR3C1 MFAP2 IRF4 TGFBR2 FOS MITF APP MMP9										0.075879	1	7	27.0128	GO:0019870 Potassium channel inhibitor activity	https://amigo.geneontology.org/amigo/term/GO:0019870	CAV1
2.31284e-11	10	64	29.5452	GO:1990874 Vascular associated smooth muscle cell proliferation	https://amigo.geneontology.org/amigo/term/GO:1990874	PPARG SOD2 TERT TNF IGF1 MMP2 MMP9 CDKN1A DNMT1 JUN										0.075879	1	7	27.0128	GO:0030235 Nitric-oxide synthase regulator activity	https://amigo.geneontology.org/amigo/term/GO:0030235	ESR1
2.36395e-11	23	687	6.3305	GO:0032870 Cellular response to hormone stimulus	https://amigo.geneontology.org/amigo/term/GO:0032870	ESR1 PPARD NR3C1 PPARG ESR2 AR PPARA SIRT1 EP300 PIK3CA TNC MAPK1 TGFB1 CAV1 NFE2L2 FOXO3 IL1B GDF15 PRKAA1 EGFR FOS EZH2 NFKB1										0.075879	1	7	27.0128	GO:0035005 1-phosphatidylinositol-4-phosphate 3-kinase activity	https://amigo.geneontology.org/amigo/term/GO:0035005	PIK3CA
2.62274e-11	6	9	126.06	GO:0002246 Wound healing involved in inflammatory response	https://amigo.geneontology.org/amigo/term/GO:0002246	HIF1A TIMP1 IL1A PPARG HMOX1 TGFB1										0.075879	1	7	27.0128	GO:0035800 Deubiquitinase activator activity	https://amigo.geneontology.org/amigo/term/GO:0035800	TGFB1
2.69283e-11	10	65	29.0907	GO:0046686 Response to cadmium ion	https://amigo.geneontology.org/amigo/term/GO:0046686	MMP9 HMOX1 CAT TERT SOD2 MAPK1 MAPK8 EGFR FOS JUN										0.075879	17	2007	1.60165	GO:0038023 Signaling receptor activity	https://amigo.geneontology.org/amigo/term/GO:0038023	MRC2 ESR1 AHR PPARD NR3C1 IL18R1 PPARG ESR2 EGFR TGFBR2 MTNR1A AR PPARA AGER MC1R BSG TRPV1
3.08697e-11	27	999	5.11053	GO:0000122 Negative regulation of transcription by rna polymerase ii	https://amigo.geneontology.org/amigo/term/GO:0000122	SIRT6 PPARD PPARG PPARA NFKB1 HDAC4 SIRT1 EP300 EZH2 VEGFA NR3C1 FOXO3 ESR2 TP53 SMAD3 JUN TNF TGFB1 CAV1 DNMT1 TXN TRPV1 MMP12 ESR1 FOXM1 AR MITF										0.075879	1	7	27.0128	GO:0046934 1-phosphatidylinositol-4,5-bisphosphate 3-kinase activity	https://amigo.geneontology.org/amigo/term/GO:0046934	PIK3CA
3.46214e-11	17	332	9.68229	GO:0090287 Regulation of cellular response to growth factor stimulus	https://amigo.geneontology.org/amigo/term/GO:0090287	SPRY1 HIF1A IL1B DCN CAV1 VEGFA GDF15 PPARG PPARA SIRT1 LOX TP53 SMAD3 CCN1 EP300 SMAD2 SFRP4										0.075879	1	7	27.0128	GO:0050693 Lbd domain binding	https://amigo.geneontology.org/amigo/term/GO:0050693	PPARG
3.79199e-11	16	284	10.6529	GO:0090092 Regulation of transmembrane receptor protein serine/threonine kinase signaling pathway	https://amigo.geneontology.org/amigo/term/GO:0090092	TGFB1 CAV1 GDF15 PPARG TGFBR2 PPARA SIRT1 LOX GDF11 TP53 SPRY1 SMAD3 CCN1 EP300 SMAD2 SFRP4										0.075879	1	7	27.0128	GO:0050785 Advanced glycation end-product receptor activity	https://amigo.geneontology.org/amigo/term/GO:0050785	AGER
3.95002e-11	14	196	13.5064	GO:0018209 Peptidyl-serine modification	https://amigo.geneontology.org/amigo/term/GO:0018209	MAPK1 CAV1 MAPK8 IL6 TNF MIF PTGS2 BAX PRKAA1 BDNF TXN APP EGFR MAPK14										0.075879	17	2007	1.60165	GO:0060089 Molecular transducer activity	https://amigo.geneontology.org/amigo/term/GO:0060089	MRC2 ESR1 AHR PPARD NR3C1 IL18R1 PPARG ESR2 EGFR TGFBR2 MTNR1A AR PPARA AGER MC1R BSG TRPV1
3.95002e-11	14	196	13.5064	GO:0071478 Cellular response to radiation	https://amigo.geneontology.org/amigo/term/GO:0071478	MMP2 EP300 MMP9 TIMP1 MAPK14 TP53 MMP3 MMP1 TNF MC1R BAX SIRT1 TGFB1 CDKN1A										0.075879	1	7	27.0128	GO:1904399 Heparan sulfate binding	https://amigo.geneontology.org/amigo/term/GO:1904399	PPIA
4.03189e-11	28	1094	4.83958	GO:0048878 Chemical homeostasis	https://amigo.geneontology.org/amigo/term/GO:0048878	TRPC7 CAV1 HMOX1 HIF1A SFRP4 IL6 AGER SIRT6 BAX SIRT1 MAPK1 TGFB1 COL1A1 VEGFA IL1A FOXO3 PIK3CA PRKAA1 SOD1 APP AQP3 SMAD3 HAS2 SMAD2 SOD2 PPARG PPARGC1A S100A8										0.076055	2	57	6.63472	GO:0042056 Chemoattractant activity	https://amigo.geneontology.org/amigo/term/GO:0042056	VEGFA MIF
4.28922e-11	15	240	11.8181	GO:0048705 Skeletal system morphogenesis	https://amigo.geneontology.org/amigo/term/GO:0048705	MMP13 MMP2 TGFB1 COL1A1 MAPK14 VEGFA CCN2 MMP14 TGFBR2 SMAD3 COL3A1 HAS2 SMAD2 SFRP4 LAMA5										0.080435	2	59	6.40981	GO:0016667 Oxidoreductase activity acting on a sulfur group of donors	https://amigo.geneontology.org/amigo/term/GO:0016667	GSR TXN
4.37252e-11	60	4788	2.36954	GO:0032774 Rna biosynthetic process	https://amigo.geneontology.org/amigo/term/GO:0032774	SIRT6 ESR1 SIRT1 EP300 HIF1A NFKB1 PPARGC1A FOXM1 PPARD NR3C1 NFE2L2 FOXO3 PPARG IRF4 ESR2 TP53 WTAP SMAD3 AR FOS SMAD2 JUN PPARA MITF TET3 TNF IGF1 HDAC4 TGFB1 EZH2 SFRP4 AHR COL1A1 VEGFA IL18R1 IL1B IL6 CCN1 EGFR CDKN2A TERT PPIA AGER MAPK1 CAV1 MAPK14 IL1A DNMT1 PRKAA1 TXN APP TRPV1 MC1R MMP12 SOD2 DCN RPS3 HMOX1 CRABP2 S100A8										0.080435	2	59	6.40981	GO:0051287 Nad binding	https://amigo.geneontology.org/amigo/term/GO:0051287	SIRT6 SIRT1
4.59421e-11	16	288	10.505	GO:0071216 Cellular response to biotic stimulus	https://amigo.geneontology.org/amigo/term/GO:0071216	IL1A IL1B AHR MAPK8 MAPK14 TP53 NOS2 PTGS2 MAPK1 NFKB1 TNF MIF VIM IL6 MMP9 MMP3										0.082569	16	1886	1.60415	GO:0003723 Rna binding	https://amigo.geneontology.org/amigo/term/GO:0003723	EZH2 DCN TXN CDKN2A RPS3 JUN NQO1 PPIA TERT VIM SIRT6 TP53 EP300 PPARGC1A NR3C1 DNMT1
4.68823e-11	18	393	8.66058	GO:0051090 Regulation of dna-binding transcription factor activity	https://amigo.geneontology.org/amigo/term/GO:0051090	ESR1 SIRT1 EP300 SFRP4 PPARGC1A IL18R1 IL1B IL6 ESR2 CDKN2A PPIA AGER TNF RPS3 HDAC4 AR SMAD3 S100A8										0.082569	2	60	6.30298	GO:0016504 Peptidase activator activity	https://amigo.geneontology.org/amigo/term/GO:0016504	TGFB1 CAV1
5.09919e-11	23	715	6.0826	GO:0002694 Regulation of leukocyte activation	https://amigo.geneontology.org/amigo/term/GO:0002694	IL1A IL1B IL15 IGF1 EP300 TGFB1 CAV1 AHR FOXO3 PRKAA1 IL6 TGFBR2 AGER MIF CDKN1A MMP14 CASP3 TNF RPS3 CDKN2A IRF4 SOD1 PIK3CA										0.083629	1	8	23.6362	GO:0005113 Patched binding	https://amigo.geneontology.org/amigo/term/GO:0005113	CAV1
5.09919e-11	22	645	6.44956	GO:0051249 Regulation of lymphocyte activation	https://amigo.geneontology.org/amigo/term/GO:0051249	IL1A IL1B IL15 IGF1 EP300 TGFB1 CAV1 AHR FOXO3 PRKAA1 IL6 TGFBR2 AGER MIF CDKN1A MMP14 CASP3 RPS3 CDKN2A IRF4 SOD1 PIK3CA										0.083629	1	8	23.6362	GO:0034618 Arginine binding	https://amigo.geneontology.org/amigo/term/GO:0034618	NOS2
5.5502e-11	34	1659	3.87525	GO:0045934 Negative regulation of nucleobase-containing compound metabolic process	https://amigo.geneontology.org/amigo/term/GO:0045934	SIRT6 SIRT1 PPARD PPARG PPARA NFKB1 HDAC4 EP300 TGFB1 EZH2 VEGFA NR3C1 FOXO3 ESR2 TP53 SMAD3 JUN TNF CAV1 DNMT1 TXN TRPV1 MMP12 ESR1 HIF1A FOXM1 CDKN1A CDKN2A RPS3 AR SMAD2 MITF AHR MAPK14										0.083629	1	8	23.6362	GO:0048273 Mitogen-activated protein kinase p38 binding	https://amigo.geneontology.org/amigo/term/GO:0048273	MAPK14
5.5502e-11	12	127	17.8667	GO:0071482 Cellular response to light stimulus	https://amigo.geneontology.org/amigo/term/GO:0071482	MMP2 EP300 MMP9 TIMP1 MAPK14 TP53 MMP3 MMP1 MC1R BAX CDKN1A SIRT1										0.083629	1	8	23.6362	GO:0070181 Small ribosomal subunit rrna binding	https://amigo.geneontology.org/amigo/term/GO:0070181	RPS3
5.6584e-11	29	1197	4.58111	GO:0009790 Embryo development	https://amigo.geneontology.org/amigo/term/GO:0009790	MFAP2 COL5A1 HSD17B2 BAX MAPK1 EP300 HIF1A TGFB1 VEGFA NFE2L2 CDKN1A LAMA5 TP53 SOD1 CCN1 CRABP2 EGFR MMP14 TGFBR2 CASP3 SMAD3 COL3A1 AR SMAD2 MMP2 MMP9 TNF IGF1 COL1A1										0.083629	1	8	23.6362	GO:1990814 Dna/dna annealing activity	https://amigo.geneontology.org/amigo/term/GO:1990814	TP53
6.29271e-11	15	247	11.4832	GO:0051091 Positive regulation of dna-binding transcription factor activity	https://amigo.geneontology.org/amigo/term/GO:0051091	ESR1 EP300 PPARGC1A IL18R1 IL1B IL6 ESR2 PPIA AGER TNF RPS3 HDAC4 AR SMAD3 S100A8										0.089964	1	9	21.0099	GO:0003964 Rna-directed dna polymerase activity	https://amigo.geneontology.org/amigo/term/GO:0003964	TERT
6.65595e-11	17	347	9.26375	GO:0019216 Regulation of lipid metabolic process	https://amigo.geneontology.org/amigo/term/GO:0019216	PPARD PPARG PPARA NFKB1 SIRT1 MAPK1 IL1B TNF PTGS2 SIRT6 CAV1 NR3C1 IL1A GDF15 PRKAA1 CCN1 PPARGC1A										0.089964	1	9	21.0099	GO:0004679 Amp-activated protein kinase activity	https://amigo.geneontology.org/amigo/term/GO:0004679	PRKAA1
6.88108e-11	24	800	5.67268	GO:0030855 Epithelial cell differentiation	https://amigo.geneontology.org/amigo/term/GO:0030855	CASP3 SFRP4 VEGFA IL1B TAGLN TNF VIM ESR1 HIF1A MMP9 TGFB1 CAV1 EZH2 IL1A CDKN1A GDF11 SOD1 SPRY1 SMAD3 AR SMAD2 COL4A1 PPARG AQP3										0.089964	1	9	21.0099	GO:0004690 Cyclic nucleotide-dependent protein kinase activity	https://amigo.geneontology.org/amigo/term/GO:0004690	PRKAA1
7.91495e-11	14	207	12.7887	GO:0001659 Temperature homeostasis	https://amigo.geneontology.org/amigo/term/GO:0001659	PTGS2 SIRT6 CAV1 PPARGC1A PRKAB1 VEGFA IL1A IL18R1 MFAP2 IL1B IRF4 IL15 TRPV1 TNF										0.089964	1	9	21.0099	GO:0008430 Selenium binding	https://amigo.geneontology.org/amigo/term/GO:0008430	GPX4
8.43329e-11	10	73	25.9027	GO:2000379 Positive regulation of reactive oxygen species metabolic process	https://amigo.geneontology.org/amigo/term/GO:2000379	TGFB1 SOD1 NFE2L2 FOXO3 CDKN1A EGFR SOD2 MAPK14 TP53 TGFBR2										0.089964	3	151	3.75674	GO:0015085 Calcium ion transmembrane transporter activity	https://amigo.geneontology.org/amigo/term/GO:0015085	TRPC7 ORAI1 TRPV1
8.82617e-11	29	1220	4.49475	GO:0051241 Negative regulation of multicellular organismal process	https://amigo.geneontology.org/amigo/term/GO:0051241	DCN TGFB1 SPARC PPARG AGER TNF PTGS2 MMP2 HIF1A EZH2 NFKB1 VEGFA IL18R1 IL1B GDF15 TP53 SOD1 SPRY1 IL15 CASP3 SMAD3 PPARA TRPV1 IGF1 TIMP1 EGFR MC1R IL6 CDKN2A										0.089964	1	9	21.0099	GO:0017002 Activin receptor activity	https://amigo.geneontology.org/amigo/term/GO:0017002	TGFBR2
8.82829e-11	31	1401	4.18399	GO:0045892 Negative regulation of dna-templated transcription	https://amigo.geneontology.org/amigo/term/GO:0045892	SIRT6 SIRT1 PPARD PPARG PPARA NFKB1 HDAC4 EP300 TGFB1 EZH2 VEGFA NR3C1 FOXO3 ESR2 TP53 SMAD3 JUN TNF CAV1 DNMT1 TXN TRPV1 MMP12 ESR1 HIF1A FOXM1 CDKN2A AR SMAD2 MITF AHR										0.089964	1	9	21.0099	GO:0017151 Dead/h-box rna helicase binding	https://amigo.geneontology.org/amigo/term/GO:0017151	SMAD3
8.89029e-11	26	967	5.0841	GO:0019752 Carboxylic acid metabolic process	https://amigo.geneontology.org/amigo/term/GO:0019752	NOS2 PTGS2 PPARD ODC1 PPARG PPARA HIF1A IGF1 SIRT6 CRAT EP300 GPX4 MIF HDAC4 SIRT1 CAV1 PRKAB1 MAPK14 GDF15 PRKAA1 TP53 CRABP2 IL1B APP PPARGC1A TYR										0.089964	1	9	21.0099	GO:0030292 Protein tyrosine kinase inhibitor activity	https://amigo.geneontology.org/amigo/term/GO:0030292	CAV1
9.12577e-11	9	51	33.3687	GO:0085029 Extracellular matrix assembly	https://amigo.geneontology.org/amigo/term/GO:0085029	FBLN5 HAS2 TGFB1 PPARG SMAD3 ELN LOX COL1A2 COL3A1										0.089964	1	9	21.0099	GO:0032357 Oxidized purine dna binding	https://amigo.geneontology.org/amigo/term/GO:0032357	RPS3
9.73641e-11	17	356	9.02955	GO:0060562 Epithelial tube morphogenesis	https://amigo.geneontology.org/amigo/term/GO:0060562	VEGFA BSG TNF TNC ESR1 HIF1A TGFB1 NR3C1 LAMA5 MMP14 TGFBR2 SPRY1 CASP3 SMAD3 AR SIRT6 COL4A1										0.089964	1	9	21.0099	GO:0047134 Protein-disulfide reductase (nad(p)h) activity	https://amigo.geneontology.org/amigo/term/GO:0047134	TXN
1.17477e-10	8	34	44.4916	GO:0090594 Inflammatory response to wounding	https://amigo.geneontology.org/amigo/term/GO:0090594	IL6 TNF HIF1A TIMP1 IL1A PPARG HMOX1 TGFB1										0.089964	1	9	21.0099	GO:0070878 Primary mirna binding	https://amigo.geneontology.org/amigo/term/GO:0070878	EZH2
1.18339e-10	31	1418	4.13383	GO:1902679 Negative regulation of rna biosynthetic process	https://amigo.geneontology.org/amigo/term/GO:1902679	SIRT6 SIRT1 PPARD PPARG PPARA NFKB1 HDAC4 EP300 TGFB1 EZH2 VEGFA NR3C1 FOXO3 ESR2 TP53 SMAD3 JUN TNF CAV1 DNMT1 TXN TRPV1 MMP12 ESR1 HIF1A FOXM1 CDKN2A AR SMAD2 MITF AHR										0.089964	1	9	21.0099	GO:0097153 Cysteine-type endopeptidase activity involved in apoptotic process	https://amigo.geneontology.org/amigo/term/GO:0097153	CASP3
1.21073e-10	48	3290	2.75875	GO:0033036 Macromolecule localization	https://amigo.geneontology.org/amigo/term/GO:0033036	CDKN2A PPARD PPARG CRABP2 PPARA NFKB1 NOS2 SIRT6 EP300 TGFB1 CAV1 MAPK8 COL1A1 VEGFA PIK3CA IL1B PRKAA1 IL6 TP53 EGFR TERT AR BSG TNF PTGS2 BAX SIRT1 HIF1A EZH2 MAPK14 IL1A CDKN1A LAMA5 TXN TGFBR2 SMAD2 AGER MIF MMP12 ORAI1 IGF1 ESR1 MMP14 PPIA FBLN5 SMAD3 GZMB BDNF										0.089964	1	9	21.0099	GO:0140078 Class i dna-(apurinic or apyrimidinic site) endonuclease activity	https://amigo.geneontology.org/amigo/term/GO:0140078	RPS3
1.32849e-10	15	261	10.8672	GO:0071219 Cellular response to molecule of bacterial origin	https://amigo.geneontology.org/amigo/term/GO:0071219	IL1A IL1B AHR MAPK8 MAPK14 NOS2 PTGS2 MAPK1 NFKB1 TNF MIF VIM IL6 MMP9 MMP3										0.091213	5	371	2.54838	GO:0046982 Protein heterodimerization activity	https://amigo.geneontology.org/amigo/term/GO:0046982	AHR HIF1A CAV1 BAX TP53
1.38778e-10	11	105	19.8094	GO:0033135 Regulation of peptidyl-serine phosphorylation	https://amigo.geneontology.org/amigo/term/GO:0033135	CAV1 IL6 TNF MIF PTGS2 BAX PRKAA1 BDNF TXN APP EGFR										0.09179	5	372	2.54153	GO:0106310 Protein serine kinase activity	https://amigo.geneontology.org/amigo/term/GO:0106310	MAPK1 MAPK8 MAPK14 PIK3CA PRKAA1
1.43006e-10	26	989	4.97101	GO:0043436 Oxoacid metabolic process	https://amigo.geneontology.org/amigo/term/GO:0043436	NOS2 PTGS2 PPARD ODC1 PPARG PPARA HIF1A IGF1 SIRT6 CRAT EP300 GPX4 MIF HDAC4 SIRT1 CAV1 PRKAB1 MAPK14 GDF15 PRKAA1 TP53 CRABP2 IL1B APP PPARGC1A TYR										0.094596	4	260	2.90907	GO:0016747 Acyltransferase activity transferring groups other than amino-acyl groups	https://amigo.geneontology.org/amigo/term/GO:0016747	EP300 CRAT SIRT6 SIRT1
1.43715e-10	20	546	6.92635	GO:0007159 Leukocyte cell-cell adhesion	https://amigo.geneontology.org/amigo/term/GO:0007159	IL1A IL1B S100A8 IL15 IGF1 EP300 CAV1 FOXO3 PRKAA1 IL6 TGFBR2 PPARA TNF TGFB1 CASP3 RPS3 HAS2 AGER CDKN2A PIK3CA										0.096336	1	10	18.9089	GO:0004955 Prostaglandin receptor activity	https://amigo.geneontology.org/amigo/term/GO:0004955	PPARG
1.46742e-10	32	1526	3.96518	GO:0051253 Negative regulation of rna metabolic process	https://amigo.geneontology.org/amigo/term/GO:0051253	SIRT6 SIRT1 PPARD PPARG PPARA NFKB1 HDAC4 EP300 TGFB1 EZH2 VEGFA NR3C1 FOXO3 ESR2 TP53 SMAD3 JUN TNF CAV1 DNMT1 TXN TRPV1 MMP12 ESR1 HIF1A FOXM1 CDKN2A AR SMAD2 MITF AHR MAPK14										0.096336	1	10	18.9089	GO:0005055 Laminin receptor activity	https://amigo.geneontology.org/amigo/term/GO:0005055	AGER
[truncated: 680 more rows]

## Sheet: S5
id	Compound_CID	Data_Source	Compound	Source_Chemical_ID	Source_Chemical	Source_Chemical_URL	Source_Target_ID	Source_Target	Source_Target_URL	Protein_Accession	Protein	Gene_ID	Gene	Taxonomy_ID	Taxonomy	Action	Activity_Name	Activity	Evidence_IDs	Evidence_URLs	Evidence_PMIDs	Evidence_DOIs	pmcids	pclids	References
[truncated: 1,279 more rows]

[truncated: 8 more sheets: S6, S7, S8, S9, S10, S11, S12, S13]
